# Supplementary material for: Developmental dynamics of ovine lung in health and cystic fibrosis at single-cell resolution
Source: Funct Integr Genomics. 2026 Jul 31;26(1):213. doi: 10.1007/s10142-026-01981-2 (PMC13424028; doi:10.1007/s10142-026-01981-2)
Supplement: Supplementary file 1 — Supplementary file1 (XLSX 311 KB) [file 10142_2026_1981_MOESM1_ESM.xlsx]

## Sheet: Sheet1
TABLE S1 ClusterMarkers_test_roc_Prox_WT_d80_d120wAlign_resolution0.2
Cell Numbers in each cluster by donor	0	1	2	3	4	5	6	7	8	9	10	11	12	13	14	15	16	17	18	19
axh035	1141	361	127	309	119	207	165	97	259	13	22	5	13	10	8	5	2	2	3	0
axh043	486	780	342	142	82	70	108	121	30	38	74	96	23	71	17	24	4	9	9	0
axh044	590	839	562	194	167	97	87	123	23	18	71	75	39	52	40	20	6	15	6	3
axh063	153	35	10	26	12	7	15	4	35	8	1	1	5	1	32	2	3	2	0	1
axh064	682	233	84	109	82	39	68	24	172	34	21	2	68	7	35	65	9	25	1	2
axh065	616	140	69	97	52	23	55	18	133	7	4	0	38	7	57	21	2	5	7	1
axh071	1723	2039	929	1093	494	470	408	315	135	353	293	174	134	102	43	82	100	84	22	39
axh072	1770	2046	910	812	390	361	262	265	151	207	184	108	132	93	62	70	85	15	25	16

## Sheet: cluster0
myAUC	avg_diff	power	avg_log2FC	pct.1	pct.2	cluster	gene	genes_no_LOC
0.964	2.27625	0.928	3.45625	0.998	0.342	0	CA3	CA3
0.943	1.75619	0.886	2.60993	0.999	0.545	0	APOE	APOE
0.935	1.69816	0.87	2.74841	0.988	0.558	0	FN1	FN1
0.934	1.66253	0.868	2.83548	0.979	0.341	0	PPP1R14A	PPP1R14A
0.933	1.60103	0.866	2.60027	0.993	0.339	0	OGN	OGN
0.925	1.61031	0.85	2.82027	0.972	0.311	0	COL6A3	COL6A3
0.923	1.60457	0.846	2.95057	0.947	0.366	0	LOC101108092	GSTM1
0.916	1.56495	0.832	2.75796	0.964	0.25	0	GPC3	GPC3
0.909	1.30081	0.818	2.18549	0.977	0.524	0	PMP22	PMP22
0.907	0.954563	0.814	1.418	1	0.523	0	COL3A1	COL3A1
0.905	1.43293	0.81	2.38622	0.97	0.536	0	LIMCH1	LIMCH1
0.904	1.73201	0.808	4.56705	0.847	0.072	0	PHEX	PHEX
0.903	1.45465	0.806	2.80336	0.929	0.298	0	COLEC12	COLEC12
0.898	1.73569	0.796	3.37096	0.885	0.153	0	TCF21	TCF21
0.898	1.48463	0.796	2.38164	0.977	0.728	0	MACF1	MACF1
0.887	0.451119	0.774	0.681837	0.991	0.421	0	COL1A2	COL1A2
0.886	1.14064	0.772	1.66144	1	0.665	0	IGF2	IGF2
0.88	0.206475	0.76	0.314014	0.986	0.378	0	COL1A1	COL1A1
0.868	1.3325	0.736	2.69614	0.864	0.312	0	LOC101108705	GSTM1
0.868	1.46354	0.736	3.7526	0.798	0.107	0	LOC101114226	VCAM-1
0.866	1.39887	0.732	2.67227	0.873	0.299	0	PLPP3	PLPP3
0.865	1.53663	0.73	3.73565	0.798	0.118	0	PCOLCE2	PCOLCE2
0.862	1.20606	0.724	2.10682	0.932	0.53	0	MYH10	MYH10
0.861	1.56154	0.722	2.97359	0.836	0.168	0	CAPN6	CAPN6
0.85	1.36449	0.7	3.30266	0.788	0.153	0	OLFML2A	OLFML2A
0.845	1.36561	0.69	3.45498	0.761	0.108	0	MEOX2	MEOX2
0.84	1.31968	0.68	2.37996	0.861	0.276	0	VCAN	VCAN
0.831	0.972056	0.662	1.64426	0.961	0.406	0	COL6A1	COL6A1
0.829	1.31956	0.658	3.27102	0.743	0.129	0	CAMK2N1	CAMK2N1
0.828	0.847013	0.656	1.38127	0.98	0.726	0	SEPP1	SEPP1
0.827	1.16851	0.654	1.84514	0.956	0.688	0	TXNIP	TXNIP
0.827	1.22846	0.654	2.32943	0.827	0.241	0	NEXN	NEXN
0.821	1.19874	0.642	2.68102	0.775	0.236	0	PTPRD	PTPRD
0.818	1.06028	0.636	2.02552	0.857	0.348	0	RUNX1T1	RUNX1T1
0.815	1.2541	0.63	3.79137	0.685	0.083	0	COL13A1	COL13A1
0.811	1.06768	0.622	2.50126	0.761	0.202	0	FHL1	FHL1
0.809	1.16184	0.618	2.6849	0.753	0.26	0	IL33	IL33
0.805	1.63756	0.61	4.22127	0.656	0.067	0	LOC101122683	OVOS2
0.804	1.08939	0.608	1.99737	0.854	0.463	0	GSTM3	GSTM3
0.803	1.152	0.606	2.59264	0.753	0.264	0	COL4A5	COL4A5
0.801	0.838974	0.602	1.50723	0.873	0.301	0	ROBO2	ROBO2
0.8	0.751415	0.6	1.2372	0.965	0.796	0	FCGRT	FCGRT
0.798	1.11937	0.596	3.06103	0.692	0.171	0	C24H16orf62	C24H16orf62
0.798	0.923398	0.596	1.77434	0.85	0.461	0	OLFML3	OLFML3
0.796	1.25836	0.592	2.48759	0.738	0.202	0	AKAP12	AKAP12
0.796	1.02903	0.592	2.10639	0.76	0.227	0	KCTD12	KCTD12
0.796	0.899169	0.592	1.64161	0.873	0.437	0	EVA1B	EVA1B
0.795	0.88761	0.59	1.32996	0.974	0.628	0	GTL2	GTL2
0.794	0.73194	0.588	1.17457	0.961	0.507	0	GNG11	GNG11
0.789	0.834569	0.578	1.43675	0.897	0.402	0	EDNRA	EDNRA
0.787	0.928805	0.574	1.88454	0.806	0.407	0	LOC101109941	LY75
0.787	0.815342	0.574	1.34919	0.959	0.667	0	EPHX1	EPHX1
0.785	0.736712	0.57	1.318	0.854	0.416	0	IGFBP6	IGFBP6
0.785	0.857467	0.57	1.53811	0.866	0.399	0	ZEB2	ZEB2
0.784	1.06788	0.568	2.38071	0.729	0.248	0	PIEZO2	PIEZO2
0.783	0.915463	0.566	1.7897	0.807	0.4	0	SEPT11	SEPT11
0.779	0.522645	0.558	0.763353	0.999	0.982	0	TMSB4X	TMSB4X
0.778	0.952956	0.556	1.84399	0.817	0.544	0	AP2S1	AP2S1
0.777	0.87045	0.554	1.48061	0.9	0.487	0	NPNT	NPNT
0.777	1.05462	0.554	2.64736	0.686	0.218	0	BMP5	BMP5
0.777	0.758173	0.554	1.33131	0.876	0.447	0	COL5A2	COL5A2
0.777	0.857219	0.554	1.56754	0.751	0.24	0	CCDC80	CCDC80
0.774	0.955068	0.548	2.04699	0.764	0.356	0	LOXL1	LOXL1
0.773	0.983565	0.546	2.26461	0.711	0.23	0	ROBO1	ROBO1
0.772	0.636549	0.544	0.985151	0.983	0.857	0	MARCKS	MARCKS
0.768	0.707035	0.536	1.21588	0.92	0.533	0	RARRES2	RARRES2
0.768	0.895822	0.536	1.80517	0.779	0.433	0	CELF2	CELF2
0.766	0.768431	0.532	1.48588	0.829	0.423	0	TIMP2	TIMP2
0.763	0.534011	0.526	0.836109	0.98	0.908	0	LOC105609918	LOC105609918
0.76	0.789515	0.52	1.4942	0.828	0.45	0	LAMA4	LAMA4
0.76	0.994082	0.52	2.14778	0.713	0.303	0	ALDH1A1	ALDH1A1
0.755	0.935783	0.51	2.38298	0.657	0.232	0	PLXDC2	PLXDC2
0.754	0.972618	0.508	2.58628	0.638	0.193	0	ADAMTS7	ADAMTS7
0.754	0.92107	0.508	2.08669	0.693	0.233	0	SLIT3	SLIT3
0.754	1.14657	0.508	4.10201	0.55	0.06	0	SPON1	SPON1
0.753	0.970612	0.506	2.48596	0.642	0.185	0	COL6A2	COL6A2
0.751	0.891627	0.502	2.05006	0.678	0.209	0	CDH11	CDH11
0.75	0.517156	0.5	0.905001	0.866	0.386	0	BGN	BGN
0.749	1.00758	0.498	2.69503	0.624	0.198	0	SLIT2	SLIT2
0.747	1.19063	0.494	3.11663	0.568	0.092	0	ASPN	ASPN
0.745	0.997258	0.49	3.15602	0.565	0.102	0	ARHGAP20	ARHGAP20
0.742	0.364178	0.484	0.584764	0.857	0.449	0	HHIP	HHIP
0.741	0.740122	0.482	1.48091	0.773	0.494	0	SPATS2L	SPATS2L
0.74	0.772079	0.48	1.62867	0.69	0.236	0	PCDH18	PCDH18
0.739	0.847561	0.478	1.6841	0.728	0.337	0	LOC105606593	LOC105606593
0.737	0.917504	0.474	2.21883	0.621	0.183	0	TNC	TNC
0.735	0.938109	0.47	3.53529	0.526	0.077	0	ANPEP	ANPEP
0.735	0.801756	0.47	2.08145	0.627	0.194	0	TMEM45A	TMEM45A
0.734	1.22037	0.468	4.2157	0.508	0.057	0	TFPI	TFPI
0.734	0.962653	0.468	3.21438	0.537	0.091	0	SVEP1	SVEP1
0.734	0.95152	0.468	3.09943	0.538	0.085	0	ISLR	ISLR
0.733	0.766117	0.466	1.65186	0.713	0.391	0	PLAGL1	PLAGL1
0.729	0.859687	0.458	2.19589	0.605	0.188	0	MMP16	MMP16
0.727	0.803889	0.454	1.95359	0.649	0.291	0	NEO1	NEO1
0.727	0.719036	0.454	1.49614	0.724	0.385	0	KITLG	KITLG
0.725	0.470023	0.45	0.752554	0.973	0.888	0	LAPTM4A	LAPTM4A
0.723	0.682918	0.446	1.32472	0.772	0.494	0	ENAH	ENAH
0.722	0.441586	0.444	0.715027	0.953	0.847	0	SEPT7	SEPT7
0.722	0.951777	0.444	3.22039	0.504	0.077	0	LOC101113636	VCAM-1
0.721	0.905009	0.442	2.16364	0.601	0.202	0	ANGPT1	ANGPT1
0.721	0.845815	0.442	2.54674	0.553	0.143	0	EMILIN1	EMILIN1
0.719	0.556486	0.438	0.972095	0.873	0.646	0	MBNL2	MBNL2
0.718	0.92012	0.436	2.11067	0.596	0.186	0	MAG	MAG
0.718	0.566958	0.436	1.02548	0.832	0.483	0	RBP1	RBP1
0.717	0.658947	0.434	1.24891	0.792	0.544	0	PHACTR2	PHACTR2
0.717	0.720257	0.434	1.77792	0.623	0.236	0	PGM5	PGM5
0.716	1.06224	0.432	3.87193	0.475	0.055	0	ITGA8	ITGA8
0.715	0.694223	0.43	1.45164	0.713	0.392	0	RIMKLB	RIMKLB
0.714	1.12154	0.428	2.99649	0.527	0.143	0	CFH	CFH
0.713	0.837363	0.426	2.29902	0.548	0.147	0	TSHZ2	TSHZ2
0.712	0.920709	0.424	3.81904	0.465	0.052	0	BMPER	BMPER
0.712	0.661304	0.424	1.25277	0.786	0.526	0	FAT4	FAT4
0.711	0.253846	0.422	0.39826	0.972	0.706	0	CALD1	CALD1
0.711	0.740438	0.422	1.74785	0.636	0.292	0	SKAP2	SKAP2
0.71	0.766553	0.42	1.93004	0.591	0.214	0	KIAA0408	KIAA0408
0.709	0.860965	0.418	2.69543	0.518	0.133	0	WASF3	WASF3
0.709	0.884714	0.418	2.9071	0.505	0.122	0	GYG1	GYG1
0.708	0.663603	0.416	1.30038	0.766	0.515	0	LAMC1	LAMC1
0.707	0.799484	0.414	2.17707	0.566	0.211	0	LOC105610454	LBH
0.705	0.870979	0.41	4.34003	0.437	0.034	0	RSPO2	RSPO2
0.704	0.826475	0.408	1.21426	0.89	0.792	0	FOS	FOS
0.702	0.51146	0.404	0.859359	0.821	0.472	0	PLAC9	PLAC9
0.702	0.37851	0.404	0.641669	0.898	0.535	0	FSTL1	FSTL1
0.701	0.500272	0.402	0.870767	0.864	0.662	0	CDKN1C	CDKN1C

## Sheet: cluster1
myAUC	avg_diff	power	avg_log2FC	pct.1	pct.2	cluster	gene	genes_no_LOC
0.959	1.50389	0.918	2.2061	0.999	0.984	1	LOC101115640	GNAS
0.945	2.72225	0.89	5.41636	0.923	0.117	1	SLC34A2	SLC34A2
0.932	2.13681	0.864	4.3345	0.92	0.109	1	LOC101118990	name
0.932	1.94741	0.864	3.5522	0.957	0.281	1	LOC105616898	BCAM
0.93	1.72406	0.86	3.68756	0.925	0.169	1	GSTT2B	GSTT2B
0.928	1.8911	0.856	4.75641	0.89	0.071	1	SFTA2	SFTA2
0.925	2.04871	0.85	5.54804	0.873	0.053	1	CLDN18	CLDN18
0.924	1.95962	0.848	5.28804	0.871	0.067	1	PEBP4	PEBP4
0.918	4.16956	0.836	6.29334	0.928	0.459	1	SFTPC	SFTPC
0.916	1.73463	0.832	3.64242	0.903	0.134	1	TST	TST
0.913	2.20647	0.826	4.59688	0.882	0.127	1	AGER	AGER
0.912	1.59836	0.824	4.59634	0.863	0.067	1	NKX2-1	NKX2-1
0.909	1.10271	0.818	1.76623	0.986	0.765	1	SPINT2	SPINT2
0.894	1.37085	0.788	3.24148	0.858	0.086	1	MATN4	MATN4
0.893	1.80156	0.786	4.19736	0.844	0.112	1	PDPN	PDPN
0.892	1.76862	0.784	3.34158	0.87	0.119	1	CD24	CD24
0.884	1.20539	0.768	2.30437	0.879	0.123	1	LOC101117946	KRT19
0.883	2.12073	0.766	3.62821	0.909	0.423	1	NPC2	NPC2
0.883	2.45246	0.766	5.67037	0.791	0.063	1	LAMP3	LAMP3
0.882	1.37538	0.764	2.60986	0.877	0.128	1	KRT8	KRT8
0.88	1.46055	0.76	2.57565	0.91	0.271	1	SDC4	SDC4
0.879	1.53812	0.758	3.42621	0.856	0.214	1	CTSH	CTSH
0.877	1.8446	0.754	5.50763	0.778	0.04	1	COL4A4	COL4A4
0.871	1.27158	0.742	3.39792	0.822	0.097	1	EPCAM	EPCAM
0.866	2.0102	0.732	4.52355	0.782	0.085	1	GSTA1-1	GSTA1-1
0.865	1.26415	0.73	2.16941	0.923	0.39	1	PHLDA1	PHLDA1
0.863	1.18093	0.726	2.27082	0.83	0.107	1	WFDC2	WFDC2
0.862	1.24834	0.724	2.36242	0.905	0.388	1	LRRFIP1	LRRFIP1
0.859	1.35519	0.718	3.26912	0.827	0.192	1	LRRK2	LRRK2
0.858	2.36719	0.716	4.80849	0.764	0.091	1	SFTPB	SFTPB
0.856	0.865339	0.712	1.32626	0.983	0.953	1	LOC105606223	ATP5F1E
0.853	1.94669	0.706	4.30769	0.752	0.074	1	SFTPD	SFTPD
0.852	1.1192	0.704	2.41977	0.855	0.21	1	TSPAN13	TSPAN13
0.851	1.29177	0.702	2.32766	0.885	0.421	1	LOC101114075	SULT1A1
0.849	1.20711	0.698	4.07016	0.744	0.063	1	IRX1	IRX1
0.846	1.05397	0.692	2.16794	0.864	0.304	1	TSTD1	TSTD1
0.844	1.29796	0.688	4.61844	0.726	0.056	1	MYH14	MYH14
0.843	1.23206	0.686	2.67025	0.781	0.096	1	MME	MME
0.842	1.15099	0.684	4.13023	0.729	0.058	1	EPDR1	EPDR1
0.841	1.22588	0.682	3.59409	0.755	0.109	1	TMEM238	TMEM238
0.837	1.13755	0.674	2.80637	0.799	0.177	1	PRSS35	PRSS35
0.837	1.0665	0.674	2.0908	0.884	0.298	1	ALCAM	ALCAM
0.836	1.20712	0.672	2.86702	0.795	0.197	1	PKDCC	PKDCC
0.833	0.638295	0.666	0.94429	0.994	0.976	1	GNB2L1	GNB2L1
0.832	1.10815	0.664	2.96193	0.778	0.168	1	PTPRF	PTPRF
0.831	1.55302	0.662	4.67831	0.701	0.061	1	SPOCK2	SPOCK2
0.828	1.26747	0.656	2.5615	0.765	0.124	1	GPRC5A	GPRC5A
0.828	1.2255	0.656	2.87476	0.787	0.196	1	MGST1	MGST1
0.827	1.08504	0.654	3.04584	0.759	0.164	1	TMEM50B	TMEM50B
0.825	0.824778	0.65	1.70326	0.772	0.112	1	CLDN4	CLDN4
0.825	1.45833	0.65	5.24891	0.677	0.036	1	LOC106991745	LOC106991745
0.822	0.869628	0.644	1.54599	0.918	0.574	1	SERP1	SERP1
0.82	1.09447	0.64	3.04347	0.744	0.143	1	CGNL1	CGNL1
0.82	1.11186	0.64	2.67984	0.742	0.105	1	KLF5	KLF5
0.818	0.659487	0.636	1.01219	0.98	0.93	1	ATP5G2	ATP5G2
0.817	1.14752	0.634	4.84368	0.663	0.041	1	FBP1	FBP1
0.815	2.702	0.63	5.70357	0.67	0.079	1	SFTPA1	SFTPA1
0.813	0.824673	0.626	1.31266	0.958	0.733	1	ANXA2	ANXA2
0.811	1.01933	0.622	4.46458	0.656	0.045	1	PLEKHB1	PLEKHB1
0.811	0.940184	0.622	1.42316	0.775	0.212	1	VMO1	VMO1
0.808	0.821032	0.616	1.27272	0.978	0.915	1	YBX1	YBX1
0.806	1.11516	0.612	3.09221	0.689	0.081	1	ELF3	ELF3
0.805	1.35517	0.61	5.41576	0.632	0.033	1	SPRY3	SPRY3
0.805	0.892024	0.61	2.3643	0.71	0.092	1	CDH1	CDH1
0.803	0.837612	0.606	1.55491	0.891	0.584	1	PRDX5	PRDX5
0.803	1.03032	0.606	2.03707	0.715	0.114	1	TACSTD2	TACSTD2
0.801	0.976901	0.602	2.72385	0.699	0.107	1	LMO7	LMO7
0.8	1.01721	0.6	2.15359	0.823	0.336	1	APBB2	APBB2
0.8	0.748634	0.6	1.36839	0.884	0.296	1	CD9	CD9
0.8	0.642583	0.6	1.12978	0.86	0.3	1	ANXA1	ANXA1
0.8	1.0301	0.6	4.69108	0.63	0.037	1	IRX5	IRX5
0.8	1.08928	0.6	3.66984	0.664	0.08	1	NEBL	NEBL
0.799	1.13057	0.598	4.52063	0.63	0.037	1	PRR15L	PRR15L
0.799	1.00659	0.598	4.89134	0.622	0.031	1	VEPH1	VEPH1
0.797	0.943709	0.594	3.94928	0.639	0.055	1	RAB25	RAB25
0.796	1.17012	0.592	3.86968	0.644	0.064	1	SLC39A8	SLC39A8
0.795	0.515366	0.59	0.788575	0.992	0.951	1	EEF1A1	EEF1A1
0.793	0.903745	0.586	1.86617	0.842	0.415	1	EML4	EML4
0.793	0.845684	0.586	1.7917	0.816	0.277	1	MECOM	MECOM
0.792	1.32483	0.584	5.78526	0.602	0.024	1	TMEM229B	TMEM229B
0.792	0.84984	0.584	2.9948	0.648	0.066	1	PRSS22	PRSS22
0.789	1.09112	0.578	4.35045	0.615	0.047	1	LAMA3	LAMA3
0.788	0.995819	0.576	5.72488	0.589	0.018	1	FBP2	FBP2
0.786	0.985109	0.572	2.67228	0.697	0.152	1	DMD	DMD
0.786	1.11923	0.572	3.62971	0.636	0.084	1	LAMB3	LAMB3
0.783	0.770688	0.566	1.27735	0.937	0.739	1	MIF	MIF
0.782	1.01305	0.564	2.27802	0.761	0.305	1	WWC2	WWC2
0.781	0.885193	0.562	1.92845	0.776	0.251	1	ANXA3	ANXA3
0.781	0.991005	0.562	2.69458	0.697	0.168	1	SLC12A2	SLC12A2
0.781	0.939425	0.562	4.21902	0.598	0.042	1	PRSS8	PRSS8
0.781	0.787329	0.562	1.38727	0.9	0.522	1	CADM1	CADM1
0.78	0.849075	0.56	2.63824	0.677	0.146	1	HPCAL1	HPCAL1
0.78	0.785397	0.56	1.23162	0.962	0.802	1	S100A10	S100A10
0.778	0.905469	0.556	3.75132	0.604	0.057	1	LOC101102588	IRX2
0.774	0.80147	0.548	2.74984	0.636	0.082	1	MAL2	MAL2
0.773	0.91608	0.546	3.29699	0.622	0.097	1	MBOAT1	MBOAT1
0.772	0.925396	0.544	4.14221	0.585	0.054	1	ANKRD29	ANKRD29
0.771	0.687871	0.542	1.72139	0.652	0.091	1	KRT7	KRT7
0.77	0.835294	0.54	3.08651	0.618	0.089	1	FAM149A	FAM149A
0.77	0.821275	0.54	2.82309	0.624	0.081	1	CXADR	CXADR
0.769	0.859446	0.538	2.05084	0.74	0.281	1	LOC101107036	CNN2
0.767	0.868281	0.534	2.87027	0.605	0.069	1	CFI	CFI
0.767	0.870559	0.534	4.25408	0.566	0.035	1	FOXA2	FOXA2
0.767	0.916804	0.534	1.53943	0.858	0.515	1	PRDX6	PRDX6
0.765	0.7944	0.53	1.68666	0.73	0.228	1	ERRFI1	ERRFI1
0.764	0.855309	0.528	3.65903	0.58	0.057	1	DSG2	DSG2
0.764	0.812975	0.528	3.81951	0.571	0.048	1	LOC106991591	LOC106991591
0.764	0.892809	0.528	3.04458	0.594	0.068	1	MUC1	MUC1
0.763	0.956677	0.526	4.04453	0.568	0.051	1	EDN3	EDN3
0.763	1.11885	0.526	3.65138	0.588	0.072	1	FLRT3	FLRT3
0.762	1.02176	0.524	2.44245	0.706	0.255	1	AGRN	AGRN
0.759	0.889799	0.518	3.54618	0.575	0.063	1	GALNT5	GALNT5
0.758	0.973915	0.516	2.9689	0.616	0.116	1	FOXP2	FOXP2
0.756	0.649792	0.512	1.10183	0.924	0.492	1	NPNT	NPNT
0.754	0.751052	0.508	2.21024	0.662	0.181	1	LOC101111911	DDT
0.753	0.825138	0.506	1.9021	0.69	0.194	1	SDPR	SDPR
0.753	0.772178	0.506	2.81982	0.574	0.064	1	CLDN7	CLDN7
0.752	0.706026	0.504	1.94051	0.608	0.093	1	KRT18	KRT18
0.751	0.801148	0.502	1.67885	0.787	0.401	1	NBEAL1	NBEAL1
0.75	0.809778	0.5	2.65498	0.588	0.091	1	CDO1	CDO1
0.75	0.635515	0.5	1.1165	0.9	0.655	1	SEPW1	SEPW1
0.749	0.716746	0.498	2.06244	0.655	0.18	1	PTPN18	PTPN18
0.748	0.332548	0.496	0.484828	0.998	0.99	1	LOC101123279	RPL27A
0.747	0.756666	0.494	2.9835	0.564	0.07	1	MPZL2	MPZL2
0.746	0.708609	0.492	1.76688	0.727	0.299	1	ASAH1	ASAH1
0.746	0.856268	0.492	2.90148	0.592	0.123	1	ARHGEF26	ARHGEF26
0.745	0.810016	0.49	3.09852	0.572	0.096	1	PRRG1	PRRG1
0.741	0.719455	0.482	1.74316	0.725	0.333	1	GLRX5	GLRX5
0.741	0.50974	0.482	0.930289	0.862	0.495	1	DSTN	DSTN
0.74	0.888718	0.48	3.3018	0.556	0.093	1	CISH	CISH
0.739	0.797889	0.478	2.48507	0.611	0.164	1	MAGI3	MAGI3
0.738	0.741679	0.476	4.0323	0.513	0.041	1	SYTL1	SYTL1
0.737	0.804979	0.474	1.97008	0.686	0.262	1	PPP1R9A	PPP1R9A
0.736	0.520393	0.472	0.824663	0.951	0.836	1	S100A11	S100A11
0.733	0.851741	0.466	3.31661	0.539	0.086	1	PRRG3	PRRG3
0.733	0.734283	0.466	3.11831	0.526	0.063	1	GPM6A	GPM6A
0.732	0.735131	0.464	1.2217	0.857	0.576	1	ID2	ID2
0.732	0.770947	0.464	2.69698	0.558	0.104	1	ANK3	ANK3
0.731	0.715431	0.462	1.56578	0.758	0.357	1	LOC101103156	C6H4orf48
0.731	0.752733	0.462	3.61115	0.513	0.059	1	GSAP	GSAP
0.731	0.677403	0.462	3.54042	0.511	0.053	1	NOXA1	NOXA1
0.731	0.710001	0.462	3.90171	0.499	0.04	1	IRX3	IRX3
0.731	0.46947	0.462	0.772003	0.94	0.866	1	SSR2	SSR2
0.73	0.95472	0.46	2.80214	0.57	0.136	1	MID1IP1	MID1IP1
0.73	0.704579	0.46	2.92033	0.543	0.091	1	DRAM1	DRAM1
0.73	0.74279	0.46	1.60646	0.756	0.403	1	SLC25A36	SLC25A36
0.729	0.632319	0.458	1.27714	0.806	0.51	1	EIF2S3	EIF2S3
0.729	1.06329	0.458	3.45321	0.517	0.066	1	LOC105605335	LOC105615771
0.729	0.749934	0.458	2.83088	0.548	0.098	1	STOX2	STOX2
0.729	0.752308	0.458	2.99224	0.538	0.083	1	FRRS1L	FRRS1L
0.729	0.680165	0.458	4.12996	0.492	0.038	1	HPN	HPN
0.728	0.855653	0.456	3.62013	0.51	0.063	1	KCNJ2	KCNJ2
0.727	0.654468	0.454	1.26172	0.83	0.49	1	UTRN	UTRN
0.726	0.673568	0.452	1.83503	0.663	0.251	1	EIF2AK4	EIF2AK4
0.726	0.789993	0.452	2.41615	0.577	0.142	1	SLC26A2	SLC26A2
0.725	0.666435	0.45	2.14795	0.601	0.168	1	AGPAT2	AGPAT2
0.725	0.814549	0.45	1.64922	0.729	0.346	1	ATP1B1	ATP1B1
0.724	0.319766	0.448	0.481137	0.987	0.963	1	MYL6	MYL6
0.724	0.800149	0.448	2.1779	0.625	0.206	1	LAMA5	LAMA5
0.723	0.666476	0.446	2.64861	0.519	0.069	1	FOXA1	FOXA1
0.723	0.646468	0.446	1.71777	0.678	0.279	1	SNX4	SNX4
0.722	0.581366	0.444	1.4931	0.621	0.165	1	GJA1	GJA1
0.722	0.757756	0.444	2.40667	0.566	0.126	1	SYTL2	SYTL2
0.72	0.757389	0.44	4.1272	0.47	0.033	1	CRLF1	CRLF1
0.72	0.698557	0.44	3.90754	0.477	0.043	1	DOK4	DOK4
0.719	0.73065	0.438	1.82192	0.661	0.251	1	FGFR2	FGFR2
0.719	0.624911	0.438	2.75073	0.514	0.077	1	FERMT1	FERMT1
0.718	0.846469	0.436	4.60232	0.463	0.031	1	CDS1	CDS1
0.718	0.673005	0.436	1.70436	0.663	0.267	1	BACE2	BACE2
0.717	0.709382	0.434	4.84289	0.454	0.022	1	PLCXD1	PLCXD1
0.717	0.645251	0.434	1.73945	0.655	0.252	1	MBIP	MBIP
0.717	0.678492	0.434	3.45109	0.484	0.054	1	EPS8L1	EPS8L1
0.716	0.63122	0.432	1.66767	0.668	0.284	1	CAT	CAT
0.716	0.54995	0.432	1.12084	0.82	0.536	1	SCP2	SCP2
0.715	0.738064	0.43	4.35425	0.456	0.029	1	CITED1	CITED1
0.715	0.613956	0.43	1.22467	0.783	0.482	1	NUDT4	NUDT4
0.715	0.653086	0.43	2.04807	0.6	0.192	1	PI4KA	PI4KA
0.715	0.607304	0.43	2.11413	0.552	0.123	1	OCLN	OCLN
0.715	0.664843	0.43	3.83655	0.468	0.04	1	ESRP2	ESRP2
0.714	0.600243	0.428	3.6541	0.467	0.043	1	AP1M2	AP1M2
0.714	0.726827	0.428	3.44372	0.482	0.059	1	BICD1	BICD1
0.714	0.834179	0.428	2.39523	0.593	0.19	1	BMP1	BMP1
0.714	0.671819	0.428	3.9041	0.463	0.036	1	FRMD3	FRMD3
0.714	0.77587	0.428	2.23637	0.556	0.143	1	BMP2	BMP2
0.713	0.590805	0.426	2.12807	0.51	0.075	1	PERP	PERP
0.713	0.661503	0.426	2.52439	0.521	0.101	1	HOMER1	HOMER1
0.713	0.637867	0.426	2.72081	0.511	0.089	1	PPL	PPL
0.713	0.674009	0.426	2.68567	0.494	0.063	1	PARD6B	PARD6B
0.712	0.644979	0.424	2.86967	0.495	0.072	1	OSBPL3	OSBPL3
0.712	0.639177	0.424	1.67551	0.656	0.251	1	MYOF	MYOF
0.712	0.665063	0.424	1.25837	0.809	0.511	1	GOLGA4	GOLGA4
0.712	1.15436	0.424	2.47565	0.643	0.312	1	CTSZ	CTSZ
0.712	0.62495	0.424	1.44167	0.72	0.336	1	KLHL24	KLHL24
0.711	0.645459	0.422	2.58317	0.518	0.104	1	GATA6	GATA6
0.711	0.764255	0.422	2.49013	0.544	0.144	1	VEGFA	VEGFA
0.711	0.413685	0.422	0.781423	0.72	0.29	1	LOC101113728	CLU
0.711	0.647246	0.422	2.13116	0.56	0.143	1	MITF	MITF
0.71	0.68961	0.42	2.05785	0.584	0.187	1	NOL10	NOL10
0.709	0.6684	0.418	1.65144	0.676	0.314	1	SECISBP2L	SECISBP2L
0.708	0.624933	0.416	4.06909	0.446	0.035	1	KRTCAP3	KRTCAP3
0.708	0.53558	0.416	1.03773	0.845	0.572	1	ZKSCAN1	ZKSCAN1
0.708	0.548129	0.416	0.943624	0.911	0.726	1	APLP2	APLP2
0.707	0.630212	0.414	1.55409	0.677	0.316	1	CCSER2	CCSER2
0.707	0.729622	0.414	5.44488	0.427	0.016	1	SLC1A1	SLC1A1
0.706	0.572336	0.412	1.51857	0.631	0.228	1	PAWR	PAWR
0.706	0.633481	0.412	2.70379	0.476	0.062	1	DSP	DSP
0.706	0.612668	0.412	1.97892	0.578	0.18	1	FASN	FASN
0.705	0.743138	0.41	1.56257	0.723	0.404	1	EMP2	EMP2
0.705	0.673682	0.41	3.81033	0.447	0.037	1	PODN	PODN
0.704	0.551644	0.408	2.07479	0.484	0.064	1	PON3	PON3
0.704	0.971746	0.408	3.8908	0.432	0.026	1	AQP5	AQP5
0.704	0.647625	0.408	3.24735	0.463	0.059	1	MICAL2	MICAL2
0.704	0.59216	0.408	2.30402	0.528	0.131	1	LOC101123395	MTARC2
0.704	0.669905	0.408	1.57748	0.667	0.307	1	AMOTL2	AMOTL2
0.702	0.597251	0.404	3.56125	0.442	0.041	1	SH2D4A	SH2D4A
0.702	0.577242	0.404	2.1533	0.533	0.137	1	PVRL2	PVRL2
0.702	0.580171	0.404	1.31722	0.717	0.376	1	NDFIP2	NDFIP2
0.701	0.609121	0.402	2.75277	0.485	0.088	1	STXBP2	STXBP2

## Sheet: cluster2
myAUC	avg_diff	power	avg_log2FC	pct.1	pct.2	cluster	gene	genes_no_LOC
0.987	2.84753	0.974	5.2076	0.996	0.064	2	PECAM1	PECAM1
0.985	2.44855	0.97	6.36756	0.978	0.032	2	CDH5	CDH5
0.985	2.70537	0.97	4.57653	0.992	0.299	2	RAMP2	RAMP2
0.98	2.84181	0.96	5.88461	0.971	0.109	2	HPGD	HPGD
0.978	2.62874	0.956	4.37758	0.994	0.113	2	CLEC3B	CLEC3B
0.962	2.13175	0.924	5.23144	0.947	0.044	2	ECSCR	ECSCR
0.959	2.41501	0.918	5.70239	0.937	0.069	2	LPAR6	LPAR6
0.958	2.03782	0.916	3.21093	0.992	0.501	2	SPARCL1	SPARCL1
0.956	1.78166	0.912	3.51767	0.973	0.227	2	CD34	CD34
0.945	1.94322	0.89	5.24981	0.911	0.067	2	CYYR1	CYYR1
0.944	2.15262	0.888	7.40495	0.894	0.018	2	GPIHBP1	GPIHBP1
0.943	1.35186	0.886	2.11751	0.996	0.797	2	SPTBN1	SPTBN1
0.937	2.17131	0.874	3.7199	0.951	0.195	2	LOC101117785	APOA1
0.933	1.49042	0.866	2.23688	0.995	0.789	2	COL4A1	COL4A1
0.928	1.67519	0.856	3.01136	0.954	0.372	2	ETS1	ETS1
0.921	1.98926	0.842	4.38339	0.885	0.091	2	THBD	THBD
0.916	1.80824	0.832	5.40832	0.854	0.049	2	C1H1orf54	C1H1orf54
0.915	1.26829	0.83	2.2999	0.954	0.569	2	GNAI2	GNAI2
0.914	1.56482	0.828	5.63967	0.844	0.027	2	RASIP1	RASIP1
0.913	1.53335	0.826	2.72067	0.949	0.556	2	SH3GLB1	SH3GLB1
0.909	1.27582	0.818	2.00289	0.985	0.785	2	LOC101105867	IFITM1
0.907	1.52785	0.814	3.48232	0.891	0.209	2	PAM	PAM
0.907	1.71211	0.814	5.38144	0.835	0.045	2	LMO2	LMO2
0.905	1.87974	0.81	5.19012	0.832	0.028	2	PTPRB	PTPRB
0.905	1.44385	0.81	3.23197	0.9	0.14	2	COL18A1	COL18A1
0.901	1.45043	0.802	3.09698	0.905	0.157	2	EMCN	EMCN
0.897	1.6942	0.794	5.01517	0.824	0.056	2	KDR	KDR
0.897	2.09207	0.794	6.06215	0.809	0.032	2	LOC101115115	CD36
0.892	1.22653	0.784	1.91206	0.988	0.82	2	NREP	NREP
0.889	1.88285	0.778	6.00047	0.795	0.04	2	PCDH17	PCDH17
0.888	1.46962	0.776	3.07843	0.889	0.268	2	EPAS1	EPAS1
0.885	1.50089	0.77	5.2114	0.795	0.054	2	C12H1orf115	C12H1orf115
0.884	1.32746	0.768	2.16807	0.966	0.635	2	TCF4	TCF4
0.884	1.08736	0.768	1.67682	0.986	0.853	2	IFITM3	IFITM3
0.883	1.48645	0.766	3.88528	0.829	0.133	2	ADGRF5	ADGRF5
0.882	1.76986	0.764	4.03846	0.801	0.052	2	PLVAP	PLVAP
0.882	1.1057	0.764	1.89236	0.953	0.684	2	RDX	RDX
0.88	1.66721	0.76	2.95064	0.882	0.294	2	RGCC	RGCC
0.879	1.65681	0.758	3.91613	0.832	0.144	2	CALCRL	CALCRL
0.876	1.30698	0.752	2.7573	0.876	0.194	2	MEF2C	MEF2C
0.872	1.08542	0.744	1.97664	0.937	0.556	2	MSN	MSN
0.872	1.34148	0.744	4.00632	0.797	0.087	2	ITGA5	ITGA5
0.872	1.08317	0.744	1.59834	0.999	0.749	2	VIM	VIM
0.871	1.32577	0.742	2.21563	0.937	0.498	2	TM4SF1	TM4SF1
0.869	0.954981	0.738	1.46526	0.993	0.875	2	CALM1	CALM1
0.869	1.15864	0.738	2.39881	0.885	0.402	2	LOC101106419	CYB5R3
0.868	1.33757	0.736	2.59286	0.893	0.284	2	S1PR1	S1PR1
0.864	1.36877	0.728	5.04896	0.748	0.026	2	TEK	TEK
0.861	1.35324	0.722	5.60861	0.739	0.019	2	ROBO4	ROBO4
0.86	1.35871	0.72	3.56952	0.797	0.166	2	SMAGP	SMAGP
0.86	1.12425	0.72	2.19214	0.901	0.426	2	ARHGAP29	ARHGAP29
0.855	1.30396	0.71	2.9452	0.835	0.276	2	CCDC85B	CCDC85B
0.852	1.12323	0.704	1.76627	0.972	0.578	2	GNG11	GNG11
0.852	1.43	0.704	6.25549	0.715	0.014	2	LOC101120999	CLEC2B
0.851	1.26106	0.702	1.86897	0.99	0.933	2	HSPB1	HSPB1
0.85	1.44488	0.7	3.36116	0.79	0.168	2	AHR	AHR
0.85	1.23718	0.7	3.10672	0.807	0.191	2	ELK3	ELK3
0.846	1.99235	0.692	6.41087	0.708	0.03	2	C25H10orf10	C25H10orf10
0.84	1.07484	0.68	2.31871	0.853	0.365	2	PYGO2	PYGO2
0.839	1.25699	0.678	4.77036	0.711	0.048	2	RAPGEF5	RAPGEF5
0.838	1.22853	0.676	4.48188	0.714	0.056	2	DPYSL3	DPYSL3
0.836	1.13878	0.672	2.24574	0.87	0.417	2	ADGRL2	ADGRL2
0.835	1.11704	0.67	2.78319	0.75	0.073	2	LAPTM5	LAPTM5
0.833	1.18003	0.666	3.82042	0.725	0.08	2	ELMO1	ELMO1
0.832	1.46603	0.664	5.8777	0.681	0.03	2	DPP4	DPP4
0.832	1.15561	0.664	2.23323	0.866	0.365	2	LOC101115805	COL4A2
0.831	1.31544	0.662	5.34283	0.685	0.04	2	MYZAP	MYZAP
0.831	1.07288	0.662	2.5899	0.801	0.249	2	PEA15	PEA15
0.829	1.51697	0.658	4.64604	0.706	0.087	2	ARHGAP18	ARHGAP18
0.829	1.31733	0.658	3.18173	0.764	0.194	2	CDC42EP3	CDC42EP3
0.829	1.12751	0.658	3.01772	0.776	0.193	2	KIAA0355	KIAA0355
0.828	1.31959	0.656	2.38794	0.873	0.434	2	PLK2	PLK2
0.827	1.03698	0.654	2.50863	0.801	0.273	2	RALB	RALB
0.826	1.20339	0.652	2.8221	0.792	0.228	2	GYPC	GYPC
0.826	1.13908	0.652	2.5008	0.814	0.282	2	EFNA1	EFNA1
0.825	1.17901	0.65	4.61565	0.686	0.055	2	KIAA1462	KIAA1462
0.824	1.10359	0.648	3.16319	0.739	0.118	2	TSPAN18	TSPAN18
0.824	0.899856	0.648	1.52128	0.952	0.673	2	MBNL2	MBNL2
0.822	1.29541	0.644	3.6178	0.718	0.11	2	LOC105613171	LOC105613171
0.82	1.20407	0.64	5.33496	0.657	0.022	2	EGFL7	EGFL7
0.818	1.14427	0.636	2.00868	0.896	0.57	2	ATP2B1	ATP2B1
0.818	1.30342	0.636	3.93041	0.684	0.059	2	EDNRB	EDNRB
0.817	0.712468	0.634	1.07902	0.991	0.78	2	SPARC	SPARC
0.816	1.07704	0.632	2.07478	0.851	0.33	2	COL15A1	COL15A1
0.815	1.12542	0.63	1.87297	0.918	0.506	2	TBX3	TBX3
0.813	1.31876	0.626	5.42743	0.64	0.015	2	SOX17	SOX17
0.813	1.15379	0.626	6.16733	0.638	0.015	2	RASGRP3	RASGRP3
0.813	1.11516	0.626	4.68587	0.656	0.038	2	ERG	ERG
0.812	1.19989	0.624	5.83158	0.64	0.022	2	CLEC1A	CLEC1A
0.812	1.11267	0.624	6.41103	0.633	0.015	2	ILDR2	ILDR2
0.811	1.11276	0.622	3.56194	0.696	0.112	2	SNRK	SNRK
0.811	1.13384	0.622	5.83519	0.635	0.018	2	SHE	SHE
0.81	1.0141	0.62	1.95104	0.872	0.439	2	NRP1	NRP1
0.809	1.10519	0.618	4.52514	0.652	0.043	2	LDB2	LDB2
0.807	1.15605	0.614	5.10241	0.635	0.022	2	MMRN2	MMRN2
0.806	1.14854	0.612	6.95857	0.618	0.009	2	FAM124B	FAM124B
0.806	0.943631	0.612	1.90871	0.851	0.426	2	TJP1	TJP1
0.804	1.01387	0.608	2.08705	0.822	0.361	2	CAV2	CAV2
0.804	1.12021	0.608	3.6334	0.677	0.09	2	THSD1	THSD1
0.801	1.00772	0.602	2.37363	0.774	0.281	2	FSCN1	FSCN1
0.801	0.944071	0.602	2.32084	0.77	0.263	2	PTPRM	PTPRM
0.8	1.0097	0.6	2.19344	0.799	0.295	2	CAV1	CAV1
0.8	1.15808	0.6	3.94334	0.648	0.057	2	CLEC14A	CLEC14A
0.798	1.03374	0.596	4.52803	0.627	0.035	2	C25H10orf54	C25H10orf54
0.798	1.17315	0.596	2.61568	0.761	0.307	2	KRT10	KRT10
0.797	0.999572	0.594	3.01695	0.693	0.137	2	IFNGR1	IFNGR1
0.797	1.01592	0.594	3.40651	0.671	0.11	2	DOCK9	DOCK9
0.796	1.12621	0.592	3.37312	0.682	0.135	2	MYO6	MYO6
0.796	0.984394	0.592	2.75039	0.72	0.189	2	HDAC7	HDAC7
0.795	1.01314	0.59	2.71872	0.711	0.144	2	ZEB1	ZEB1
0.795	0.983213	0.59	4.68462	0.618	0.036	2	SCARF1	SCARF1
0.794	1.11764	0.588	3.14745	0.683	0.114	2	PREX2	PREX2
0.794	1.06868	0.588	1.75599	0.884	0.416	2	SLC2A3	SLC2A3
0.793	1.02671	0.586	1.6907	0.921	0.675	2	JMJD1C	JMJD1C
0.793	1.13	0.586	3.30015	0.679	0.138	2	LXN	LXN
0.791	0.904039	0.582	1.95725	0.811	0.381	2	N4BP1	N4BP1
0.791	1.18087	0.582	3.62678	0.651	0.086	2	FAM43A	FAM43A
0.791	1.15479	0.582	3.48573	0.669	0.124	2	HS2ST1	HS2ST1
0.79	1.15867	0.58	3.40719	0.666	0.131	2	RALGDS	RALGDS
0.79	1.02102	0.58	6.28472	0.589	0.011	2	BCL6B	BCL6B
0.788	0.981451	0.576	3.09898	0.66	0.097	2	AFF3	AFF3
0.787	1.1071	0.574	2.80449	0.696	0.163	2	EHD4	EHD4
0.787	0.834956	0.574	1.37683	0.92	0.656	2	STMN1	STMN1
0.787	0.913825	0.574	2.04096	0.787	0.3	2	KIAA1217	KIAA1217
0.787	0.699092	0.574	1.21632	0.929	0.716	2	ITM2B	ITM2B
0.784	1.03977	0.568	4.97338	0.593	0.034	2	PDGFB	PDGFB
0.784	0.947922	0.568	2.4953	0.719	0.234	2	PLEKHA1	PLEKHA1
0.784	0.915789	0.568	2.19008	0.755	0.298	2	PPP2R5A	PPP2R5A
0.782	1.00407	0.564	2.61978	0.684	0.162	2	COTL1	COTL1
0.781	0.914264	0.562	5.14931	0.58	0.023	2	PRKCH	PRKCH
0.78	1.155	0.56	3.63911	0.614	0.065	2	PRDM1	PRDM1
0.78	0.95639	0.56	2.56588	0.687	0.157	2	LOC101106689	GNG2
0.779	0.794887	0.558	1.46984	0.871	0.555	2	LOC101122777	YBX3
0.778	0.938513	0.556	2.58107	0.683	0.169	2	NPDC1	NPDC1
0.778	0.974318	0.556	3.2586	0.633	0.093	2	FLI1	FLI1
0.778	1.11913	0.556	5.30534	0.576	0.027	2	TM4SF18	TM4SF18
0.777	0.954645	0.554	3.18843	0.642	0.111	2	PLEKHG1	PLEKHG1
0.775	1.02664	0.55	3.27145	0.619	0.079	2	NCKAP5	NCKAP5
0.775	0.876673	0.55	2.21375	0.732	0.251	2	JUP	JUP
0.774	0.836553	0.548	1.60277	0.838	0.396	2	FILIP1	FILIP1
0.772	0.926258	0.544	2.91254	0.633	0.125	2	VWA5A	VWA5A
0.772	0.940627	0.544	3.57143	0.605	0.066	2	ARHGEF3	ARHGEF3
0.771	1.03907	0.542	4.52554	0.57	0.033	2	CLEC2D	CLEC2D
0.771	0.831706	0.542	1.42409	0.887	0.452	2	MDK	MDK
0.77	0.701562	0.54	1.25158	0.912	0.67	2	QKI	QKI
0.77	0.251154	0.54	0.513813	0.619	0.064	2	SRGN	SRGN
0.77	0.872307	0.54	2.1987	0.719	0.272	2	YES1	YES1
0.768	0.825666	0.536	2.07157	0.731	0.29	2	SNAP23	SNAP23
0.768	0.939104	0.536	4.15981	0.572	0.039	2	SEMA6A	SEMA6A
0.767	0.769785	0.534	1.60662	0.812	0.426	2	LUZP1	LUZP1
0.766	0.808417	0.532	1.82542	0.762	0.342	2	TACC1	TACC1
0.765	0.688566	0.53	1.05831	0.96	0.897	2	B2M	B2M
0.765	0.851214	0.53	4.37043	0.563	0.039	2	ARAP3	ARAP3
0.765	0.839219	0.53	1.39411	0.83	0.395	2	KLF2	KLF2
0.765	0.827375	0.53	1.93771	0.726	0.244	2	GRASP	GRASP
0.765	0.863429	0.53	1.5779	0.844	0.5	2	ETS2	ETS2
0.764	0.991151	0.528	5.33311	0.544	0.019	2	HHEX	HHEX
0.764	1.00322	0.528	1.96234	0.799	0.403	2	LIFR	LIFR
0.763	0.973861	0.526	2.33724	0.702	0.215	2	RGS3	RGS3
0.763	0.960704	0.526	3.53132	0.586	0.078	2	FAM198B	FAM198B
0.763	0.9634	0.526	4.54259	0.558	0.038	2	ITGA2	ITGA2
0.761	0.623349	0.522	1.12301	0.907	0.638	2	CNN3	CNN3
0.76	0.869576	0.52	2.65396	0.646	0.165	2	NOTCH1	NOTCH1
0.759	0.699413	0.518	1.30537	0.857	0.563	2	TPM3	TPM3
0.758	1.03441	0.516	5.5816	0.527	0.012	2	FAM110D	FAM110D
0.758	0.865869	0.516	2.59484	0.647	0.176	2	SEC14L1	SEC14L1
0.756	0.798137	0.512	1.86292	0.745	0.334	2	VAT1	VAT1
0.756	0.870265	0.512	6.25884	0.52	0.01	2	ARHGEF15	ARHGEF15
0.755	0.907496	0.51	4.4632	0.541	0.04	2	CLIC2	CLIC2
0.755	0.715918	0.51	1.51045	0.813	0.45	2	EFR3A	EFR3A
0.755	0.825649	0.51	3.34338	0.58	0.089	2	MAP3K11	MAP3K11
0.754	0.770423	0.508	1.90039	0.709	0.237	2	NEDD4L	NEDD4L
0.753	0.781308	0.506	2.10849	0.635	0.152	2	ACSL4	ACSL4
0.753	0.865851	0.506	3.42961	0.566	0.069	2	ABCG2	ABCG2
0.753	0.59227	0.506	1.00345	0.938	0.733	2	APP	APP
0.752	0.792926	0.504	2.68395	0.618	0.139	2	FAM65A	FAM65A
0.75	0.850702	0.5	2.84086	0.597	0.108	2	MEIS2	MEIS2
0.75	1.31833	0.5	2.24461	0.735	0.351	2	TIPARP	TIPARP
0.749	0.489213	0.498	0.713865	1	0.985	2	TMSB4X	TMSB4X
0.749	0.842999	0.498	2.65226	0.614	0.138	2	HEG1	HEG1
0.748	0.979865	0.496	6.00909	0.508	0.016	2	DLL4	DLL4
0.748	0.688284	0.496	1.16682	0.894	0.66	2	H2AFZ	H2AFZ
0.748	0.885219	0.496	4.27065	0.528	0.036	2	TNNI2	TNNI2
0.747	0.786976	0.494	2.33463	0.644	0.189	2	CHD7	CHD7
0.747	0.800322	0.494	1.80163	0.749	0.358	2	ELK4	ELK4
0.746	0.847322	0.492	5.28465	0.508	0.021	2	N4BP3	N4BP3
0.746	0.8718	0.492	3.50852	0.547	0.057	2	FAM13C	FAM13C
0.746	0.755498	0.492	2.50183	0.615	0.15	2	ECE1	ECE1
0.745	0.799631	0.49	1.65498	0.781	0.435	2	ETNK1	ETNK1
0.745	0.853467	0.49	5.0117	0.505	0.017	2	ADGRL4	ADGRL4
0.744	0.86253	0.488	6.03489	0.498	0.011	2	USHBP1	USHBP1
0.743	0.797054	0.486	2.29875	0.638	0.192	2	RPS6KA3	RPS6KA3
0.743	0.870265	0.486	2.2001	0.632	0.164	2	CREB5	CREB5
0.743	0.766084	0.486	4.3799	0.515	0.029	2	ACVRL1	ACVRL1
0.743	0.764474	0.486	1.64926	0.724	0.256	2	SDPR	SDPR
0.743	0.82102	0.486	3.38017	0.55	0.069	2	HSPA12B	HSPA12B
0.743	0.832917	0.486	2.54133	0.585	0.1	2	LRRC8C	LRRC8C
0.742	0.771148	0.484	2.20941	0.647	0.191	2	ARMCX1	ARMCX1
0.742	0.76928	0.484	3.11236	0.566	0.105	2	GGH	GGH
0.741	0.815211	0.482	2.09395	0.675	0.25	2	GULP1	GULP1
0.741	0.740745	0.482	2.29218	0.62	0.161	2	TCN2	TCN2
0.741	0.732227	0.482	1.63715	0.765	0.394	2	CTNND1	CTNND1
0.741	0.861047	0.482	3.0188	0.541	0.059	2	PALMD	PALMD
0.74	0.669375	0.48	1.33865	0.821	0.514	2	REEP3	REEP3
0.739	0.767796	0.478	1.32188	0.836	0.52	2	GADD45A	GADD45A
0.737	0.798511	0.474	2.94823	0.542	0.07	2	ITGA6	ITGA6
0.737	0.734653	0.474	1.81488	0.692	0.264	2	CMTM3	CMTM3
0.737	0.753134	0.474	2.48619	0.6	0.158	2	BEND7	BEND7
0.737	0.85241	0.474	2.50222	0.607	0.158	2	SSH2	SSH2
0.736	0.872891	0.472	4.02339	0.514	0.048	2	VASH1	VASH1
0.736	0.874585	0.472	3.82968	0.493	0.022	2	KIT	KIT
0.736	0.850351	0.472	1.94649	0.715	0.368	2	MVB12A	MVB12A
0.736	0.744072	0.472	3.23525	0.537	0.071	2	SIPA1	SIPA1
0.735	0.923553	0.47	3.30151	0.502	0.032	2	NOV	NOV
0.735	0.808111	0.47	3.52459	0.524	0.058	2	FZD4	FZD4
0.734	0.749538	0.468	1.95372	0.661	0.231	2	NCALD	NCALD
0.734	0.687204	0.468	1.80009	0.692	0.296	2	GDPD3	GDPD3
0.734	0.611677	0.468	1.10579	0.877	0.64	2	CLIC1	CLIC1
0.733	0.600388	0.466	1.25408	0.777	0.321	2	ANXA3	ANXA3
0.733	0.715344	0.466	2.83904	0.548	0.09	2	TGFB1	TGFB1
0.732	0.831487	0.464	5.739	0.476	0.014	2	AFAP1L1	AFAP1L1
0.731	0.782848	0.462	4.68264	0.483	0.023	2	CHST7	CHST7
0.73	1.11582	0.46	2.10964	0.648	0.223	2	FABP5	FABP5
0.729	0.978193	0.458	2.26605	0.639	0.223	2	GJA1	GJA1
0.728	0.874834	0.456	4.5216	0.472	0.015	2	MMRN1	MMRN1
0.728	0.499465	0.456	0.782342	0.967	0.889	2	LOC101114849	LOC101114849
0.728	0.582371	0.456	1.10256	0.849	0.592	2	PAK2	PAK2
0.727	0.732217	0.454	2.40714	0.586	0.155	2	MAP4K2	MAP4K2
0.726	0.853762	0.452	2.39481	0.602	0.19	2	CNKSR3	CNKSR3
0.726	0.70314	0.452	5.60679	0.463	0.011	2	TIE1	TIE1
0.724	0.746215	0.448	2.74354	0.552	0.125	2	WARS	WARS
0.723	0.702031	0.446	1.81253	0.677	0.29	2	RNF38	RNF38
0.723	0.702375	0.446	1.77922	0.67	0.276	2	SWAP70	SWAP70
0.723	0.694002	0.446	3.35309	0.505	0.066	2	GFOD2	GFOD2
0.722	0.545256	0.444	1.01924	0.864	0.609	2	CTNNA1	CTNNA1
0.722	0.722984	0.444	1.68214	0.7	0.337	2	HIPK2	HIPK2
0.722	0.893059	0.444	6.42023	0.452	0.009	2	LOC105604901	LOC105614015
0.722	0.36868	0.444	0.539182	1	0.986	2	PTMA	PTMA
0.722	0.695339	0.444	1.76575	0.677	0.301	2	BTBD7	BTBD7
0.721	1.1545	0.442	2.66136	0.577	0.173	2	HOPX	HOPX
0.721	0.626704	0.442	1.15803	0.844	0.554	2	LOC101108984	DPYSL2
0.721	0.743805	0.442	2.19855	0.605	0.2	2	BAG5	BAG5
0.721	0.667433	0.442	2.1154	0.599	0.184	2	ARHGAP31	ARHGAP31
0.719	0.699088	0.438	3.83173	0.476	0.04	2	CORO2B	CORO2B
0.718	0.422881	0.436	1.07351	0.608	0.148	2	ARHGDIB	ARHGDIB
0.718	0.719911	0.436	2.59858	0.548	0.131	2	MKL2	MKL2
0.718	0.601695	0.436	1.31967	0.76	0.453	2	ARHGDIA	ARHGDIA
0.717	0.71645	0.434	1.71374	0.664	0.277	2	PRKCDBP	PRKCDBP
0.717	0.707869	0.434	5.44038	0.447	0.016	2	HES2	HES2
0.716	0.689579	0.432	1.92214	0.63	0.236	2	CDC42EP1	CDC42EP1
0.716	0.702739	0.432	2.28717	0.558	0.142	2	FOXO1	FOXO1
0.716	0.643796	0.432	1.96332	0.6	0.186	2	F11R	F11R
0.716	0.496872	0.432	0.826777	0.928	0.807	2	PRDX1	PRDX1
0.715	0.682018	0.43	2.25008	0.576	0.174	2	WWC3	WWC3
0.715	0.716743	0.43	2.72978	0.512	0.084	2	MXRA5	MXRA5
0.715	0.546805	0.43	0.985309	0.875	0.664	2	CD99	CD99
0.715	0.620444	0.43	1.43898	0.724	0.381	2	SERINC3	SERINC3
0.715	0.693341	0.43	2.56255	0.534	0.115	2	SCHIP1	SCHIP1
0.714	0.728098	0.428	1.86333	0.617	0.203	2	ST8SIA4	ST8SIA4
0.713	0.592797	0.426	1.41446	0.697	0.323	2	MAPRE2	MAPRE2
0.713	0.74604	0.426	6.59077	0.431	0.007	2	TOX2	TOX2
0.712	0.662788	0.424	4.74196	0.44	0.016	2	MFNG	MFNG
0.712	0.706007	0.424	3.98164	0.461	0.04	2	RAPGEF3	RAPGEF3
0.712	0.629693	0.424	2.37161	0.538	0.128	2	LOC101122548	GALNT18
0.712	0.528667	0.424	0.871285	0.921	0.797	2	TAGLN2	TAGLN2
0.712	1.22496	0.424	4.1305	0.458	0.034	2	GJA4	GJA4
0.711	0.635191	0.422	1.53683	0.701	0.349	2	VGLL4	VGLL4
0.711	0.705971	0.422	2.58113	0.534	0.136	2	ORAI1	ORAI1
0.711	0.709419	0.422	1.38201	0.764	0.442	2	LOC101122294	CD46
0.711	0.625623	0.422	1.70058	0.606	0.196	2	DHRS3	DHRS3
0.71	0.665399	0.42	2.92773	0.498	0.089	2	TTC9	TTC9
0.71	0.662485	0.42	1.80083	0.623	0.251	2	UBALD2	UBALD2
0.709	0.552413	0.418	1.16471	0.753	0.362	2	NID1	NID1
0.709	0.857008	0.418	2.75934	0.537	0.154	2	DTNBP1	DTNBP1
0.709	0.74855	0.418	6.24368	0.424	0.007	2	NR5A2	NR5A2
0.708	0.459886	0.416	0.777818	0.921	0.807	2	RAC1	RAC1
0.708	0.731176	0.416	1.42063	0.686	0.328	2	BAG3	BAG3
0.708	0.621454	0.416	1.55706	0.663	0.28	2	STOM	STOM
0.708	0.602451	0.416	1.73507	0.596	0.18	2	FOXF1	FOXF1
0.707	0.770175	0.414	2.35219	0.568	0.183	2	FRYL	FRYL
0.707	0.762648	0.414	3.30823	0.475	0.073	2	ARAP2	ARAP2
0.707	0.474234	0.414	0.838076	0.853	0.487	2	LOC101114075	SULT1A1
0.706	0.691783	0.412	2.95321	0.491	0.089	2	SMAD1	SMAD1
0.705	0.554364	0.41	0.993737	0.869	0.678	2	LOC101116800	MAGED2
0.705	0.645256	0.41	3.59993	0.452	0.045	2	HOMER3	HOMER3
0.705	0.439857	0.41	0.759296	0.913	0.771	2	BZW1	BZW1
0.705	0.737395	0.41	5.36569	0.421	0.012	2	LOC101122718	LOC101122718
0.704	0.612472	0.408	1.6816	0.636	0.265	2	USP46	USP46
0.704	0.586874	0.408	1.33869	0.686	0.305	2	HTRA1	HTRA1
0.704	0.633482	0.408	2.52165	0.515	0.117	2	PLCG1	PLCG1
0.704	0.695006	0.408	1.18355	0.826	0.553	2	HES1	HES1
0.703	0.615719	0.406	2.50672	0.51	0.116	2	TPST2	TPST2
0.703	0.618	0.406	1.95817	0.558	0.156	2	SCARB1	SCARB1
0.703	0.64383	0.406	2.19977	0.509	0.101	2	LOC101107878	TRIM65
0.702	0.640944	0.404	5.20769	0.416	0.012	2	LOC101102254	LOC101102254
0.701	0.65564	0.402	1.2341	0.783	0.49	2	SYNE2	SYNE2
0.701	0.535942	0.402	0.980281	0.844	0.538	2	LOC101114239	AKAP2
0.701	0.450485	0.402	0.714746	0.956	0.888	2	PFN1	PFN1

## Sheet: cluster3
myAUC	avg_diff	power	avg_log2FC	pct.1	pct.2	cluster	gene	genes_no_LOC
0.977	2.22561	0.954	3.70728	0.992	0.372	3	ABI3BP	ABI3BP
0.974	2.49636	0.948	4.24368	0.983	0.394	3	CD44	CD44
0.937	1.65299	0.874	2.96125	0.975	0.336	3	SERPINE2	SERPINE2
0.926	1.96794	0.852	4.23162	0.906	0.139	3	PDGFRA	PDGFRA
0.907	1.73479	0.814	3.44874	0.907	0.304	3	EFEMP1	EFEMP1
0.901	1.50123	0.802	3.10713	0.905	0.237	3	PID1	PID1
0.901	1.23987	0.802	2.02219	0.985	0.587	3	FSTL1	FSTL1
0.892	1.25942	0.784	1.95581	0.979	0.287	3	DCN	DCN
0.889	1.24043	0.778	2.04002	0.977	0.491	3	SDC2	SDC2
0.877	1.42618	0.754	3.02131	0.865	0.223	3	SEMA3C	SEMA3C
0.876	1.32596	0.752	2.26602	0.955	0.388	3	ROBO2	ROBO2
0.862	1.39656	0.724	2.68347	0.881	0.356	3	NDNF	NDNF
0.846	1.3247	0.692	3.115	0.792	0.156	3	TGFBI	TGFBI
0.842	1.1609	0.684	2.28756	0.86	0.334	3	TGFBR3	TGFBR3
0.84	1.11136	0.68	1.80747	0.959	0.516	3	PLAC9	PLAC9
0.832	1.18114	0.664	2.42165	0.841	0.326	3	MAP2	MAP2
0.825	1.3027	0.65	2.60401	0.81	0.274	3	FLRT2	FLRT2
0.816	1.22729	0.632	3.38875	0.707	0.099	3	CDH13	CDH13
0.816	1.1412	0.632	2.19758	0.835	0.326	3	NES	NES
0.814	1.21746	0.628	3.53301	0.701	0.111	3	LTBP2	LTBP2
0.814	0.956885	0.628	1.85669	0.876	0.383	3	ANTXR1	ANTXR1
0.814	1.1483	0.628	2.6592	0.773	0.228	3	ENG	ENG
0.807	1.24889	0.614	4.33788	0.655	0.06	3	WNT11	WNT11
0.805	0.826348	0.61	1.29851	0.792	0.195	3	ACTA2	ACTA2
0.796	1.09071	0.592	2.27303	0.781	0.302	3	TGFB2	TGFB2
0.793	0.836803	0.586	1.43278	0.929	0.572	3	CADM1	CADM1
0.789	0.876086	0.578	1.82541	0.823	0.431	3	LOC106991082	RBFOX2
0.789	0.799644	0.578	1.31219	0.767	0.192	3	TAGLN	TAGLN
0.789	0.729035	0.578	1.2264	0.957	0.733	3	APP	APP
0.785	1.0876	0.57	2.27187	0.767	0.349	3	SPRY1	SPRY1
0.784	0.84014	0.568	1.78706	0.816	0.419	3	ANXA6	ANXA6
0.782	1.05113	0.564	2.9485	0.658	0.123	3	ITGA9	ITGA9
0.782	0.849359	0.564	1.79571	0.809	0.313	3	MXRA8	MXRA8
0.778	0.862007	0.556	1.87967	0.783	0.276	3	TBX4	TBX4
0.776	0.654895	0.552	0.968237	0.997	0.752	3	VIM	VIM
0.775	0.711829	0.55	1.03548	0.999	0.721	3	IGF2	IGF2
0.773	0.925974	0.546	1.84995	0.779	0.297	3	NR2F1	NR2F1
0.771	1.01089	0.542	2.89031	0.634	0.111	3	GPC6	GPC6
0.77	0.508918	0.54	0.790297	0.99	0.749	3	CALD1	CALD1
0.77	0.817797	0.54	1.31882	0.945	0.702	3	LOC101118133	TUBA1A
0.768	0.97189	0.536	2.53068	0.65	0.149	3	SEMA5A	SEMA5A
0.767	0.8606	0.534	1.72427	0.786	0.325	3	F2R	F2R
0.765	0.858406	0.53	1.83675	0.763	0.347	3	ANTXR2	ANTXR2
0.764	0.999926	0.528	3.29134	0.6	0.1	3	GPC4	GPC4
0.764	1.10898	0.528	3.23852	0.623	0.149	3	ARSB	ARSB
0.762	0.753462	0.524	1.308	0.897	0.474	3	ZEB2	ZEB2
0.761	0.456262	0.522	0.683836	0.997	0.957	3	LOC105609544	LOC105609544
0.76	0.820273	0.52	1.62473	0.802	0.413	3	LOC101113020	DST
0.758	0.707102	0.516	1.16915	0.889	0.462	3	C15H11orf96	C15H11orf96
0.757	0.956726	0.514	2.68715	0.634	0.172	3	LHFPL2	LHFPL2
0.756	0.801958	0.512	1.84547	0.73	0.289	3	DZIP1	DZIP1
0.751	1.64522	0.502	3.68428	0.56	0.074	3	MFAP5	MFAP5
0.747	0.413493	0.494	0.62582	0.991	0.792	3	COL4A1	COL4A1
0.745	0.858476	0.49	2.2817	0.642	0.201	3	GPM6B	GPM6B
0.743	0.721068	0.486	1.39289	0.837	0.545	3	TMEM123	TMEM123
0.743	1.02678	0.486	3.89268	0.524	0.043	3	NOTUM	NOTUM
0.742	0.816641	0.484	1.94275	0.676	0.231	3	ETV1	ETV1
0.741	0.628317	0.482	1.06026	0.905	0.511	3	TBX3	TBX3
0.739	0.910472	0.478	2.58313	0.593	0.137	3	SEMA3D	SEMA3D
0.736	0.452694	0.472	0.830744	0.836	0.368	3	PCOLCE	PCOLCE
0.735	0.960351	0.47	3.98873	0.514	0.059	3	EPB41L3	EPB41L3
0.735	0.809731	0.47	2.27011	0.618	0.187	3	LRP4	LRP4
0.734	0.465062	0.468	0.801235	0.905	0.463	3	BGN	BGN
0.734	1.0977	0.468	3.1211	0.545	0.093	3	LUZP2	LUZP2
0.733	0.710183	0.466	1.3449	0.792	0.396	3	LOC105606593	LOC105606593
0.733	0.652965	0.466	1.28604	0.781	0.343	3	COL15A1	COL15A1
0.733	0.566083	0.466	0.999168	0.906	0.534	3	RBP1	RBP1
0.729	0.569853	0.458	0.974261	0.918	0.721	3	NFIA	NFIA
0.728	0.396192	0.456	0.58456	1	0.982	3	HSP90AB1	HSP90AB1
0.728	0.700819	0.456	1.33776	0.803	0.514	3	SKIL	SKIL
0.726	0.69619	0.452	1.44502	0.749	0.43	3	LPP	LPP
0.726	0.572868	0.452	1.03374	0.882	0.644	3	CNN3	CNN3
0.725	0.793079	0.45	2.34926	0.54	0.093	3	PDLIM3	PDLIM3
0.723	0.706798	0.446	1.49664	0.68	0.246	3	MAG	MAG
0.721	0.856123	0.442	3.37531	0.497	0.063	3	RYR2	RYR2
0.719	0.40799	0.438	0.638248	0.992	0.904	3	ITGB1	ITGB1
0.718	0.550039	0.436	1.0146	0.836	0.435	3	RUNX1T1	RUNX1T1
0.717	0.605628	0.434	1.29081	0.762	0.447	3	TUSC3	TUSC3
0.716	0.628446	0.432	1.25201	0.779	0.439	3	RIMKLB	RIMKLB
0.716	0.690951	0.432	1.77759	0.627	0.218	3	LOC105602903	LOC105602903
0.713	0.378307	0.426	0.586189	0.989	0.932	3	LOC101112071	HMGB1
0.712	0.648824	0.424	1.05198	0.888	0.597	3	THBS1	THBS1
0.711	0.789365	0.422	2.50897	0.531	0.131	3	ZFPM2	ZFPM2
0.711	0.409129	0.422	0.710934	0.906	0.516	3	COL5A2	COL5A2
0.71	0.651791	0.42	1.30194	0.746	0.392	3	EDIL3	EDIL3
0.71	0.551983	0.42	1.07376	0.82	0.534	3	PPIC	PPIC
0.709	1.03449	0.418	4.23426	0.447	0.032	3	SLC6A15	SLC6A15
0.708	1.08544	0.416	4.15126	0.454	0.05	3	COLEC11	COLEC11
0.708	0.664525	0.416	1.27164	0.69	0.298	3	MAP1B	MAP1B
0.707	0.661647	0.414	1.42971	0.612	0.222	3	COL12A1	COL12A1
0.707	0.633933	0.414	1.51427	0.664	0.309	3	PROS1	PROS1
0.706	0.791306	0.412	3.01077	0.483	0.083	3	RERG	RERG
0.706	0.895318	0.412	2.93489	0.469	0.06	3	CLDN11	CLDN11
0.705	0.776578	0.41	2.03895	0.551	0.166	3	ADGRG6	ADGRG6
0.705	0.499598	0.41	0.84785	0.882	0.486	3	EDNRA	EDNRA
0.704	0.682244	0.408	1.8226	0.605	0.256	3	MLLT3	MLLT3
0.704	0.430894	0.408	0.721352	0.941	0.501	3	COL6A1	COL6A1
0.703	0.771907	0.406	2.15943	0.548	0.164	3	CHN1	CHN1
0.702	0.973354	0.404	1.7605	0.671	0.362	3	NR4A1	NR4A1
0.702	0.480581	0.404	0.816325	0.909	0.716	3	CALM2	CALM2
0.702	0.447129	0.404	0.76204	0.938	0.749	3	APLP2	APLP2
0.702	0.545992	0.404	0.945996	0.834	0.461	3	MDK	MDK
0.701	0.608642	0.402	0.907692	0.951	0.812	3	JUNB	JUNB
0.701	0.58084	0.402	1.20291	0.747	0.441	3	GNB4	GNB4

## Sheet: cluster4
myAUC	avg_diff	power	avg_log2FC	pct.1	pct.2	cluster	gene	genes_no_LOC
0.966	1.70811	0.932	2.59462	0.999	0.761	4	CALD1	CALD1
0.928	1.98946	0.856	3.9361	0.921	0.136	4	WFDC1	WFDC1
0.92	1.96143	0.84	4.16743	0.9	0.187	4	IGFBP7	IGFBP7
0.905	1.85221	0.81	5.35835	0.835	0.065	4	GUCY1B3	GUCY1B3
0.893	1.65757	0.786	4.2447	0.839	0.142	4	MFGE8	MFGE8
0.892	1.54847	0.784	3.85557	0.853	0.153	4	NOTCH3	NOTCH3
0.887	1.26701	0.774	2.1671	0.959	0.644	4	PPP1R12A	PPP1R12A
0.883	1.68142	0.766	2.68508	0.962	0.48	4	C15H11orf96	C15H11orf96
0.883	1.35154	0.766	2.05094	0.992	0.862	4	CST3	CST3
0.877	1.81146	0.754	3.05948	0.857	0.141	4	MYH11	MYH11
0.859	1.95394	0.718	3.10182	0.863	0.216	4	TAGLN	TAGLN
0.859	1.11771	0.718	1.67298	0.995	0.802	4	COL4A1	COL4A1
0.852	1.7708	0.704	2.72572	0.859	0.222	4	ACTA2	ACTA2
0.841	1.41606	0.682	3.42652	0.778	0.177	4	SEPT4	SEPT4
0.84	1.18156	0.68	2.17394	0.903	0.434	4	LHFP	LHFP
0.836	1.79338	0.672	2.85659	0.933	0.663	4	TPM1	TPM1
0.832	0.94448	0.664	1.55727	0.973	0.612	4	RARRES2	RARRES2
0.828	1.31081	0.656	2.60988	0.821	0.237	4	MEF2C	MEF2C
0.826	2.12599	0.652	6.63762	0.664	0.022	4	NDUFA4L2	NDUFA4L2
0.821	1.36838	0.642	3.21628	0.75	0.169	4	SEMA5A	SEMA5A
0.82	1.4614	0.64	4.05098	0.682	0.049	4	PLN	PLN
0.819	1.65424	0.638	2.81738	0.795	0.255	4	TPM2	TPM2
0.815	2.26862	0.63	7.49682	0.639	0.018	4	LOC101102327	COX4I2
0.812	1.21643	0.624	4.3652	0.658	0.041	4	CPE	CPE
0.805	1.6417	0.61	3.48554	0.707	0.153	4	MEST	MEST
0.803	1.16233	0.606	1.99976	0.903	0.523	4	TIMP1	TIMP1
0.8	1.57718	0.6	2.32808	0.867	0.457	4	MGP	MGP
0.8	0.975198	0.6	1.87264	0.849	0.449	4	PKIG	PKIG
0.798	1.50845	0.596	6.22547	0.609	0.02	4	CCDC3	CCDC3
0.793	1.26562	0.586	4.51046	0.624	0.056	4	GUCY1A3	GUCY1A3
0.791	1.09949	0.582	2.51173	0.746	0.252	4	LOC101122183	CRIM1
0.79	1.03316	0.58	1.70303	0.937	0.76	4	MGST3	MGST3
0.78	0.788261	0.56	1.24567	0.969	0.868	4	SEPT7	SEPT7
0.78	1.29169	0.56	5.64639	0.578	0.027	4	LOC105611978	LOC105611978
0.778	0.981435	0.556	1.85508	0.824	0.397	4	LOC101115805	COL4A2
0.777	0.710063	0.554	1.0598	0.998	0.967	4	MYL6	MYL6
0.772	1.08524	0.544	3.22811	0.632	0.125	4	RAMP1	RAMP1
0.768	1.0932	0.536	2.62152	0.68	0.205	4	ITGA1	ITGA1
0.768	1.13792	0.536	6.30519	0.545	0.013	4	HEYL	HEYL
0.763	0.911674	0.526	2.31013	0.687	0.217	4	PRKG1	PRKG1
0.763	1.86634	0.526	8.06818	0.529	0.005	4	RGS5	RGS5
0.756	0.591626	0.512	0.98587	0.943	0.517	4	SDC2	SDC2
0.753	1.07338	0.506	3.0219	0.596	0.112	4	NCKAP5	NCKAP5
0.751	0.868987	0.502	1.89922	0.732	0.314	4	PDE5A	PDE5A
0.749	0.981966	0.498	2.78575	0.611	0.139	4	LOC105608416	LOC105608416
0.748	0.826003	0.496	1.35256	0.851	0.446	4	SLC2A3	SLC2A3
0.745	0.700112	0.49	1.22887	0.771	0.345	4	MYLK	MYLK
0.744	0.796773	0.488	1.59701	0.789	0.456	4	ACTN1	ACTN1
0.743	1.02886	0.486	3.41778	0.553	0.086	4	IL6R	IL6R
0.741	0.77142	0.482	1.48751	0.796	0.412	4	ANTXR1	ANTXR1
0.739	0.773976	0.478	1.43632	0.84	0.571	4	ROCK1	ROCK1
0.738	0.57099	0.476	0.878772	0.979	0.883	4	CALM1	CALM1
0.738	0.967661	0.476	2.71692	0.592	0.158	4	ARHGAP42	ARHGAP42
0.737	0.935299	0.474	2.41861	0.627	0.216	4	FAM107B	FAM107B
0.734	0.91305	0.468	2.20001	0.655	0.269	4	ISYNA1	ISYNA1
0.733	0.888762	0.466	1.74492	0.747	0.473	4	LIMS1	LIMS1
0.731	1.28431	0.462	6.1488	0.474	0.016	4	PARM1	PARM1
0.73	0.963831	0.46	3.15553	0.541	0.11	4	PEAR1	PEAR1
0.728	1.01643	0.456	2.35929	0.602	0.181	4	KCNJ8	KCNJ8
0.725	0.861682	0.45	2.19386	0.632	0.265	4	GJC1	GJC1
0.724	0.886408	0.448	5.41294	0.463	0.02	4	AFAP1L2	AFAP1L2
0.723	0.519032	0.446	0.807653	0.981	0.909	4	ITGB1	ITGB1
0.719	0.718395	0.438	1.35375	0.785	0.453	4	PMEPA1	PMEPA1
0.718	0.755032	0.436	1.36302	0.825	0.593	4	FLNA	FLNA
0.718	0.8815	0.436	2.00322	0.672	0.357	4	HK1	HK1
0.717	0.889815	0.434	3.1887	0.5	0.077	4	RASL12	RASL12
0.717	0.639996	0.434	1.30253	0.797	0.528	4	ARPC1A	ARPC1A
0.716	0.674241	0.432	1.412	0.745	0.41	4	LOC101111776	MAP3K20
0.714	0.736121	0.428	1.689	0.683	0.372	4	PTK2	PTK2
0.714	0.95437	0.428	1.79191	0.707	0.378	4	LDHA	LDHA
0.714	0.930696	0.428	2.2912	0.587	0.199	4	REM1	REM1
0.712	0.979146	0.424	3.74496	0.481	0.079	4	ITGA7	ITGA7
0.712	1.06628	0.424	2.50796	0.572	0.197	4	FILIP1L	FILIP1L
0.711	0.704331	0.422	1.3372	0.753	0.426	4	FILIP1	FILIP1
0.708	0.54715	0.416	0.854635	0.966	0.791	4	LGALS1	LGALS1
0.708	1.51578	0.416	4.71304	0.451	0.043	4	RGS16	RGS16
0.707	0.633194	0.414	1.34281	0.684	0.315	4	EPAS1	EPAS1
0.705	0.687424	0.41	1.62903	0.659	0.333	4	DBNDD2	DBNDD2
0.704	0.461121	0.408	0.737872	0.97	0.896	4	MRCL3	MRCL3
0.704	0.745567	0.408	1.79426	0.647	0.329	4	PTEN	PTEN
0.704	0.730755	0.408	3.23579	0.467	0.068	4	AXL	AXL
0.704	0.756657	0.408	2.69955	0.499	0.111	4	CBFA2T3	CBFA2T3
0.704	0.404794	0.408	0.60402	0.996	0.974	4	EIF1	EIF1
0.702	0.352214	0.404	0.535661	0.989	0.792	4	SPARC	SPARC
0.701	0.516826	0.402	0.893234	0.918	0.753	4	SLC25A3	SLC25A3

## Sheet: cluster5
myAUC	avg_diff	power	avg_log2FC	pct.1	pct.2	cluster	gene	genes_no_LOC
0.986	2.8267	0.972	4.7753	0.991	0.336	5	MYLK	MYLK
0.981	2.77669	0.962	4.71378	0.993	0.138	5	MYH11	MYH11
0.979	2.81532	0.958	4.3328	0.997	0.218	5	ACTA2	ACTA2
0.977	2.55231	0.954	4.32868	0.992	0.249	5	TPM2	TPM2
0.976	2.43467	0.952	3.74234	0.991	0.53	5	HHIP	HHIP
0.975	2.75907	0.95	5.91526	0.964	0.045	5	ACTG2	ACTG2
0.973	2.46817	0.946	3.90962	0.998	0.213	5	TAGLN	TAGLN
0.971	3.69431	0.942	5.82832	0.97	0.328	5	IGFBP5	IGFBP5
0.967	1.46061	0.934	2.16534	1	0.967	5	MYL6	MYL6
0.955	2.4913	0.91	5.59967	0.929	0.052	5	CNN1	CNN1
0.95	2.52559	0.9	5.85611	0.919	0.06	5	FGF18	FGF18
0.921	2.24613	0.842	6.43396	0.854	0.03	5	SBSPON	SBSPON
0.917	1.59566	0.834	2.96301	0.943	0.359	5	TGFBR3	TGFBR3
0.902	1.50795	0.804	2.40841	0.963	0.663	5	TPM1	TPM1
0.899	1.71062	0.798	4.29705	0.845	0.104	5	PDLIM3	PDLIM3
0.879	1.89709	0.758	4.73399	0.798	0.072	5	ADAMTS5	ADAMTS5
0.875	1.42706	0.75	3.8271	0.808	0.092	5	SH3BGR	SH3BGR
0.874	1.2213	0.748	2.1371	0.942	0.588	5	FLNA	FLNA
0.87	1.5499	0.74	3.06951	0.842	0.143	5	WFDC1	WFDC1
0.87	1.41558	0.74	2.91565	0.86	0.3	5	NET1	NET1
0.863	1.25636	0.726	2.52853	0.874	0.257	5	SEMA3C	SEMA3C
0.862	1.3213	0.724	2.32618	0.917	0.354	5	COL14A1	COL14A1
0.86	1.44534	0.72	4.58398	0.754	0.059	5	KCNMB1	KCNMB1
0.856	1.21582	0.712	2.33754	0.894	0.412	5	TMEM47	TMEM47
0.855	1.08072	0.71	1.67019	0.963	0.325	5	DCN	DCN
0.852	1.42455	0.704	2.70422	0.85	0.301	5	FLRT2	FLRT2
0.847	1.16402	0.694	2.18905	0.889	0.43	5	LOC101113020	DST
0.843	0.874424	0.686	1.34259	0.994	0.762	5	CALD1	CALD1
0.842	1.25084	0.684	3.01797	0.794	0.222	5	PDLIM7	PDLIM7
0.842	1.23949	0.684	2.25564	0.894	0.401	5	ID4	ID4
0.839	1.57556	0.678	4.71785	0.715	0.068	5	SYNPO2	SYNPO2
0.829	1.07893	0.658	2.10444	0.862	0.442	5	LPP	LPP
0.821	1.34191	0.642	3.38431	0.715	0.109	5	LTBP1	LTBP1
0.818	1.1506	0.636	2.92185	0.743	0.149	5	ITGA9	ITGA9
0.818	1.37334	0.636	4.81832	0.664	0.037	5	MYOCD	MYOCD
0.817	1.0956	0.634	1.99285	0.845	0.312	5	MAP1B	MAP1B
0.813	1.14091	0.626	1.82527	0.94	0.625	5	ID2	ID2
0.808	0.964573	0.616	1.68637	0.885	0.363	5	NEXN	NEXN
0.806	0.982228	0.612	1.53647	0.929	0.535	5	SPARCL1	SPARCL1
0.805	1.41155	0.61	2.37673	0.827	0.329	5	CRYAB	CRYAB
0.801	1.18741	0.602	3.04256	0.703	0.137	5	GPC6	GPC6
0.8	1.51911	0.6	4.13959	0.643	0.054	5	PLN	PLN
0.799	1.11133	0.598	2.45613	0.76	0.263	5	SYNE1	SYNE1
0.798	2.09246	0.596	4.86086	0.655	0.113	5	DES	DES
0.796	1.34566	0.592	3.75297	0.651	0.074	5	CLDN11	CLDN11
0.793	1.12261	0.586	4.7237	0.612	0.033	5	MRVI1	MRVI1
0.792	1.57275	0.584	6.06779	0.596	0.016	5	GREM1	GREM1
0.788	1.23204	0.576	2.89394	0.706	0.217	5	DHRS3	DHRS3
0.784	0.702171	0.568	1.17435	0.947	0.76	5	MGST3	MGST3
0.783	0.810491	0.566	1.41817	0.9	0.649	5	PPP1R12A	PPP1R12A
0.777	0.86249	0.554	1.42702	0.909	0.507	5	EDNRA	EDNRA
0.769	0.989047	0.538	3.42886	0.599	0.075	5	RASL12	RASL12
0.768	0.479294	0.536	0.738395	0.996	0.96	5	UQCRH	UQCRH
0.756	0.726693	0.512	1.25028	0.897	0.666	5	SH3PXD2A	SH3PXD2A
0.753	0.739346	0.506	1.29001	0.874	0.563	5	DSTN	DSTN
0.75	0.765096	0.5	1.63558	0.755	0.305	5	TBX4	TBX4
0.747	0.745783	0.494	1.501	0.784	0.457	5	ACTN1	ACTN1
0.746	1.18712	0.492	4.62332	0.522	0.041	5	SOSTDC1	SOSTDC1
0.746	0.991895	0.492	5.237	0.509	0.021	5	SCUBE1	SCUBE1
0.744	1.29098	0.488	3.23346	0.593	0.153	5	CKB	CKB
0.742	0.821116	0.484	1.78074	0.723	0.392	5	C2H9orf3	C2H9orf3
0.74	1.01949	0.48	4.86607	0.503	0.03	5	RIMS1	RIMS1
0.737	1.17718	0.474	1.88092	0.815	0.539	5	ELN	ELN
0.736	0.714439	0.472	1.4751	0.762	0.455	5	LOC106991082	RBFOX2
0.736	0.715837	0.472	1.34322	0.816	0.53	5	SKIL	SKIL
0.735	0.775559	0.47	1.68633	0.717	0.314	5	PGM5	PGM5
0.733	0.90028	0.466	1.82512	0.735	0.44	5	ATP2A2	ATP2A2
0.73	0.97263	0.46	2.31146	0.614	0.2	5	ABCC9	ABCC9
0.73	0.703546	0.46	1.72669	0.68	0.298	5	LOC105616690	SVIL
0.729	0.581456	0.458	0.986583	0.917	0.732	5	NFIA	NFIA
0.728	0.582684	0.456	0.847596	1	0.737	5	IGF2	IGF2
0.727	0.802502	0.454	2.73104	0.549	0.124	5	JAZF1	JAZF1
0.727	0.958181	0.454	2.31957	0.632	0.294	5	SLMAP	SLMAP
0.726	0.811931	0.452	2.12675	0.615	0.213	5	PLCB1	PLCB1
0.725	1.14913	0.45	2.85023	0.59	0.224	5	MYLIP	MYLIP
0.723	0.633974	0.446	1.12806	0.789	0.381	5	C3H2orf40	C3H2orf40
0.722	0.814458	0.444	2.02521	0.598	0.185	5	ADGRG6	ADGRG6
0.722	0.851885	0.444	2.67284	0.538	0.109	5	ISM1	ISM1
0.72	0.786104	0.44	2.29063	0.575	0.161	5	PRDM6	PRDM6
0.72	1.05184	0.44	2.41887	0.586	0.184	5	KCNJ8	KCNJ8
0.72	0.955944	0.44	3.13905	0.503	0.07	5	NOTUM	NOTUM
0.719	0.968052	0.438	6.51801	0.446	0.01	5	NRG2	NRG2
0.719	0.720094	0.438	1.69544	0.67	0.322	5	LOC101122413	PALLD
0.718	0.643966	0.436	1.35095	0.728	0.323	5	FHL1	FHL1
0.718	0.770995	0.436	1.78528	0.656	0.303	5	PAWR	PAWR
0.714	0.76051	0.428	1.94931	0.608	0.226	5	GPM6B	GPM6B
0.712	0.842645	0.424	1.55172	0.726	0.413	5	RGS2	RGS2
0.71	0.75469	0.42	2.41718	0.535	0.141	5	CPED1	CPED1
0.709	0.745911	0.418	2.02239	0.594	0.239	5	MMP11	MMP11
0.708	0.779934	0.416	2.86398	0.505	0.118	5	CAMKK2	CAMKK2
0.707	0.788494	0.414	3.61874	0.461	0.058	5	LOC101117564	SPEG
0.707	0.673633	0.414	1.09213	0.815	0.508	5	CYR61	CYR61
0.703	0.597826	0.406	1.28729	0.701	0.372	5	ANTXR2	ANTXR2
0.703	0.738062	0.406	2.36256	0.523	0.138	5	SLC8A1	SLC8A1
0.703	0.575359	0.406	1.05474	0.75	0.381	5	SERPINE2	SERPINE2
0.703	0.708937	0.406	1.47473	0.71	0.413	5	LOC101111776	MAP3K20
0.702	0.651521	0.404	1.55466	0.595	0.2	5	TGFBI	TGFBI
0.701	0.903228	0.402	1.61047	0.686	0.378	5	NR4A1	NR4A1

## Sheet: cluster6
myAUC	avg_diff	power	avg_log2FC	pct.1	pct.2	cluster	gene	genes_no_LOC
0.957	3.17773	0.914	4.73631	0.998	0.509	6	COL1A1	COL1A1
0.954	2.3255	0.908	3.54746	0.988	0.327	6	DCN	DCN
0.952	2.97197	0.904	4.4118	0.997	0.544	6	COL1A2	COL1A2
0.931	2.34497	0.862	3.4421	0.998	0.626	6	COL3A1	COL3A1
0.914	2.82313	0.828	6.44766	0.85	0.074	6	SERPINF1	SERPINF1
0.912	1.91593	0.824	3.23109	0.942	0.391	6	PCOLCE	PCOLCE
0.894	1.71282	0.788	2.52538	0.979	0.456	6	MGP	MGP
0.893	1.77568	0.786	2.96097	0.939	0.342	6	CCDC80	CCDC80
0.887	1.47504	0.774	2.23286	0.99	0.863	6	CST3	CST3
0.869	1.44551	0.738	2.76953	0.89	0.36	6	FBN1	FBN1
0.866	1.64999	0.732	2.7838	0.911	0.378	6	C3H2orf40	C3H2orf40
0.857	1.15445	0.714	1.79425	0.989	0.481	6	OGN	OGN
0.855	1.53563	0.71	2.29628	0.99	0.794	6	SPARC	SPARC
0.855	1.39812	0.71	2.29615	0.932	0.537	6	COL5A2	COL5A2
0.855	1.06449	0.71	1.72187	0.982	0.525	6	COL6A1	COL6A1
0.846	1.74734	0.692	3.26806	0.834	0.325	6	GSN	GSN
0.844	1.99825	0.688	3.46587	0.799	0.208	6	PTN	PTN
0.833	1.68471	0.666	2.77866	0.898	0.509	6	IGFBP6	IGFBP6
0.832	2.38157	0.664	4.00294	0.777	0.226	6	DLK1	DLK1
0.826	1.46622	0.652	3.10286	0.782	0.258	6	FBLN1	FBLN1
0.813	0.896093	0.626	1.45757	0.965	0.611	6	FSTL1	FSTL1
0.805	0.945638	0.61	1.69433	0.903	0.508	6	TIMP2	TIMP2
0.793	1.15878	0.586	2.24606	0.799	0.309	6	RBP4	RBP4
0.793	1.13722	0.586	2.06701	0.841	0.573	6	RCN1	RCN1
0.79	1.01344	0.58	1.68188	0.92	0.488	6	BGN	BGN
0.79	1.49182	0.58	2.36364	0.904	0.537	6	ELN	ELN
0.783	0.943914	0.566	1.55378	0.924	0.617	6	RARRES2	RARRES2
0.782	0.760466	0.564	1.25493	0.949	0.455	6	COL6A3	COL6A3
0.779	0.966288	0.558	1.58884	0.89	0.407	6	GPC3	GPC3
0.776	1.09517	0.552	1.94431	0.807	0.315	6	AKAP12	AKAP12
0.774	1.0894	0.548	3.12456	0.641	0.139	6	RCN3	RCN3
0.773	0.709896	0.546	1.25207	0.896	0.526	6	TIMP1	TIMP1
0.773	2.66382	0.546	6.04913	0.569	0.043	6	LUM	LUM
0.769	1.09948	0.538	2.24823	0.751	0.402	6	P4HA2	P4HA2
0.766	1.58933	0.532	2.69046	0.732	0.297	6	TFPI2	TFPI2
0.762	0.985255	0.524	2.06092	0.742	0.328	6	HTRA1	HTRA1
0.762	0.880584	0.524	1.86073	0.761	0.394	6	FKBP7	FKBP7
0.76	0.762919	0.52	1.44633	0.84	0.441	6	LHFP	LHFP
0.759	1.01618	0.518	1.81691	0.776	0.362	6	COL14A1	COL14A1
0.758	1.38788	0.516	5.56586	0.534	0.026	6	PDGFRL	PDGFRL
0.757	1.04692	0.514	2.30132	0.651	0.16	6	MEST	MEST
0.757	1.00619	0.514	3.37059	0.58	0.081	6	GLT8D2	GLT8D2
0.756	0.934705	0.512	2.13242	0.711	0.31	6	GPX7	GPX7
0.754	0.993487	0.508	2.15795	0.704	0.276	6	ECM2	ECM2
0.753	0.870729	0.506	2.08304	0.695	0.239	6	MMP23B	MMP23B
0.75	0.449519	0.5	0.679817	0.995	0.961	6	PPIB	PPIB
0.749	0.518118	0.498	0.804247	0.989	0.925	6	CD63	CD63
0.747	0.563564	0.494	0.911789	0.959	0.833	6	FCGRT	FCGRT
0.74	0.889712	0.48	1.44073	0.88	0.545	6	PLAC9	PLAC9
0.739	0.726356	0.478	1.51259	0.77	0.344	6	MXRA8	MXRA8
0.737	1.0841	0.474	2.99278	0.584	0.154	6	LOC101107430	C1R
0.734	0.656808	0.468	1.06568	0.945	0.783	6	MFAP2	MFAP2
0.732	0.815494	0.464	1.95343	0.636	0.221	6	DAB2	DAB2
0.73	1.00787	0.46	3.35672	0.529	0.088	6	LRRC17	LRRC17
0.73	0.816731	0.46	1.87208	0.686	0.318	6	PLPP1	PLPP1
0.73	1.09936	0.46	2.19329	0.707	0.397	6	SERPING1	SERPING1
0.729	0.804863	0.458	1.39898	0.754	0.316	6	CAPN6	CAPN6
0.727	0.65994	0.454	1.39452	0.655	0.195	6	PDGFRA	PDGFRA
0.727	0.533723	0.454	0.833642	0.978	0.792	6	LGALS1	LGALS1
0.727	0.944361	0.454	1.87502	0.685	0.311	6	NUPR1	NUPR1
0.723	0.712278	0.446	1.34075	0.81	0.601	6	NUCB1	NUCB1
0.721	0.957818	0.442	2.23411	0.615	0.219	6	FBLN5	FBLN5
0.718	0.668676	0.436	0.995891	0.946	0.704	6	GTL2	GTL2
0.717	0.628734	0.434	1.22859	0.774	0.416	6	ANTXR1	ANTXR1
0.715	0.692337	0.43	1.21141	0.751	0.317	6	TCF21	TCF21
0.715	0.767568	0.43	1.87205	0.647	0.296	6	IL11RA	IL11RA
0.715	0.73456	0.43	1.83651	0.639	0.267	6	FKBP10	FKBP10
0.714	0.604309	0.428	1.07965	0.812	0.426	6	PLPP3	PLPP3
0.713	1.11153	0.426	2.76486	0.544	0.165	6	FAM46A	FAM46A
0.713	0.742183	0.426	1.59099	0.692	0.373	6	CTSK	CTSK
0.711	0.828237	0.422	2.17707	0.596	0.259	6	KDELR3	KDELR3
0.711	0.872675	0.422	1.86547	0.604	0.193	6	ASPN	ASPN
0.71	0.718914	0.42	1.35135	0.78	0.456	6	PMEPA1	PMEPA1
0.709	0.803656	0.418	1.87402	0.644	0.333	6	FKBP11	FKBP11
0.709	0.509941	0.418	0.82012	0.962	0.782	6	SEPP1	SEPP1
0.709	1.26948	0.418	4.32549	0.442	0.027	6	MYOC	MYOC
0.708	0.622152	0.416	1.10631	0.853	0.678	6	SERPINH1	SERPINH1
0.708	0.580569	0.416	1.1085	0.77	0.408	6	EMP3	EMP3
0.707	0.842077	0.414	2.39706	0.542	0.149	6	DKK3	DKK3
0.707	0.77012	0.414	2.27978	0.543	0.155	6	OAF	OAF
0.707	0.796145	0.414	1.74268	0.66	0.318	6	THY1	THY1
0.706	0.735512	0.412	1.69593	0.651	0.323	6	GLIPR2	GLIPR2
0.704	0.710184	0.408	2.09704	0.545	0.154	6	PRRX2	PRRX2
0.703	0.603503	0.406	1.17739	0.79	0.562	6	PRDX4	PRDX4
0.701	0.499837	0.402	0.835289	0.921	0.804	6	RABAC1	RABAC1

## Sheet: cluster7
myAUC	avg_diff	power	avg_log2FC	pct.1	pct.2	cluster	gene	genes_no_LOC
0.994	4.14251	0.988	6.51498	0.998	0.218	7	TFF3	TFF3
0.979	3.15343	0.958	4.68532	0.991	0.315	7	VMO1	VMO1
0.972	2.86729	0.944	5.55032	0.966	0.155	7	CLDN10	CLDN10
0.939	1.94914	0.878	3.87647	0.94	0.192	7	KRT7	KRT7
0.939	1.84071	0.878	3.94669	0.937	0.13	7	FAM129A	FAM129A
0.938	1.90903	0.876	3.45349	0.967	0.225	7	MME	MME
0.933	1.90496	0.866	3.01031	0.984	0.578	7	PRDX6	PRDX6
0.93	2.02017	0.86	3.41829	0.973	0.269	7	LOC101117946	KRT19
0.927	2.03574	0.854	3.62002	0.939	0.236	7	CLDN4	CLDN4
0.92	2.06917	0.84	3.51204	0.945	0.246	7	WFDC2	WFDC2
0.915	1.92198	0.83	3.11735	0.964	0.407	7	ANXA1	ANXA1
0.912	1.75626	0.824	2.96035	0.963	0.273	7	KRT8	KRT8
0.912	2.23028	0.824	3.85122	0.921	0.225	7	TACSTD2	TACSTD2
0.894	1.54749	0.788	4.01771	0.846	0.132	7	C24H16orf89	C24H16orf89
0.893	1.38759	0.786	2.33122	0.968	0.564	7	DSTN	DSTN
0.884	1.82149	0.768	3.18122	0.893	0.246	7	GPRC5A	GPRC5A
0.884	1.31017	0.768	2.54424	0.932	0.341	7	LOC101117657	METTL7A
0.881	1.11804	0.762	1.87309	0.964	0.64	7	SERP1	SERP1
0.874	2.26134	0.748	5.62384	0.777	0.074	7	LOC101106871	CXCL17
0.868	1.17372	0.736	2.92772	0.847	0.184	7	MAL2	MAL2
0.866	1.28805	0.732	3.08294	0.845	0.166	7	CFI	CFI
0.866	1.50927	0.732	3.14781	0.854	0.209	7	CDH1	CDH1
0.862	0.870031	0.724	1.36218	0.993	0.809	7	SPINT2	SPINT2
0.86	1.37225	0.72	3.55884	0.796	0.136	7	PON3	PON3
0.857	1.11276	0.714	1.90075	0.943	0.41	7	CD9	CD9
0.856	1.34568	0.712	2.07545	0.986	0.776	7	ANXA2	ANXA2
0.853	0.928262	0.706	1.43769	0.981	0.858	7	S100A11	S100A11
0.847	1.47874	0.694	3.17462	0.818	0.188	7	KRT18	KRT18
0.846	4.81961	0.692	8.09934	0.723	0.081	7	LOC101110371	SCGB2A2
0.844	1.20325	0.688	2.63538	0.84	0.267	7	NEDD4L	NEDD4L
0.843	1.01426	0.686	2.15578	0.884	0.238	7	EPCAM	EPCAM
0.839	1.22915	0.678	2.06717	0.902	0.266	7	CD24	CD24
0.839	1.86834	0.678	3.78061	0.76	0.134	7	C3	C3
0.838	0.975998	0.676	1.81923	0.916	0.413	7	TSTD1	TSTD1
0.836	1.08048	0.672	1.93257	0.923	0.285	7	TST	TST
0.834	1.24099	0.668	2.03616	0.926	0.397	7	SDC4	SDC4
0.834	1.21198	0.668	2.42782	0.837	0.228	7	KLF5	KLF5
0.83	1.21291	0.66	2.44893	0.845	0.242	7	BMP3	BMP3
0.83	0.877592	0.66	1.5092	0.932	0.269	7	LOC101118990	name
0.83	1.15646	0.66	2.99487	0.769	0.158	7	CLDN7	CLDN7
0.823	1.23429	0.646	2.69703	0.799	0.22	7	LMO7	LMO7
0.822	0.954587	0.644	1.67488	0.897	0.368	7	LOC101113728	CLU
0.82	0.92377	0.64	1.67307	0.929	0.412	7	ALCAM	ALCAM
0.816	1.06175	0.632	2.81081	0.747	0.152	7	PERP	PERP
0.815	0.974943	0.63	2.99993	0.734	0.148	7	PLPP2	PLPP2
0.815	1.00207	0.63	3.39143	0.706	0.101	7	KIAA1324	KIAA1324
0.814	1.2087	0.628	2.09498	0.895	0.544	7	EZR	EZR
0.814	1.02828	0.628	2.54133	0.784	0.222	7	PTPN13	PTPN13
0.811	0.918846	0.622	2.0609	0.827	0.255	7	DMD	DMD
0.811	1.16056	0.622	3.22821	0.726	0.141	7	LYPD1	LYPD1
0.809	1.12362	0.618	2.44596	0.787	0.198	7	ELF3	ELF3
0.808	1.27783	0.616	4.55713	0.658	0.065	7	ATP6V1C2	ATP6V1C2
0.808	1.15741	0.616	2.85395	0.741	0.167	7	MUC1	MUC1
0.807	0.774928	0.614	1.41774	0.86	0.22	7	GSTA1-1	GSTA1-1
0.807	0.8657	0.614	1.59008	0.909	0.318	7	GSTT2B	GSTT2B
0.807	1.1566	0.614	4.07915	0.655	0.048	7	EHF	EHF
0.802	0.956037	0.604	2.6684	0.74	0.183	7	LOC101116336	CES1
0.8	1.3763	0.6	3.44856	0.684	0.116	7	LOC101113398	CL43
0.799	1.07998	0.598	2.05416	0.846	0.338	7	TSPAN13	TSPAN13
0.797	0.854134	0.594	1.31058	0.971	0.805	7	SAT1	SAT1
0.796	0.688847	0.592	1.10496	0.945	0.518	7	NPC2	NPC2
0.788	1.27688	0.576	2.05802	0.897	0.57	7	HERPUD1	HERPUD1
0.787	0.956512	0.574	1.72626	0.796	0.207	7	SFTPD	SFTPD
0.786	1.15584	0.572	2.89103	0.69	0.161	7	ARG2	ARG2
0.786	0.948176	0.572	2.3964	0.729	0.184	7	CDO1	CDO1
0.784	1.35468	0.568	3.12071	0.692	0.173	7	LGALS3	LGALS3
0.784	1.06505	0.568	2.96222	0.674	0.142	7	PARD6B	PARD6B
0.783	1.02767	0.566	2.43505	0.731	0.185	7	ADGRG6	ADGRG6
0.781	0.816933	0.562	2.19162	0.745	0.252	7	LTA4H	LTA4H
0.781	1.45512	0.562	2.4356	0.768	0.328	7	TNFRSF12A	TNFRSF12A
0.78	1.08884	0.56	4.2336	0.599	0.047	7	SOX2	SOX2
0.778	0.718758	0.556	1.48821	0.831	0.311	7	MGST1	MGST1
0.778	0.944795	0.556	2.50666	0.701	0.203	7	OCLN	OCLN
0.777	0.992503	0.554	2.39257	0.693	0.149	7	LOC105605335	LOC105615771
0.772	0.781598	0.544	2.28388	0.693	0.163	7	MPZL2	MPZL2
0.768	1.24834	0.536	3.61817	0.601	0.084	7	EDN1	EDN1
0.765	0.805154	0.53	2.15121	0.697	0.185	7	CXADR	CXADR
0.764	0.655245	0.528	1.10643	0.938	0.781	7	BZW1	BZW1
0.764	0.810759	0.528	2.38874	0.664	0.152	7	FOXA1	FOXA1
0.763	0.904323	0.526	2.81449	0.634	0.137	7	IQGAP2	IQGAP2
0.763	0.568965	0.526	0.976747	0.781	0.223	7	SFTPB	SFTPB
0.762	0.822793	0.524	1.4358	0.876	0.564	7	ARID5B	ARID5B
0.759	1.12995	0.518	1.7986	0.842	0.511	7	CYR61	CYR61
0.758	0.76952	0.516	1.5332	0.819	0.353	7	ANXA3	ANXA3
0.758	0.531042	0.516	0.940265	0.817	0.278	7	AGER	AGER
0.757	1.38992	0.514	7.40822	0.518	0.006	7	CRISP3	CRISP3
0.754	1.04783	0.508	2.88625	0.633	0.185	7	AVPI1	AVPI1
0.754	0.660896	0.508	1.00003	0.98	0.927	7	DDX5	DDX5
0.752	1.17367	0.504	3.98546	0.544	0.046	7	FXYD3	FXYD3
0.751	1.07188	0.502	2.0908	0.707	0.286	7	C26H8orf4	C26H8orf4
0.751	1.20832	0.502	4.08697	0.528	0.029	7	PIGR	PIGR
0.751	0.805967	0.502	1.78378	0.759	0.342	7	BACE2	BACE2
0.75	0.919556	0.5	3.06393	0.584	0.111	7	RAB32	RAB32
0.75	0.813968	0.5	2.77332	0.59	0.108	7	PRRG4	PRRG4
0.747	0.80343	0.494	2.72749	0.597	0.119	7	PPP1R3B	PPP1R3B
0.744	0.718112	0.488	1.80287	0.676	0.216	7	REL	REL
0.743	0.812794	0.486	2.1889	0.656	0.18	7	PRSS22	PRSS22
0.743	0.66767	0.486	1.37949	0.826	0.444	7	PTGR1	PTGR1
0.743	0.589161	0.486	1.42231	0.736	0.237	7	TMEM238	TMEM238
0.743	0.382435	0.486	0.55747	0.999	0.997	7	TPT1	TPT1
0.743	1.57822	0.486	2.69479	0.607	0.17	7	S100A2	S100A2
0.743	0.865433	0.486	4.36931	0.521	0.046	7	PDZK1IP1	PDZK1IP1
0.742	0.65295	0.484	1.54401	0.766	0.334	7	DBNDD2	DBNDD2
0.74	0.795174	0.48	1.78203	0.665	0.2	7	HOPX	HOPX
0.74	0.817525	0.48	1.50087	0.841	0.574	7	VIMP	VIMP
0.739	0.605245	0.478	0.950768	0.961	0.794	7	BTG1	BTG1
0.739	0.769753	0.478	4.17426	0.506	0.031	7	EMB	EMB
0.738	0.673784	0.476	2.21061	0.611	0.151	7	OSBPL3	OSBPL3
0.738	0.568516	0.476	0.9361	0.935	0.816	7	PRDX1	PRDX1
0.737	0.78359	0.474	1.94766	0.689	0.262	7	NOL10	NOL10
0.735	0.697373	0.47	1.05142	0.961	0.89	7	HSPA5	HSPA5
0.733	0.72728	0.466	1.26149	0.858	0.619	7	SRSF5	SRSF5
0.732	0.678586	0.464	1.24489	0.848	0.563	7	XBP1	XBP1
0.73	0.990772	0.46	1.65573	0.852	0.659	7	MANF	MANF
0.729	0.782216	0.458	5.3254	0.474	0.021	7	SPTSSB	SPTSSB
0.729	0.538299	0.458	0.949897	0.891	0.548	7	GSTM3	GSTM3
0.728	0.726791	0.456	1.79211	0.664	0.249	7	CTSC	CTSC
0.727	0.484563	0.454	0.974929	0.758	0.237	7	SFTA2	SFTA2
0.727	0.695003	0.454	1.40454	0.79	0.464	7	LOC105608205	LOC105608205
0.727	0.792471	0.454	1.71905	0.683	0.241	7	FMO2	FMO2
0.727	0.645724	0.454	1.28088	0.801	0.383	7	MECOM	MECOM
0.725	2.06019	0.45	3.44825	0.499	0.064	7	SCGB3A2	SCGB3A2
0.724	0.749257	0.448	3.22077	0.52	0.088	7	CYSTM1	CYSTM1
0.724	0.721828	0.448	2.28084	0.58	0.14	7	DSP	DSP
0.724	0.562671	0.448	1.01867	0.855	0.491	7	LRRFIP1	LRRFIP1
0.723	0.627812	0.446	1.48458	0.722	0.305	7	PAWR	PAWR
0.723	0.663139	0.446	1.18939	0.858	0.535	7	TOB1	TOB1
0.72	0.568515	0.44	0.915355	0.948	0.859	7	SRSF3	SRSF3
0.719	0.603996	0.438	1.5469	0.688	0.275	7	LOC101111911	DDT
0.717	0.548441	0.434	1.22176	0.791	0.43	7	CTSV	CTSV
0.717	0.640829	0.434	1.50407	0.701	0.293	7	SELENBP1	SELENBP1
0.716	0.58852	0.432	1.30894	0.765	0.435	7	SARAF	SARAF
0.716	0.720694	0.432	2.03416	0.617	0.223	7	ALAS1	ALAS1
0.716	0.582236	0.432	1.13678	0.707	0.261	7	PDPN	PDPN
0.716	0.624747	0.432	1.55976	0.689	0.285	7	ATP13A3	ATP13A3
0.715	0.607559	0.43	1.57759	0.686	0.286	7	LOC101107687	H2AJ
0.715	0.641904	0.43	1.30344	0.818	0.466	7	CDC42EP5	CDC42EP5
0.715	0.458561	0.43	0.675076	0.998	0.982	7	ACTG1	ACTG1
0.714	0.622087	0.428	1.52139	0.668	0.262	7	LOC101122183	CRIM1
0.713	0.723062	0.426	4.87503	0.445	0.022	7	SYT13	SYT13
0.712	0.611089	0.424	2.62572	0.517	0.106	7	TPD52	TPD52
0.711	0.510837	0.422	0.835257	0.949	0.778	7	MIF	MIF
0.711	0.773563	0.422	1.96808	0.622	0.251	7	BACH1	BACH1
0.711	0.561031	0.422	0.919026	0.939	0.847	7	GNG5	GNG5
0.71	0.762023	0.42	2.92546	0.508	0.102	7	RASSF9	RASSF9
0.709	0.4649	0.418	0.794409	0.923	0.797	7	PDIA6	PDIA6
0.707	0.718616	0.414	2.82905	0.503	0.104	7	DUSP10	DUSP10
0.707	0.65502	0.414	1.16563	0.775	0.461	7	LMNA	LMNA
0.707	0.543743	0.414	1.69044	0.596	0.172	7	RAB25	RAB25
0.707	0.709734	0.414	2.70833	0.506	0.108	7	TUFT1	TUFT1
0.706	0.65567	0.412	1.84868	0.603	0.225	7	ABRACL	ABRACL
0.706	0.956671	0.412	2.24684	0.632	0.284	7	GMNN	GMNN
0.706	0.543102	0.412	0.996263	0.883	0.61	7	ALDH2	ALDH2
0.706	0.629563	0.412	2.57407	0.511	0.114	7	LSR	LSR
0.706	0.598276	0.412	1.62363	0.643	0.273	7	OPTN	OPTN
0.705	0.828093	0.41	2.58371	0.509	0.116	7	ITPKC	ITPKC
0.704	0.679449	0.408	1.43119	0.681	0.292	7	SDPR	SDPR
0.704	0.601074	0.408	1.72557	0.629	0.25	7	SORBS3	SORBS3
0.704	0.760513	0.408	1.76626	0.659	0.32	7	HSDL2	HSDL2
0.703	0.607394	0.406	2.70343	0.48	0.078	7	KCNK1	KCNK1
0.702	0.640223	0.404	1.12429	0.843	0.676	7	LOC101105607	SELENOK
0.701	0.689411	0.402	4.73254	0.422	0.022	7	FER1L6	FER1L6
0.701	0.574831	0.402	1.74999	0.596	0.205	7	NDRG2	NDRG2
0.701	0.568773	0.402	0.951129	0.849	0.498	7	PHLDA1	PHLDA1
0.701	0.579816	0.402	0.957481	0.921	0.794	7	TXN	TXN
0.701	0.560914	0.402	1.64044	0.603	0.217	7	F11R	F11R

## Sheet: cluster8
myAUC	avg_diff	power	avg_log2FC	pct.1	pct.2	cluster	gene	genes_no_LOC
0.949	2.0014	0.898	3.46043	0.974	0.422	8	DUT	DUT
0.944	1.69501	0.888	2.68947	0.987	0.674	8	STMN1	STMN1
0.937	1.51083	0.874	2.4463	0.991	0.674	8	H2AFZ	H2AFZ
0.934	1.57456	0.868	2.55451	0.987	0.717	8	HMGN2	HMGN2
0.93	1.47212	0.86	2.308	0.991	0.805	8	TUBB	TUBB
0.923	1.19977	0.846	1.82181	0.996	0.935	8	LOC101112071	HMGB1
0.922	1.36033	0.844	2.17234	0.988	0.82	8	LOC101118100	H2AFV
0.919	1.53524	0.838	3.63507	0.908	0.2	8	LMNB1	LMNB1
0.918	1.88132	0.836	2.89997	0.985	0.767	8	LOC106990101	TUBA1B
0.91	3.00058	0.82	6.0914	0.844	0.064	8	TOP2A	TOP2A
0.902	1.91956	0.804	3.62777	0.909	0.358	8	HMGB2	HMGB2
0.892	1.6684	0.784	5.57908	0.804	0.043	8	SPC24	SPC24
0.891	1.33775	0.782	4.56128	0.823	0.066	8	MND1	MND1
0.883	1.38497	0.766	4.55543	0.806	0.078	8	MAD2L1	MAD2L1
0.883	1.5473	0.766	3.70891	0.839	0.161	8	SMC2	SMC2
0.877	1.24824	0.754	2.94468	0.878	0.254	8	CKS1B	CKS1B
0.876	0.956883	0.752	1.51107	0.991	0.886	8	NUCKS1	NUCKS1
0.874	1.81593	0.748	6.03735	0.764	0.028	8	KIAA0101	KIAA0101
0.868	1.43818	0.736	4.21261	0.795	0.11	8	PTTG1	PTTG1
0.867	2.15686	0.734	5.15965	0.776	0.107	8	NUSAP1	NUSAP1
0.867	1.30562	0.734	4.62961	0.768	0.045	8	UHRF1	UHRF1
0.867	1.50299	0.734	3.19313	0.845	0.25	8	SMC4	SMC4
0.865	1.1778	0.73	4.09071	0.786	0.081	8	TYMS	TYMS
0.865	2.06703	0.73	5.54695	0.758	0.062	8	TPX2	TPX2
0.86	1.61371	0.72	5.89282	0.737	0.026	8	BIRC5	BIRC5
0.859	1.83043	0.718	4.05609	0.794	0.171	8	LOC101103869	CKS2
0.859	1.09273	0.718	4.94434	0.747	0.036	8	CENPK	CENPK
0.857	1.36024	0.714	5.597	0.733	0.031	8	CENPW	CENPW
0.856	2.34073	0.712	5.722	0.74	0.05	8	UBE2C	UBE2C
0.854	2.04403	0.708	5.33396	0.746	0.075	8	CKAP2	CKAP2
0.85	2.74091	0.7	5.87821	0.726	0.044	8	CENPF	CENPF
0.847	1.2142	0.694	4.78033	0.725	0.043	8	NCAPG	NCAPG
0.846	1.27822	0.692	4.57022	0.731	0.058	8	NUF2	NUF2
0.844	1.76392	0.688	5.33309	0.713	0.046	8	MIS18BP1	MIS18BP1
0.837	1.44307	0.674	3.48602	0.773	0.174	8	KIF20B	KIF20B
0.836	1.05994	0.672	2.32461	0.85	0.356	8	TMPO	TMPO
0.833	1.27912	0.666	3.08653	0.788	0.213	8	ATAD2	ATAD2
0.833	1.13582	0.666	3.61157	0.743	0.118	8	UBE2T	UBE2T
0.832	0.997428	0.664	1.72647	0.955	0.67	8	DEK	DEK
0.83	1.17027	0.66	4.10292	0.71	0.078	8	RACGAP1	RACGAP1
0.828	1.5255	0.656	6.05383	0.67	0.021	8	KIF11	KIF11
0.828	1.36545	0.656	2.95268	0.818	0.291	8	PCNA	PCNA
0.827	1.22288	0.654	2.30697	0.898	0.459	8	LOC101112330	HMGB1
0.808	1.22754	0.616	4.89887	0.643	0.039	8	CASC5	CASC5
0.808	1.72789	0.616	5.78815	0.635	0.027	8	CENPE	CENPE
0.805	1.48188	0.61	4.92122	0.644	0.055	8	KIF23	KIF23
0.805	1.01213	0.61	1.82518	0.922	0.593	8	CALM3	CALM3
0.803	1.65494	0.606	5.44933	0.63	0.039	8	PRC1	PRC1
0.803	1.11409	0.606	4.1762	0.651	0.067	8	DIAPH3	DIAPH3
0.802	1.03801	0.604	2.88967	0.729	0.171	8	HMGB3	HMGB3
0.801	1.37579	0.602	5.59248	0.622	0.025	8	HMMR	HMMR
0.801	0.727114	0.602	1.33865	0.803	0.212	8	PTN	PTN
0.798	1.21168	0.596	5.23147	0.62	0.033	8	CCNB2	CCNB2
0.797	1.17712	0.594	5.90906	0.608	0.018	8	CCNA2	CCNA2
0.796	0.925456	0.592	2.82667	0.716	0.157	8	NRM	NRM
0.792	0.825049	0.584	2.10252	0.785	0.274	8	CMC2	CMC2
0.789	1.20165	0.578	4.65872	0.596	0.024	8	NDC80	NDC80
0.789	1.06473	0.578	5.85777	0.592	0.02	8	KIFC1	KIFC1
0.789	1.29312	0.578	2.2886	0.869	0.539	8	UBE2S	UBE2S
0.789	0.846623	0.578	1.89305	0.824	0.375	8	ANP32E	ANP32E
0.788	1.24157	0.576	4.75728	0.612	0.054	8	ANLN	ANLN
0.788	1.07584	0.576	5.89866	0.587	0.015	8	AURKB	AURKB
0.786	1.18269	0.572	6.36725	0.582	0.014	8	CDCA3	CDCA3
0.784	0.835418	0.568	2.19956	0.769	0.249	8	RPA3	RPA3
0.784	1.02536	0.568	5.68563	0.583	0.018	8	KIF15	KIF15
0.784	1.01993	0.568	2.65707	0.722	0.218	8	CKAP5	CKAP5
0.783	0.951527	0.566	4.87913	0.591	0.031	8	KIF22	KIF22
0.782	1.13438	0.564	4.40916	0.606	0.055	8	KNSTRN	KNSTRN
0.782	1.08557	0.564	5.04341	0.585	0.027	8	RRM2	RRM2
0.782	0.726545	0.564	1.45245	0.9	0.527	8	RAN	RAN
0.78	0.776445	0.56	1.59129	0.866	0.451	8	CBX5	CBX5
0.78	1.30917	0.56	5.29849	0.578	0.021	8	MKI67	MKI67
0.78	1.2389	0.56	4.05416	0.622	0.087	8	LOC101110185	H2BC1
0.779	0.954732	0.558	4.74705	0.585	0.029	8	BUB1B	BUB1B
0.778	0.984621	0.556	4.54214	0.586	0.035	8	CLSPN	CLSPN
0.777	0.71481	0.554	1.32253	0.922	0.588	8	PSIP1	PSIP1
0.775	0.852848	0.55	3.36576	0.624	0.086	8	PHGDH	PHGDH
0.774	0.816288	0.548	1.55122	0.886	0.567	8	RAD21	RAD21
0.774	0.857851	0.548	5.41379	0.563	0.018	8	BUB1	BUB1
0.774	0.800095	0.548	1.88989	0.787	0.331	8	USP1	USP1
0.772	0.830879	0.544	2.98864	0.644	0.117	8	DTYMK	DTYMK
0.771	0.914139	0.542	5.20636	0.562	0.024	8	CKAP2L	CKAP2L
0.77	1.0379	0.54	5.89435	0.551	0.015	8	DLGAP5	DLGAP5
0.77	1.70784	0.54	5.38	0.571	0.047	8	LOC101105785	LOC101105785
0.77	0.806715	0.54	1.42804	0.924	0.679	8	RANBP1	RANBP1
0.769	0.648203	0.538	1.20562	0.932	0.65	8	BANF1	BANF1
0.769	0.816695	0.538	1.9655	0.756	0.28	8	GMNN	GMNN
0.769	0.881534	0.538	2.95159	0.638	0.127	8	RFC3	RFC3
0.768	0.737562	0.536	1.36842	0.887	0.58	8	SMC3	SMC3
0.768	1.9718	0.536	4.82416	0.603	0.115	8	LOC101113108	LOC101113108
0.768	1.42206	0.536	6.1796	0.548	0.015	8	ASPM	ASPM
0.768	0.756637	0.536	2.04673	0.741	0.255	8	LOC101103247	SKA2
0.767	0.888754	0.534	1.40463	0.973	0.835	8	LOC101106288	H1FX
0.767	0.79143	0.534	2.52834	0.675	0.17	8	RRM1	RRM1
0.767	0.563167	0.534	0.927471	0.975	0.815	8	PRDX1	PRDX1
0.766	0.860968	0.532	5.6622	0.546	0.016	8	KIF4A	KIF4A
0.766	1.06521	0.532	2.91699	0.648	0.161	8	MCM4	MCM4
0.766	0.927415	0.532	1.99837	0.77	0.367	8	DNMT1	DNMT1
0.765	0.834293	0.53	1.87292	0.768	0.307	8	EZH2	EZH2
0.764	0.61641	0.528	0.97739	0.982	0.858	8	FTL	FTL
0.763	0.884499	0.526	5.65527	0.539	0.015	8	KIF20A	KIF20A
0.763	1.27416	0.526	5.81686	0.542	0.02	8	CENPA	CENPA
0.763	0.839726	0.526	1.50977	0.885	0.598	8	NASP	NASP
0.762	0.743383	0.524	1.56128	0.848	0.461	8	UBL4A	UBL4A
0.762	0.738393	0.524	2.22983	0.696	0.196	8	RNASEH2C	RNASEH2C
0.761	1.75509	0.522	5.72608	0.55	0.039	8	LOC101123158	H1-5
0.761	0.79949	0.522	3.19512	0.599	0.089	8	NCAPD3	NCAPD3
0.761	0.952948	0.522	4.06086	0.57	0.062	8	ECT2	ECT2
0.761	1.58334	0.522	3.41126	0.701	0.262	8	LOC101121396	TUBA1C
0.76	0.703492	0.52	1.35288	0.876	0.561	8	PRDX4	PRDX4
0.759	1.6429	0.518	3.49644	0.661	0.209	8	LOC101113893	H1-2
0.759	0.734917	0.518	3.19937	0.594	0.082	8	APITD1	APITD1
0.758	0.973801	0.516	4.86861	0.539	0.029	8	FBXO5	FBXO5
0.758	0.853267	0.516	1.75817	0.825	0.456	8	SIVA1	SIVA1
0.756	0.422078	0.512	0.616841	0.998	0.987	8	PTMA	PTMA
0.756	0.984956	0.512	5.76708	0.525	0.014	8	DEPDC1	DEPDC1
0.755	0.621689	0.51	1.18587	0.923	0.614	8	SNRPD1	SNRPD1
0.755	0.698163	0.51	4.59125	0.536	0.027	8	CENPP	CENPP
0.755	0.657441	0.51	1.99279	0.683	0.176	8	NNAT	NNAT
0.754	0.779834	0.508	3.4418	0.57	0.069	8	CHEK1	CHEK1
0.754	1.60576	0.508	3.63572	0.638	0.174	8	LOC101109652	H1-4
0.754	0.70146	0.508	2.34851	0.641	0.141	8	CCDC34	CCDC34
0.753	0.717241	0.506	3.34685	0.57	0.068	8	RHNO1	RHNO1
0.753	0.725175	0.506	5.19646	0.521	0.018	8	CENPN	CENPN
0.752	0.614225	0.504	1.15414	0.922	0.635	8	LOC101121420	UQCRQ
0.752	1.11075	0.504	1.75415	0.929	0.702	8	LOC101108730	TUBB4B
0.752	0.791543	0.504	3.62026	0.557	0.057	8	LOC105605187	LOC105615398
0.752	0.658161	0.504	1.58109	0.8	0.356	8	LOC105601843	RAN
0.752	1.42868	0.504	5.25621	0.534	0.04	8	LOC101109129	H4
0.752	1.67626	0.504	4.5743	0.572	0.097	8	LOC101108868	LOC101108868
0.751	1.24323	0.502	3.25111	0.602	0.129	8	LOC101109397	H1-3
0.751	1.89814	0.502	3.41176	0.757	0.407	8	LOC101122645	H2AC20
0.749	0.672256	0.498	1.14586	0.961	0.749	8	LOC101119757	PPIA
0.749	0.683357	0.498	1.35905	0.867	0.527	8	PARP1	PARP1
0.748	0.578865	0.496	1.06694	0.908	0.594	8	SRSF7	SRSF7
0.747	0.887518	0.494	5.44171	0.509	0.017	8	ARHGAP11A	ARHGAP11A
0.747	0.744732	0.494	5.22102	0.51	0.017	8	BRCA1	BRCA1
0.746	0.688578	0.492	5.04276	0.509	0.02	8	PBK	PBK
0.745	0.502035	0.49	0.857265	0.966	0.8	8	ERH	ERH
0.745	0.778147	0.49	2.8706	0.582	0.101	8	CENPQ	CENPQ
0.743	0.786805	0.486	5.64308	0.497	0.014	8	TTK	TTK
0.743	0.951743	0.486	3.36488	0.56	0.088	8	HELLS	HELLS
0.743	1.10347	0.486	6.48604	0.494	0.01	8	FAM64A	FAM64A
0.74	0.634448	0.48	2.06752	0.639	0.155	8	CCDC109B	CCDC109B
0.74	0.593912	0.48	1.35699	0.816	0.421	8	LSM5	LSM5
0.74	0.648959	0.48	1.2121	0.89	0.624	8	HP1BP3	HP1BP3
0.74	0.77673	0.48	5.85133	0.49	0.011	8	KIF2C	KIF2C
0.738	0.879901	0.476	3.93438	0.521	0.05	8	CDKN2C	CDKN2C
0.737	1.08416	0.474	2.87115	0.609	0.172	8	SGOL2	SGOL2
0.735	0.949833	0.47	5.68143	0.483	0.016	8	CDKN3	CDKN3
0.735	0.718359	0.47	1.74691	0.732	0.336	8	BUB3	BUB3
0.735	0.649188	0.47	5.20328	0.484	0.017	8	SPC25	SPC25
0.734	0.730629	0.468	2.34098	0.612	0.167	8	DNAJC9	DNAJC9
0.734	0.921713	0.468	5.28311	0.485	0.021	8	AURKA	AURKA
0.733	0.741724	0.466	6.26284	0.473	0.01	8	CDCA8	CDCA8
0.732	0.451201	0.464	0.730472	0.975	0.858	8	SRSF3	SRSF3
0.731	0.7521	0.462	2.57242	0.592	0.152	8	STRA13	STRA13
0.73	0.909268	0.46	5.90667	0.47	0.013	8	CDCA2	CDCA2
0.73	0.640441	0.46	2.67491	0.554	0.097	8	DSN1	DSN1
0.729	1.20844	0.458	5.56791	0.477	0.023	8	CCNB1	CCNB1
0.728	0.576593	0.456	1.85583	0.656	0.214	8	SAE1	SAE1
0.728	0.459357	0.456	0.725827	0.985	0.893	8	PFN1	PFN1
0.727	0.609709	0.454	1.51836	0.742	0.33	8	SEPT10	SEPT10
0.727	1.40689	0.454	6.49598	0.464	0.013	8	LOC101115753	LOC101115753
0.726	0.515025	0.452	1.15294	0.836	0.454	8	RBBP7	RBBP7
0.726	0.486713	0.452	0.870317	0.939	0.722	8	HNRNPD	HNRNPD
0.726	0.763912	0.452	2.12154	0.635	0.22	8	DHFR	DHFR
0.726	0.734461	0.452	3.89405	0.49	0.042	8	TCF19	TCF19
0.726	0.61956	0.452	4.3735	0.478	0.027	8	CENPL	CENPL
0.724	1.00087	0.448	2.1581	0.679	0.306	8	LOC101102223	H1-0
0.724	0.620969	0.448	2.44275	0.558	0.116	8	PRIM1	PRIM1
0.724	1.11129	0.448	5.55846	0.464	0.018	8	CDC20	CDC20
0.723	0.705126	0.446	3.53457	0.496	0.054	8	C16H5orf34	C16H5orf34
0.722	0.662756	0.444	3.26238	0.503	0.068	8	NCAPD2	NCAPD2
0.722	0.52989	0.444	1.10729	0.84	0.497	8	KPNB1	KPNB1
0.721	0.48517	0.442	0.89187	0.929	0.69	8	SNRPG	SNRPG
0.721	0.760574	0.442	5.89904	0.452	0.011	8	ESCO2	ESCO2
0.721	0.564323	0.442	2.89422	0.513	0.073	8	MCM10	MCM10
0.721	0.526854	0.442	1.54916	0.635	0.18	8	LXN	LXN
0.72	0.647534	0.44	1.97738	0.624	0.211	8	MCM7	MCM7
0.72	0.652696	0.44	6.02158	0.448	0.01	8	SHCBP1	SHCBP1
0.719	1.26391	0.438	5.81299	0.456	0.022	8	LOC101123417	LOC101123417
0.719	0.622134	0.438	2.95079	0.514	0.082	8	LIG1	LIG1
0.719	0.778148	0.438	2.23267	0.612	0.215	8	LOC105609393	LOC105609393
0.718	0.656696	0.436	2.94976	0.515	0.083	8	G2E3	G2E3
0.717	0.521953	0.434	1.25054	0.787	0.4	8	PHF5A	PHF5A
0.717	0.500639	0.434	1.24505	0.771	0.35	8	IFT27	IFT27
0.716	0.568243	0.432	1.22106	0.804	0.458	8	SUPT16H	SUPT16H
0.716	0.565079	0.432	4.17716	0.458	0.026	8	NCAPG2	NCAPG2
0.714	0.554269	0.428	1.13276	0.826	0.498	8	SMC1A	SMC1A
0.714	0.559293	0.428	1.29638	0.773	0.413	8	CDK4	CDK4
0.714	0.608548	0.428	3.22123	0.486	0.06	8	NDE1	NDE1
0.714	0.568774	0.428	2.08346	0.566	0.148	8	WEE1	WEE1
0.713	0.508505	0.426	1.75604	0.614	0.187	8	MAGOHB	MAGOHB
0.713	1.0501	0.426	2.58646	0.6	0.215	8	LOC101111401	H1-4
0.713	0.396062	0.426	0.650278	0.981	0.863	8	HNRNPA3	HNRNPA3
0.713	0.569143	0.426	3.24539	0.483	0.058	8	TRIP13	TRIP13
0.713	0.535248	0.426	0.941255	0.948	0.721	8	PSMA7	PSMA7
0.712	0.555712	0.424	1.95987	0.588	0.171	8	POLA1	POLA1
0.712	0.644717	0.424	5.71276	0.434	0.011	8	MXD3	MXD3
0.712	0.489849	0.424	0.988495	0.866	0.559	8	CBX3	CBX3
0.712	1.28703	0.424	6.2583	0.437	0.016	8	LOC101120200	LOC101120200
0.712	0.49624	0.424	1.00102	0.885	0.582	8	SNRPC	SNRPC
0.712	0.648896	0.424	4.62169	0.445	0.021	8	CIT	CIT
0.712	0.410991	0.424	0.64482	0.989	0.921	8	SUMO2	SUMO2
0.711	0.56248	0.422	2.0034	0.563	0.136	8	MNS1	MNS1
0.711	0.688299	0.422	1.39848	0.71	0.316	8	RBP4	RBP4
0.711	0.548316	0.422	2.47687	0.517	0.096	8	KIAA1524	KIAA1524
0.71	0.509025	0.42	0.892557	0.94	0.735	8	PA2G4	PA2G4
0.71	0.724488	0.42	1.20458	0.913	0.729	8	CALM2	CALM2
0.71	0.655581	0.42	2.52896	0.526	0.113	8	HIRIP3	HIRIP3
0.71	0.52683	0.42	2.89715	0.486	0.066	8	VRK1	VRK1
0.71	0.547813	0.42	1.37913	0.727	0.337	8	SUZ12	SUZ12
0.709	0.5353	0.418	1.78012	0.612	0.188	8	BOLA3	BOLA3
0.709	0.644045	0.418	1.51617	0.671	0.281	8	TUBB6	TUBB6
0.708	0.544727	0.416	3.9458	0.449	0.034	8	ASF1B	ASF1B
0.707	1.22679	0.414	2.17261	0.821	0.597	8	ARL6IP1	ARL6IP1
0.707	0.590746	0.414	1.03031	0.853	0.56	8	RBP1	RBP1
0.706	0.558351	0.412	1.45288	0.689	0.302	8	CENPC	CENPC
0.706	0.645288	0.412	3.04354	0.479	0.074	8	DBF4	DBF4
0.706	0.507666	0.412	3.07993	0.463	0.051	8	PLK4	PLK4
0.706	0.483929	0.412	1.06991	0.809	0.449	8	KIF2A	KIF2A
0.706	0.731953	0.412	5.72257	0.422	0.011	8	NEK2	NEK2
0.705	0.549799	0.41	1.41106	0.705	0.313	8	WBSCR22	WBSCR22
0.705	0.515424	0.41	2.00954	0.554	0.145	8	LOC101111388	HMGB1
0.704	0.649111	0.408	1.19887	0.842	0.589	8	LOC105614854	name
0.704	0.674461	0.408	2.30425	0.542	0.151	8	MCM6	MCM6
0.704	0.494913	0.408	1.33104	0.703	0.323	8	LOC101121621	CYB5B
0.704	0.610454	0.408	3.09503	0.465	0.059	8	ATAD5	ATAD5
0.703	0.468677	0.406	0.913245	0.892	0.615	8	DAD1	DAD1
0.703	0.509594	0.406	1.39126	0.689	0.296	8	LOC101105985	LOC101105985
0.702	0.685901	0.404	3.5339	0.45	0.049	8	DTL	DTL
0.701	0.595094	0.402	1.1065	0.816	0.511	8	SYNE2	SYNE2
0.701	0.579462	0.402	5.36862	0.414	0.012	8	PARPBP	PARPBP
0.701	0.501412	0.402	2.78994	0.472	0.07	8	ZWINT	ZWINT
0.701	0.496536	0.402	2.44156	0.49	0.084	8	BARD1	BARD1

[truncated: 11 more sheets: cluster9, cluster10, cluster11, cluster12, cluster13, cluster14, cluster15, cluster16, cluster17, cluster18, cluster19]
