# Supplementary material for: Developmental dynamics of ovine lung in health and cystic fibrosis at single-cell resolution
Source: Funct Integr Genomics. 2026 Jul 31;26(1):213. doi: 10.1007/s10142-026-01981-2 (PMC13424028; doi:10.1007/s10142-026-01981-2)
Supplement: Supplementary file 2 — Supplementary file2 (XLSX 308 KB) [file 10142_2026_1981_MOESM2_ESM.xlsx]

## Sheet: Sheet1
TABLE S2 ClusterMarkers_test_roc_Prox_WT_d120_termwAlign_resolution0.2
Cell Numbers in each cluster by donor	0	1	2	3	4	5	6	7	8	9	10	11	12	13	14	15	16	17	18	19	20	21
axh021	601	66	124	25	255	73	15	40	31	113	390	63	25	4	4	33	123	0	32	31	10	0
axh038	165	181	251	462	77	80	182	115	153	58	40	72	54	66	9	1	167	4	5	32	13	0
axh043	542	510	296	137	234	82	99	26	70	124	23	69	75	38	74	66	24	14	4	9	10	0
axh044	557	639	493	188	277	167	80	43	99	124	41	33	72	18	74	58	21	18	5	15	5	0
axh047	535	316	959	476	372	346	728	201	301	86	152	128	220	142	21	32	66	41	25	9	18	0
axh071	1447	1800	774	1041	548	496	414	73	467	319	132	106	115	350	334	262	83	66	99	83	22	1
axh072	1583	1868	743	770	451	379	248	44	360	258	133	64	93	209	211	276	69	83	82	14	25	1
axh138	287	214	1342	414	190	375	64	239	112	157	135	71	127	21	9	5	96	91	37	36	7	0
axh141	244	28	501	34	46	250	236	927	85	113	170	464	279	104	33	8	12	7	33	49	28	0

## Sheet: cluster0
myAUC	avg_diff	power	avg_log2FC	pct.1	pct.2	cluster	gene	genes_no_LOC
0.944	2.20783	0.888	3.92342	0.969	0.188	0	LOC101118990	name
0.941	2.02605	0.882	4.25177	0.937	0.106	0	CLDN18	CLDN18
0.94	2.52341	0.88	4.80951	0.932	0.157	0	AGER	AGER
0.93	1.92425	0.86	3.93652	0.928	0.148	0	PDPN	PDPN
0.927	1.63222	0.854	3.18764	0.954	0.191	0	GSTT2B	GSTT2B
0.918	2.14485	0.836	4.26066	0.904	0.137	0	GSTA1-1	GSTA1-1
0.918	1.77908	0.836	3.01708	0.975	0.394	0	LOC105616898	BCAM
0.913	2.20709	0.826	4.87731	0.877	0.092	0	COL4A4	COL4A4
0.907	1.47632	0.814	2.64949	0.959	0.257	0	TST	TST
0.907	1.12483	0.814	1.7915	0.996	0.711	0	SPINT2	SPINT2
0.899	1.68968	0.798	2.86665	0.948	0.245	0	KRT8	KRT8
0.89	1.47562	0.78	2.92719	0.891	0.162	0	GPRC5A	GPRC5A
0.887	1.39991	0.774	2.32345	0.92	0.186	0	SLC34A2	SLC34A2
0.885	1.30201	0.77	2.98603	0.88	0.148	0	NKX2-1	NKX2-1
0.884	1.2569	0.768	2.12537	0.953	0.234	0	LOC101117946	KRT19
0.882	1.179	0.764	2.63169	0.885	0.137	0	MATN4	MATN4
0.881	1.37052	0.762	2.68929	0.89	0.14	0	SFTA2	SFTA2
0.877	1.32139	0.754	2.31864	0.957	0.495	0	LRRFIP1	LRRFIP1
0.876	1.2406	0.752	2.09069	0.961	0.435	0	PHLDA1	PHLDA1
0.868	1.29703	0.736	3.50916	0.82	0.118	0	MYH14	MYH14
0.865	1.09442	0.73	1.88438	0.96	0.49	0	LOC101114075	SULT1A1
0.86	1.11994	0.72	2.53283	0.873	0.196	0	EPCAM	EPCAM
0.858	1.36569	0.716	2.66084	0.831	0.156	0	TACSTD2	TACSTD2
0.856	1.21406	0.712	2.87564	0.843	0.212	0	TMEM238	TMEM238
0.856	1.5623	0.712	2.51455	0.954	0.559	0	PRDX6	PRDX6
0.849	1.08733	0.698	3.09257	0.794	0.133	0	IRX1	IRX1
0.848	1.1979	0.696	2.39525	0.887	0.282	0	MGST1	MGST1
0.848	1.31779	0.696	3.62026	0.774	0.106	0	LAMB3	LAMB3
0.847	1.40478	0.694	2.59571	0.836	0.179	0	CD24	CD24
0.845	1.13984	0.69	3.64159	0.76	0.096	0	PLEKHB1	PLEKHB1
0.844	1.35739	0.688	1.97134	0.922	0.557	0	SFTPC	SFTPC
0.843	1.55732	0.686	4.04951	0.746	0.087	0	SPOCK2	SPOCK2
0.843	1.04627	0.686	1.95607	0.897	0.331	0	CTSH	CTSH
0.84	1.25331	0.68	3.1024	0.792	0.152	0	LMO7	LMO7
0.836	1.00712	0.672	1.7492	0.942	0.599	0	PRDX5	PRDX5
0.833	0.983339	0.666	1.89329	0.901	0.336	0	ALCAM	ALCAM
0.826	0.929872	0.652	1.57732	0.902	0.236	0	WFDC2	WFDC2
0.821	0.828535	0.642	1.29267	0.987	0.774	0	ANXA2	ANXA2
0.82	1.0707	0.64	2.24271	0.854	0.307	0	APBB2	APBB2
0.819	1.10687	0.638	2.91405	0.747	0.13	0	PRSS35	PRSS35
0.819	0.88609	0.638	1.7685	0.886	0.341	0	TSPAN13	TSPAN13
0.818	1.15907	0.636	1.83585	0.894	0.459	0	NPC2	NPC2
0.815	1.27104	0.63	2.80079	0.733	0.125	0	PEBP4	PEBP4
0.812	0.995511	0.624	2.31948	0.788	0.202	0	PKDCC	PKDCC
0.812	1.01286	0.624	2.83975	0.726	0.112	0	PRR15L	PRR15L
0.81	1.02832	0.62	1.51037	0.996	0.975	0	LOC101115640	GNAS
0.809	1.02585	0.618	3.32154	0.696	0.109	0	FBP1	FBP1
0.808	0.939641	0.616	2.41992	0.769	0.197	0	PTPRF	PTPRF
0.806	0.783586	0.612	1.45586	0.906	0.386	0	TSTD1	TSTD1
0.805	1.15736	0.61	2.08577	0.768	0.16	0	SFTPD	SFTPD
0.804	1.11179	0.608	2.33828	0.821	0.345	0	WWC2	WWC2
0.803	1.05375	0.606	2.6644	0.749	0.186	0	DMD	DMD
0.802	0.892235	0.604	2.75962	0.706	0.104	0	EPDR1	EPDR1
0.802	1.12398	0.604	3.45736	0.69	0.114	0	ARHGEF26	ARHGEF26
0.801	0.841934	0.602	1.73371	0.787	0.18	0	KRT7	KRT7
0.801	1.1578	0.602	2.79099	0.752	0.222	0	AGRN	AGRN
0.8	1.06525	0.6	2.59207	0.761	0.218	0	PPP1R9A	PPP1R9A
0.8	0.927838	0.6	2.94227	0.706	0.131	0	MBOAT1	MBOAT1
0.8	0.943933	0.6	2.09593	0.829	0.359	0	GLRX5	GLRX5
0.8	0.82365	0.6	1.96139	0.782	0.181	0	CDH1	CDH1
0.797	1.11579	0.594	3.60409	0.657	0.074	0	LAMA3	LAMA3
0.795	0.897252	0.59	2.13725	0.787	0.255	0	LOC101107036	CNN2
0.794	1.00695	0.588	3.8601	0.641	0.069	0	ANKRD29	ANKRD29
0.794	0.906868	0.588	1.62799	0.894	0.481	0	CADM1	CADM1
0.794	1.00404	0.588	2.54519	0.722	0.151	0	ELF3	ELF3
0.794	0.808253	0.588	1.24054	0.989	0.829	0	S100A10	S100A10
0.793	0.763525	0.586	1.24105	0.948	0.49	0	ANXA1	ANXA1
0.793	0.840638	0.586	1.81839	0.785	0.191	0	KLF5	KLF5
0.792	0.936839	0.584	2.46407	0.682	0.099	0	LOC106991745	LOC106991745
0.792	0.82427	0.584	2.65092	0.699	0.139	0	RAB25	RAB25
0.791	0.770089	0.582	1.3395	0.919	0.39	0	NPNT	NPNT
0.791	0.802497	0.582	1.96771	0.779	0.251	0	TMEM50B	TMEM50B
0.789	0.922528	0.578	1.73011	0.878	0.396	0	ANXA3	ANXA3
0.788	1.24695	0.576	4.07671	0.629	0.067	0	LOC105605335	LOC105615771
0.788	1.1265	0.576	2.23115	0.805	0.265	0	SDPR	SDPR
0.788	0.718834	0.576	1.10603	0.987	0.92	0	YBX1	YBX1
0.787	0.863238	0.574	2.07119	0.767	0.234	0	CGNL1	CGNL1
0.787	0.840564	0.574	1.84856	0.778	0.241	0	LRRK2	LRRK2
0.787	0.763455	0.574	1.2652	0.962	0.727	0	MIF	MIF
0.787	0.89751	0.574	2.58423	0.697	0.14	0	NEBL	NEBL
0.786	0.850486	0.572	1.63059	0.771	0.184	0	MME	MME
0.781	0.949733	0.562	1.88413	0.849	0.426	0	NBEAL1	NBEAL1
0.779	0.798418	0.558	2.65996	0.664	0.119	0	PRSS8	PRSS8
0.779	0.827367	0.558	1.41992	0.937	0.673	0	APLP2	APLP2
0.779	0.951347	0.558	2.93862	0.664	0.134	0	VEGFA	VEGFA
0.778	1.20833	0.556	2.81363	0.645	0.095	0	AQP5	AQP5
0.778	0.932502	0.556	3.03849	0.645	0.098	0	GPM6A	GPM6A
0.778	0.83165	0.556	2.05062	0.755	0.255	0	BACE2	BACE2
0.777	0.862953	0.554	3.3345	0.62	0.077	0	FBP2	FBP2
0.776	0.991668	0.552	2.14927	0.786	0.331	0	PTGR1	PTGR1
0.776	0.837659	0.552	3.07738	0.63	0.087	0	IRX5	IRX5
0.775	0.847241	0.55	2.33369	0.682	0.138	0	MUC1	MUC1
0.774	0.443325	0.548	0.830096	0.786	0.214	0	CLDN4	CLDN4
0.771	0.893704	0.542	1.91589	0.779	0.326	0	LOC101108851	IDI1
0.769	1.04292	0.538	1.68053	0.713	0.187	0	SFTPB	SFTPB
0.767	1.15185	0.534	1.80247	0.688	0.177	0	SFTPA1	SFTPA1
0.767	0.651733	0.534	1.12113	0.931	0.544	0	DSTN	DSTN
0.765	0.958977	0.53	1.8408	0.835	0.407	0	EMP2	EMP2
0.765	0.638875	0.53	0.990295	0.986	0.847	0	S100A11	S100A11
0.764	0.704684	0.528	1.69867	0.773	0.297	0	ASAH1	ASAH1
0.764	1.37286	0.528	5.5881	0.55	0.027	0	COL4A3	COL4A3
0.763	0.700101	0.526	1.88336	0.725	0.229	0	LOC101111911	DDT
0.763	0.620525	0.526	1.06117	0.945	0.706	0	SEPW1	SEPW1
0.763	1.02626	0.526	3.11665	0.604	0.084	0	FLRT3	FLRT3
0.763	1.12769	0.526	1.98848	0.659	0.13	0	LAMP3	LAMP3
0.762	0.688989	0.524	1.9593	0.695	0.168	0	MAL2	MAL2
0.761	0.385353	0.522	0.574718	0.998	0.969	0	MYL6	MYL6
0.761	0.624243	0.522	1.83502	0.661	0.14	0	PRSS22	PRSS22
0.761	0.770294	0.522	2.83434	0.616	0.11	0	LOC101102588	IRX2
0.76	0.767	0.52	3.14675	0.59	0.075	0	FOXA2	FOXA2
0.759	0.805531	0.518	2.16936	0.627	0.097	0	TMEM229B	TMEM229B
0.759	1.21679	0.518	2.30177	0.724	0.193	0	KRT18	KRT18
0.759	0.800611	0.518	2.37701	0.661	0.174	0	MAGI3	MAGI3
0.758	0.71532	0.516	1.92773	0.714	0.227	0	HPCAL1	HPCAL1
0.758	0.698992	0.516	1.86719	0.73	0.253	0	SNX4	SNX4
0.755	0.776131	0.51	2.64453	0.621	0.126	0	DSG2	DSG2
0.753	0.746602	0.506	2.0214	0.701	0.226	0	EIF2AK4	EIF2AK4
0.753	0.696745	0.506	2.14231	0.639	0.134	0	CLDN7	CLDN7
0.752	0.675691	0.504	1.63019	0.691	0.179	0	SLC39A8	SLC39A8
0.752	0.73952	0.504	3.21077	0.575	0.083	0	KRTCAP3	KRTCAP3
0.752	0.813853	0.504	3.62487	0.561	0.067	0	SLC1A1	SLC1A1
0.751	0.810078	0.502	1.3573	0.887	0.569	0	ID2	ID2
0.751	0.746803	0.502	1.24705	0.932	0.559	0	EPHX1	EPHX1
0.751	0.764221	0.502	3.12368	0.563	0.063	0	VEPH1	VEPH1
0.75	0.733448	0.5	2.14044	0.636	0.139	0	PERP	PERP
0.75	0.747122	0.5	1.84076	0.735	0.29	0	CAT	CAT
0.749	0.71474	0.498	1.87105	0.711	0.234	0	TSPAN15	TSPAN15
0.749	0.7819	0.498	1.40999	0.885	0.553	0	GOLGA4	GOLGA4
0.749	0.660796	0.498	2.18822	0.629	0.134	0	MPZL2	MPZL2
0.749	0.906795	0.498	3.76603	0.545	0.052	0	EDN3	EDN3
0.747	1.04179	0.494	2.48139	0.656	0.186	0	ADM	ADM
0.744	0.700964	0.488	2.66444	0.594	0.118	0	STXBP2	STXBP2
0.744	0.71039	0.488	3.16795	0.557	0.079	0	EPS8L1	EPS8L1
0.743	0.906521	0.486	1.9361	0.712	0.239	0	EDIL3	EDIL3
0.743	0.6183	0.486	1.89399	0.643	0.152	0	CXADR	CXADR
0.742	0.667352	0.484	1.23283	0.888	0.533	0	ALDH2	ALDH2
0.741	1.01476	0.482	5.05998	0.505	0.026	0	RTKN2	RTKN2
0.741	0.662395	0.482	2.94805	0.554	0.076	0	SYTL1	SYTL1
0.741	0.571482	0.482	0.881158	0.966	0.929	0	LOC105606223	ATP5F1E
0.739	0.636205	0.478	1.12347	0.903	0.562	0	EZR	EZR
0.736	0.682326	0.472	2.85274	0.562	0.106	0	PRKCZ	PRKCZ
0.735	0.438764	0.47	0.748144	0.89	0.454	0	LIMCH1	LIMCH1
0.735	0.802354	0.47	2.63133	0.596	0.153	0	DDX47	DDX47
0.735	0.636587	0.47	1.26909	0.77	0.325	0	ERRFI1	ERRFI1
0.735	0.564704	0.47	1.21178	0.778	0.33	0	MECOM	MECOM
0.734	0.62419	0.468	1.81704	0.656	0.198	0	OCLN	OCLN
0.733	0.835844	0.466	2.34073	0.621	0.16	0	LOXL3	LOXL3
0.733	0.612408	0.466	1.27073	0.75	0.305	0	ID4	ID4
0.733	0.765914	0.466	1.29525	0.822	0.42	0	SDC4	SDC4
0.733	0.852319	0.466	2.18668	0.659	0.23	0	LAMA5	LAMA5
0.731	0.769994	0.462	2.181	0.623	0.175	0	SLC26A2	SLC26A2
0.731	0.555424	0.462	0.948302	0.914	0.656	0	SERP1	SERP1
0.73	0.589143	0.46	1.70474	0.667	0.22	0	AGPAT2	AGPAT2
0.727	0.614512	0.454	1.13073	0.875	0.52	0	UTRN	UTRN
0.727	0.655325	0.454	1.55958	0.731	0.329	0	SECISBP2L	SECISBP2L
0.727	0.59876	0.454	1.30774	0.776	0.393	0	EML4	EML4
0.727	0.591088	0.454	2.59794	0.548	0.103	0	NOXA1	NOXA1
0.726	0.753693	0.452	2.40115	0.524	0.067	0	SPRY3	SPRY3
0.726	0.653014	0.452	2.04936	0.619	0.188	0	MPP5	MPP5
0.726	0.49488	0.452	1.43477	0.608	0.134	0	PON3	PON3
0.726	0.60838	0.452	1.83897	0.643	0.202	0	PI4KA	PI4KA
0.726	0.61586	0.452	1.30065	0.809	0.433	0	NDFIP2	NDFIP2
0.725	0.543249	0.45	0.842966	0.967	0.895	0	ATP5G2	ATP5G2
0.725	0.605306	0.45	2.68193	0.529	0.077	0	DOK4	DOK4
0.725	0.449459	0.45	0.740957	0.958	0.844	0	SSR2	SSR2
0.725	0.986682	0.45	2.18159	0.659	0.231	0	SELENBP1	SELENBP1
0.724	0.61617	0.448	2.41543	0.554	0.108	0	PPL	PPL
0.724	0.584133	0.448	1.63091	0.671	0.235	0	MBIP	MBIP
0.724	0.753191	0.448	2.1707	0.58	0.139	0	BMP2	BMP2
0.724	0.650767	0.448	2.33478	0.574	0.136	0	LOC101105348	SLC44A2
0.723	0.996822	0.446	4.74006	0.469	0.026	0	SEMA3E	SEMA3E
0.723	0.602887	0.446	1.48037	0.708	0.282	0	PAWR	PAWR
0.723	0.628939	0.446	1.65393	0.679	0.245	0	MYOF	MYOF
0.723	0.647344	0.446	1.51896	0.723	0.314	0	PVRL3	PVRL3
0.722	0.608105	0.444	1.97875	0.58	0.127	0	PARD6B	PARD6B
0.721	0.712795	0.442	3.29981	0.505	0.07	0	LOC105610494	MISP3
0.721	0.500511	0.442	0.930247	0.887	0.628	0	MDH1	MDH1
0.721	0.617114	0.442	1.47643	0.73	0.335	0	CCSER2	CCSER2
0.721	0.583006	0.442	1.7257	0.646	0.218	0	IDH1	IDH1
0.719	0.692103	0.438	1.74651	0.689	0.305	0	WNK1	WNK1
0.719	0.596143	0.438	2.51791	0.532	0.098	0	IRX3	IRX3
0.718	0.624956	0.436	2.39099	0.546	0.119	0	FAM149A	FAM149A
0.717	0.579928	0.434	1.28912	0.649	0.201	0	LGALS3	LGALS3
0.717	0.82324	0.434	2.3955	0.592	0.186	0	HSD17B11	HSD17B11
0.717	0.53843	0.434	1.05181	0.859	0.548	0	ZKSCAN1	ZKSCAN1
0.716	0.707518	0.432	1.69418	0.693	0.294	0	MYO9A	MYO9A
0.716	0.855074	0.432	3.30173	0.498	0.067	0	DTNA	DTNA
0.716	0.570318	0.432	2.41851	0.524	0.095	0	LOC106991591	LOC106991591
0.716	0.62103	0.432	2.71103	0.508	0.079	0	SMIM5	SMIM5
0.715	0.522914	0.43	1.22568	0.681	0.234	0	GJA1	GJA1
0.714	0.551488	0.428	2.47368	0.529	0.108	0	AP1M2	AP1M2
0.714	0.584393	0.428	2.18058	0.55	0.127	0	OSBPL3	OSBPL3
0.714	0.688446	0.428	3.21568	0.494	0.072	0	TM7SF2	TM7SF2
0.714	0.615312	0.428	3.1158	0.479	0.048	0	FRMD3	FRMD3
0.714	0.680062	0.428	1.52805	0.722	0.366	0	SLC25A36	SLC25A36
0.713	0.599996	0.426	2.2271	0.551	0.137	0	GATA6	GATA6
0.712	0.598492	0.424	1.20045	0.792	0.477	0	NUDT4	NUDT4
0.712	0.575019	0.424	2.12049	0.56	0.14	0	EPB41L1	EPB41L1
0.712	0.569255	0.424	1.53389	0.676	0.279	0	NPEPPS	NPEPPS
0.711	0.445916	0.422	0.739979	0.9	0.567	0	NREP	NREP
0.711	0.568002	0.422	2.15687	0.537	0.122	0	GSAP	GSAP
0.711	0.628621	0.422	2.56943	0.509	0.093	0	BICD1	BICD1
0.71	0.693954	0.42	2.30011	0.544	0.129	0	CLIC5	CLIC5
0.71	0.697105	0.42	2.66024	0.511	0.092	0	SEMA3B	SEMA3B
0.709	0.880187	0.418	3.51733	0.483	0.077	0	NOXO1	NOXO1
0.709	0.622721	0.418	1.50689	0.685	0.302	0	RAB11FIP2	RAB11FIP2
0.709	0.679311	0.418	2.72802	0.513	0.104	0	EPB41L5	EPB41L5
0.708	0.527546	0.416	1.22539	0.71	0.308	0	LOC101103156	C6H4orf48
0.708	0.61341	0.416	1.3897	0.725	0.379	0	RCN2	RCN2
0.707	0.525791	0.414	1.82294	0.563	0.147	0	DRAM1	DRAM1
0.707	0.632062	0.414	3.5699	0.454	0.043	0	C1H2orf54	C1H2orf54
0.706	0.216175	0.412	0.350284	0.942	0.537	0	CD9	CD9
0.705	0.548064	0.41	2.63568	0.488	0.082	0	ESRP2	ESRP2
0.705	0.520986	0.41	1.83874	0.575	0.174	0	LOC101123395	MTARC2
0.704	0.604412	0.408	1.45469	0.68	0.298	0	AMOTL2	AMOTL2
0.703	0.50057	0.406	0.743287	0.986	0.968	0	GNB2L1	GNB2L1
0.703	0.465985	0.406	1.19815	0.679	0.283	0	PTPN18	PTPN18
0.703	0.567754	0.406	1.54017	0.649	0.261	0	CTDSPL	CTDSPL
0.702	1.06526	0.404	2.18387	0.704	0.357	0	POR	POR
0.702	0.515415	0.404	1.63593	0.607	0.218	0	ABHD14B	ABHD14B
0.701	0.511996	0.402	1.07185	0.818	0.495	0	SMAP1	SMAP1
0.701	0.511984	0.402	1.35551	0.688	0.311	0	CBY1	CBY1
0.701	0.567217	0.402	2.11085	0.525	0.129	0	STOX2	STOX2
0.701	0.581173	0.402	2.91704	0.469	0.073	0	CGN	CGN

## Sheet: cluster1
myAUC	avg_diff	power	avg_log2FC	pct.1	pct.2	cluster	gene	genes_no_LOC
0.989	3.13993	0.978	4.94322	0.998	0.222	1	CA3	CA3
0.967	2.17371	0.934	3.22503	0.999	0.467	1	APOE	APOE
0.947	2.0616	0.894	3.40657	0.965	0.429	1	FN1	FN1
0.947	1.90984	0.894	3.17157	0.981	0.253	1	OGN	OGN
0.946	1.77611	0.892	2.99606	0.977	0.444	1	LIMCH1	LIMCH1
0.945	2.04892	0.89	4.21523	0.931	0.24	1	LOC101108092	GSTM1
0.944	2.26334	0.888	4.78966	0.923	0.099	1	TCF21	TCF21
0.944	1.84412	0.888	3.1436	0.976	0.271	1	PPP1R14A	PPP1R14A
0.931	1.91544	0.862	3.57698	0.937	0.181	1	GPC3	GPC3
0.928	1.59027	0.856	2.32495	0.999	0.6	1	IGF2	IGF2
0.925	1.6839	0.85	2.69155	0.969	0.705	1	MACF1	MACF1
0.923	1.76215	0.846	3.13807	0.945	0.235	1	COL6A3	COL6A3
0.918	1.80808	0.836	3.85026	0.895	0.172	1	COLEC12	COLEC12
0.905	1.16388	0.81	1.73729	0.983	0.408	1	COL3A1	COL3A1
0.887	1.47786	0.774	2.63936	0.914	0.404	1	MYH10	MYH10
0.885	1.70149	0.77	3.96834	0.829	0.188	1	LOC101108705	GSTM1
0.883	1.85529	0.766	5.85781	0.782	0.034	1	PHEX	PHEX
0.878	0.426878	0.756	0.650787	0.952	0.305	1	COL1A2	COL1A2
0.877	0.303476	0.754	0.466802	0.949	0.285	1	COL1A1	COL1A1
0.877	1.23379	0.754	2.07331	0.947	0.475	1	PMP22	PMP22
0.876	1.71592	0.752	3.19367	0.874	0.362	1	GSTM3	GSTM3
0.874	1.89361	0.748	3.98507	0.805	0.095	1	CAPN6	CAPN6
0.858	1.17223	0.716	1.97262	0.945	0.336	1	COL6A1	COL6A1
0.853	1.61774	0.706	3.94365	0.76	0.086	1	PCOLCE2	PCOLCE2
0.846	1.05276	0.692	1.74618	0.945	0.56	1	EPHX1	EPHX1
0.845	1.22714	0.69	2.11571	0.904	0.398	1	NPNT	NPNT
0.839	1.51294	0.678	3.79007	0.74	0.109	1	CAMK2N1	CAMK2N1
0.837	2.02939	0.674	5.9754	0.692	0.034	1	LOC101122683	OVOS2
0.836	1.47898	0.672	4.97641	0.697	0.045	1	COL13A1	COL13A1
0.834	1.49272	0.668	3.96658	0.723	0.102	1	OLFML2A	OLFML2A
0.833	1.32973	0.666	2.55346	0.8	0.183	1	NEXN	NEXN
0.825	1.171	0.65	2.11877	0.791	0.176	1	CCDC80	CCDC80
0.822	1.20529	0.644	2.26757	0.821	0.308	1	PLPP3	PLPP3
0.82	1.47457	0.64	4.6352	0.673	0.056	1	MEOX2	MEOX2
0.813	0.832246	0.626	1.36679	0.943	0.779	1	FCGRT	FCGRT
0.812	0.735594	0.624	1.1584	0.976	0.877	1	LOC105609918	LOC105609918
0.811	1.16977	0.622	2.7977	0.73	0.157	1	FHL1	FHL1
0.811	1.14402	0.622	2.19249	0.823	0.539	1	AP2S1	AP2S1
0.81	1.088	0.62	2.00199	0.827	0.278	1	EDNRA	EDNRA
0.81	0.838112	0.62	1.35546	0.95	0.716	1	SEPP1	SEPP1
0.81	1.07862	0.62	2.05364	0.797	0.208	1	ROBO2	ROBO2
0.806	1.18064	0.612	2.59852	0.755	0.273	1	LOXL1	LOXL1
0.806	1.45897	0.612	5.08395	0.637	0.041	1	SPON1	SPON1
0.805	1.06118	0.61	2.04478	0.819	0.35	1	ALDH1A1	ALDH1A1
0.804	1.42851	0.608	4.22843	0.644	0.055	1	LOC101114226	VCAM-1
0.802	1.3059	0.604	3.35967	0.687	0.146	1	PTPRD	PTPRD
0.802	1.05936	0.604	1.60935	0.931	0.511	1	GTL2	GTL2
0.797	0.784953	0.594	1.3906	0.857	0.296	1	BGN	BGN
0.794	1.16339	0.588	2.43859	0.75	0.311	1	OLFML3	OLFML3
0.793	1.33391	0.586	3.28778	0.674	0.157	1	CFH	CFH
0.791	1.25719	0.582	2.93629	0.695	0.204	1	COL4A5	COL4A5
0.791	1.15226	0.582	2.34979	0.751	0.277	1	RUNX1T1	RUNX1T1
0.791	1.31022	0.582	3.37685	0.671	0.178	1	IL33	IL33
0.789	1.41847	0.578	4.96456	0.603	0.038	1	ITGA8	ITGA8
0.789	0.956193	0.578	1.77713	0.821	0.396	1	EVA1B	EVA1B
0.786	0.81562	0.572	1.3895	0.908	0.515	1	RARRES2	RARRES2
0.786	1.13471	0.572	2.78101	0.682	0.159	1	COL6A2	COL6A2
0.785	1.16509	0.57	2.32424	0.711	0.184	1	VCAN	VCAN
0.782	0.740044	0.564	1.28113	0.844	0.392	1	IGFBP6	IGFBP6
0.779	1.00045	0.558	1.97865	0.774	0.347	1	LAMA4	LAMA4
0.776	0.638146	0.552	1.01224	0.963	0.896	1	LAPTM4A	LAPTM4A
0.776	1.31457	0.552	3.32732	0.618	0.082	1	ASPN	ASPN
0.775	0.761024	0.55	1.23466	0.909	0.449	1	GNG11	GNG11
0.775	0.951771	0.55	1.81795	0.78	0.322	1	ZEB2	ZEB2
0.775	0.888706	0.55	1.37418	0.93	0.73	1	TXNIP	TXNIP
0.774	1.14939	0.548	2.8501	0.653	0.145	1	SLIT3	SLIT3
0.774	0.801921	0.548	1.51768	0.797	0.365	1	TIMP2	TIMP2
0.773	1.19341	0.546	3.20179	0.634	0.15	1	LOC101114941	CFHR3
0.773	0.973739	0.546	1.96524	0.766	0.409	1	LOC101109941	LY75
0.768	0.45475	0.536	0.662695	1	0.988	1	TMSB4X	TMSB4X
0.766	0.174583	0.532	0.255345	0.938	0.485	1	MGP	MGP
0.766	1.20198	0.532	3.73799	0.597	0.125	1	C24H16orf62	C24H16orf62
0.765	1.16867	0.53	3.49269	0.598	0.105	1	ADAMTS7	ADAMTS7
0.764	1.18071	0.528	3.35819	0.608	0.138	1	BMP5	BMP5
0.764	0.671428	0.528	1.15023	0.885	0.453	1	FSTL1	FSTL1
0.759	0.405057	0.518	0.635975	0.961	0.64	1	CALD1	CALD1
0.758	0.690306	0.516	1.15043	0.771	0.304	1	HHIP	HHIP
0.758	0.744804	0.516	1.31602	0.855	0.603	1	MBNL2	MBNL2
0.755	0.920014	0.51	1.92782	0.721	0.332	1	PKIG	PKIG
0.754	1.08502	0.508	2.40052	0.633	0.169	1	KCTD12	KCTD12
0.754	1.07293	0.508	2.75931	0.62	0.164	1	ROBO1	ROBO1
0.752	0.659041	0.504	1.04892	0.926	0.735	1	MARCKS	MARCKS
0.752	0.705033	0.504	1.27512	0.803	0.362	1	COL5A2	COL5A2
0.751	0.940169	0.502	2.03475	0.699	0.323	1	SEPT11	SEPT11
0.751	1.17921	0.502	3.62735	0.569	0.113	1	SLIT2	SLIT2
0.751	1.0159	0.502	2.64055	0.621	0.189	1	PLXDC2	PLXDC2
0.75	0.584715	0.5	0.958303	0.935	0.825	1	SEPT7	SEPT7
0.749	0.891133	0.498	1.75366	0.754	0.433	1	LAMC1	LAMC1
0.748	0.673298	0.496	1.09203	0.908	0.562	1	LGALS1	LGALS1
0.747	1.05125	0.494	2.87192	0.585	0.116	1	CDH11	CDH11
0.745	1.16324	0.49	2.93088	0.587	0.139	1	BMP3	BMP3
0.742	1.03579	0.484	3.14299	0.563	0.115	1	WASF3	WASF3
0.741	1.23369	0.482	3.20663	0.557	0.093	1	MAG	MAG
0.737	1.10386	0.474	2.97894	0.562	0.117	1	ANGPT1	ANGPT1
0.737	0.679398	0.474	1.14424	0.792	0.361	1	PLAC9	PLAC9
0.733	0.962935	0.466	2.03364	0.659	0.274	1	LOC105606593	LOC105606593
0.732	0.665726	0.464	1.24841	0.703	0.255	1	PCOLCE	PCOLCE
0.732	0.973716	0.464	2.40186	0.577	0.135	1	TNC	TNC
0.731	1.04368	0.462	2.93792	0.563	0.159	1	LOC105610454	LBH
0.728	1.01417	0.456	2.66689	0.567	0.154	1	PIEZO2	PIEZO2
0.728	0.74852	0.456	1.34407	0.694	0.352	1	GSN	GSN
0.728	0.388467	0.456	0.583823	0.996	0.98	1	SERF2	SERF2
0.727	1.11684	0.454	5.7331	0.467	0.019	1	FIGF	FIGF
0.726	0.875614	0.452	1.89049	0.67	0.355	1	CELF2	CELF2
0.724	0.72248	0.448	1.35733	0.767	0.504	1	SH3PXD2A	SH3PXD2A
0.724	1.26692	0.448	5.01863	0.471	0.033	1	TFPI	TFPI
0.723	0.898534	0.446	2.5274	0.558	0.149	1	TMEM45A	TMEM45A
0.722	0.507974	0.444	0.81614	0.948	0.891	1	SUMO2	SUMO2
0.721	0.816128	0.442	1.72747	0.689	0.437	1	SPATS2L	SPATS2L
0.719	1.03799	0.438	3.28878	0.515	0.117	1	LBH	LBH
0.717	0.755626	0.434	1.41365	0.766	0.559	1	ZYX	ZYX
0.716	0.420703	0.432	0.650725	0.977	0.892	1	LOC101114849	LOC101114849
0.713	0.924427	0.426	2.67165	0.534	0.156	1	NID2	NID2
0.713	0.967766	0.426	2.55781	0.552	0.188	1	LOC101104153	TACC3
0.713	0.981563	0.426	3.43279	0.48	0.068	1	TMEM119	TMEM119
0.712	0.865742	0.424	2.14893	0.544	0.137	1	PCDH18	PCDH18
0.712	1.00707	0.424	3.98846	0.464	0.055	1	ARHGAP20	ARHGAP20
0.71	1.0153	0.42	4.30179	0.45	0.039	1	CCDC102B	CCDC102B
0.71	0.65508	0.42	1.19616	0.777	0.517	1	CDKN1C	CDKN1C
0.709	1.00195	0.418	3.89976	0.465	0.07	1	ALDH1A3	ALDH1A3
0.708	0.826211	0.416	1.94575	0.616	0.331	1	PLAGL1	PLAGL1
0.708	1.66697	0.416	4.59382	0.452	0.052	1	LOC101122940	A2M
0.708	0.951356	0.416	3.62897	0.471	0.081	1	ANPEP	ANPEP
0.707	0.829229	0.414	1.92084	0.602	0.268	1	RIMKLB	RIMKLB
0.707	0.245632	0.414	0.459399	0.653	0.226	1	ABI3BP	ABI3BP
0.706	0.811303	0.412	1.74151	0.651	0.406	1	LIMS1	LIMS1
0.705	0.660175	0.41	1.37258	0.669	0.325	1	LHFP	LHFP
0.704	0.888838	0.408	2.42604	0.542	0.203	1	NEO1	NEO1
0.704	0.750798	0.408	1.61237	0.643	0.334	1	KITLG	KITLG
0.703	0.506188	0.406	0.844454	0.902	0.825	1	LOC106991783	LOC106991783
0.703	0.988291	0.406	3.67845	0.448	0.053	1	ISLR	ISLR
0.703	0.894826	0.406	2.8223	0.476	0.079	1	FIBIN	FIBIN
0.703	0.704847	0.406	1.44608	0.684	0.411	1	ENAH	ENAH
0.702	0.91096	0.404	3.18582	0.469	0.084	1	EMILIN1	EMILIN1
0.702	0.790903	0.404	1.56623	0.676	0.405	1	FAT4	FAT4

## Sheet: cluster2
myAUC	avg_diff	power	avg_log2FC	pct.1	pct.2	cluster	gene	genes_no_LOC
0.977	2.63238	0.954	4.28749	0.992	0.252	2	RAMP2	RAMP2
0.973	2.49912	0.946	4.12178	0.995	0.121	2	PECAM1	PECAM1
0.964	2.31271	0.928	3.60505	0.997	0.214	2	CLEC3B	CLEC3B
0.96	2.21906	0.92	4.9276	0.947	0.066	2	CDH5	CDH5
0.929	2.25449	0.858	4.07591	0.918	0.159	2	THBD	THBD
0.926	1.87114	0.852	4.06981	0.905	0.08	2	ECSCR	ECSCR
0.925	2.2808	0.85	3.82331	0.954	0.42	2	EPAS1	EPAS1
0.925	1.33339	0.85	2.09099	0.989	0.768	2	SPTBN1	SPTBN1
0.925	1.39725	0.85	2.16982	0.987	0.724	2	LOC101105867	IFITM1
0.913	1.97571	0.826	4.32454	0.879	0.152	2	ADGRF5	ADGRF5
0.91	1.79361	0.82	4.24326	0.867	0.087	2	CYYR1	CYYR1
0.908	2.03216	0.816	4.3091	0.873	0.145	2	CALCRL	CALCRL
0.903	1.2293	0.806	1.88025	0.987	0.812	2	IFITM3	IFITM3
0.901	1.64428	0.802	3.17497	0.903	0.212	2	S1PR1	S1PR1
0.897	1.57934	0.794	2.47651	0.967	0.484	2	SPARCL1	SPARCL1
0.895	1.92293	0.79	4.38601	0.833	0.062	2	PTPRB	PTPRB
0.892	2.29638	0.784	4.69663	0.832	0.113	2	HPGD	HPGD
0.887	1.81896	0.774	2.93892	0.925	0.37	2	RGCC	RGCC
0.883	1.73578	0.766	4.72578	0.802	0.058	2	TEK	TEK
0.883	1.48755	0.766	2.91173	0.881	0.232	2	CD34	CD34
0.882	1.46762	0.764	2.63687	0.905	0.345	2	ETS1	ETS1
0.877	1.6238	0.754	2.71431	0.922	0.395	2	TBX3	TBX3
0.874	1.38018	0.748	2.31451	0.933	0.525	2	TCF4	TCF4
0.874	1.93201	0.748	4.39739	0.801	0.11	2	LPAR6	LPAR6
0.867	1.59399	0.734	4.2585	0.782	0.086	2	C1H1orf54	C1H1orf54
0.867	1.27039	0.734	2.26214	0.906	0.58	2	SH3GLB1	SH3GLB1
0.866	1.82533	0.732	5.30602	0.755	0.039	2	GPIHBP1	GPIHBP1
0.866	1.18375	0.732	2.17111	0.899	0.538	2	GNAI2	GNAI2
0.863	1.8639	0.726	4.00061	0.783	0.099	2	LOC101115115	CD36
0.86	1.0335	0.72	1.56821	0.99	0.893	2	CALM1	CALM1
0.859	1.70376	0.718	3.98038	0.782	0.099	2	CLEC14A	CLEC14A
0.856	1.62814	0.712	4.88776	0.746	0.067	2	MYZAP	MYZAP
0.855	1.42836	0.71	4.41448	0.748	0.056	2	RASIP1	RASIP1
0.854	1.29349	0.708	2.12501	0.919	0.485	2	TM4SF1	TM4SF1
0.853	1.11353	0.706	1.93471	0.909	0.626	2	RDX	RDX
0.851	1.22225	0.702	2.29417	0.88	0.459	2	ARHGAP29	ARHGAP29
0.85	1.34548	0.7	2.89205	0.817	0.156	2	EMCN	EMCN
0.849	1.21262	0.698	1.81025	0.984	0.918	2	B2M	B2M
0.848	1.20375	0.696	1.94155	0.949	0.445	2	GNG11	GNG11
0.844	0.848348	0.688	1.23527	1	0.988	2	TMSB4X	TMSB4X
0.843	1.63054	0.686	4.93589	0.722	0.077	2	DPP4	DPP4
0.842	1.3296	0.684	2.65883	0.836	0.356	2	ADGRL2	ADGRL2
0.839	1.05597	0.678	1.87356	0.899	0.565	2	MSN	MSN
0.839	1.52798	0.678	4.48784	0.717	0.05	2	ROBO4	ROBO4
0.839	1.70613	0.678	3.06366	0.852	0.383	2	LIFR	LIFR
0.838	1.46357	0.676	4.21826	0.726	0.086	2	LMO2	LMO2
0.837	1.49385	0.674	4.01471	0.73	0.092	2	KDR	KDR
0.833	1.26092	0.666	2.40628	0.849	0.371	2	CAV2	CAV2
0.831	1.4617	0.662	5.28048	0.686	0.039	2	CLEC1A	CLEC1A
0.826	1.13704	0.652	1.85602	0.937	0.684	2	LOC101122777	YBX3
0.826	1.84783	0.652	3.28738	0.756	0.157	2	LOC101117785	APOA1
0.826	1.61989	0.652	4.92468	0.684	0.051	2	PCDH17	PCDH17
0.822	1.09872	0.644	2.27788	0.775	0.129	2	LAPTM5	LAPTM5
0.815	1.24306	0.63	3.06502	0.737	0.186	2	ELK3	ELK3
0.812	1.17395	0.624	2.57351	0.778	0.308	2	CCDC85B	CCDC85B
0.811	1.17449	0.622	2.33433	0.81	0.313	2	CAV1	CAV1
0.811	1.03253	0.622	2.11899	0.816	0.437	2	LOC101106419	CYB5R3
0.809	1.00258	0.618	1.56215	0.943	0.79	2	LOC101120668	B2M
0.809	0.875068	0.618	1.34476	0.977	0.893	2	LOC101114849	LOC101114849
0.808	1.29657	0.616	4.81905	0.644	0.038	2	EGFL7	EGFL7
0.807	1.29881	0.614	4.22119	0.654	0.049	2	MMRN2	MMRN2
0.804	1.20715	0.608	3.03335	0.717	0.217	2	SMAGP	SMAGP
0.804	1.13498	0.608	2.9688	0.726	0.198	2	KIAA0355	KIAA0355
0.803	1.03643	0.606	1.70114	0.864	0.393	2	KLF2	KLF2
0.801	1.28687	0.602	2.68594	0.776	0.38	2	MVB12A	MVB12A
0.799	1.31119	0.598	4.13403	0.634	0.042	2	SOX17	SOX17
0.799	1.21382	0.598	2.74888	0.725	0.222	2	AHR	AHR
0.799	1.01638	0.598	1.53311	0.967	0.711	2	COL4A1	COL4A1
0.796	0.357436	0.592	0.611658	0.739	0.136	2	SRGN	SRGN
0.792	0.79141	0.584	1.34912	0.918	0.677	2	APP	APP
0.791	1.2025	0.582	2.83294	0.711	0.221	2	PAM	PAM
0.79	0.830916	0.58	1.49645	0.88	0.58	2	CNN3	CNN3
0.788	1.03671	0.576	2.3895	0.725	0.208	2	GRASP	GRASP
0.785	1.16169	0.57	3.14517	0.678	0.179	2	DOCK9	DOCK9
0.781	1.3296	0.562	2.837	0.634	0.077	2	PLVAP	PLVAP
0.781	1.23589	0.562	4.72955	0.591	0.038	2	LOC101120999	CLEC2B
0.779	1.11326	0.558	4.62036	0.591	0.045	2	ACVRL1	ACVRL1
0.779	1.12441	0.558	2.68769	0.694	0.199	2	GYPC	GYPC
0.779	1.05101	0.558	2.43817	0.729	0.293	2	JUP	JUP
0.777	0.807998	0.554	1.42739	0.857	0.462	2	LOC101114239	AKAP2
0.777	1.1239	0.554	4.18135	0.599	0.067	2	KIAA1462	KIAA1462
0.777	0.648333	0.554	0.956045	0.999	0.739	2	VIM	VIM
0.776	0.974544	0.552	2.29023	0.716	0.269	2	PEA15	PEA15
0.775	1.03196	0.55	3.19414	0.624	0.092	2	C25H10orf54	C25H10orf54
0.775	1.2175	0.55	2.25488	0.774	0.389	2	PLK2	PLK2
0.774	1.26515	0.548	4.56553	0.586	0.055	2	PDGFB	PDGFB
0.773	1.74049	0.546	5.23961	0.574	0.037	2	TNFSF10	TNFSF10
0.772	1.12555	0.544	4.08016	0.593	0.073	2	RAPGEF5	RAPGEF5
0.772	1.03904	0.544	2.8084	0.644	0.127	2	ITGA5	ITGA5
0.772	1.23766	0.544	3.03618	0.647	0.143	2	OLA-I	OLA-I
0.77	1.10787	0.54	4.04477	0.588	0.06	2	ERG	ERG
0.769	0.931118	0.538	2.02909	0.732	0.276	2	NPDC1	NPDC1
0.769	1.11546	0.538	3.56649	0.608	0.104	2	C12H1orf115	C12H1orf115
0.767	1.11966	0.534	2.2456	0.727	0.239	2	ENG	ENG
0.765	1.22036	0.53	4.05215	0.564	0.04	2	FAM110D	FAM110D
0.765	1.1006	0.53	3.20399	0.628	0.147	2	FAM65A	FAM65A
0.765	0.835716	0.53	1.29256	0.942	0.729	2	TXNIP	TXNIP
0.764	1.09872	0.528	4.00871	0.567	0.043	2	ADGRL4	ADGRL4
0.763	1.04927	0.526	4.01579	0.57	0.058	2	LDB2	LDB2
0.763	0.922876	0.526	2.17943	0.707	0.305	2	RALB	RALB
0.762	1.05315	0.524	3.20193	0.604	0.099	2	AFF3	AFF3
0.762	1.10447	0.524	3.53661	0.589	0.085	2	TM4SF18	TM4SF18
0.762	1.04867	0.524	2.81075	0.62	0.119	2	PALMD	PALMD
0.761	1.07352	0.522	2.90609	0.633	0.157	2	HEG1	HEG1
0.759	0.90287	0.518	1.80738	0.766	0.413	2	TACC1	TACC1
0.759	0.92957	0.518	2.32561	0.68	0.249	2	PTPRM	PTPRM
0.759	1.01684	0.518	3.10093	0.6	0.104	2	TSPAN18	TSPAN18
0.759	1.09917	0.518	4.69354	0.547	0.038	2	SHE	SHE
0.758	1.10394	0.516	1.95218	0.752	0.394	2	EMP1	EMP1
0.758	1.23972	0.516	3.50462	0.61	0.158	2	DTNBP1	DTNBP1
0.758	1.04476	0.516	3.93376	0.564	0.062	2	HSPA12B	HSPA12B
0.757	0.970265	0.514	2.17628	0.677	0.199	2	MEF2C	MEF2C
0.756	0.908226	0.512	1.55882	0.875	0.654	2	IL6ST	IL6ST
0.755	1.09069	0.51	2.78202	0.628	0.148	2	FOXF1	FOXF1
0.753	1.049	0.506	4.99439	0.53	0.033	2	USHBP1	USHBP1
0.752	0.917395	0.504	1.44767	0.929	0.82	2	TAGLN2	TAGLN2
0.75	0.946183	0.5	4.18686	0.54	0.054	2	PRKCH	PRKCH
0.748	0.685176	0.496	1.17214	0.881	0.68	2	TMOD3	TMOD3
0.748	1.53757	0.496	4.50863	0.537	0.055	2	C25H10orf10	C25H10orf10
0.748	0.825556	0.496	1.22293	0.962	0.921	2	HSPB1	HSPB1
0.748	0.592925	0.496	1.00486	0.899	0.741	2	ITM2B	ITM2B
0.748	1.00015	0.496	5.05803	0.518	0.031	2	ILDR2	ILDR2
0.747	0.994697	0.494	3.83712	0.539	0.054	2	TNNI2	TNNI2
0.747	0.970334	0.494	2.97367	0.581	0.112	2	FLI1	FLI1
0.747	1.00069	0.494	1.78054	0.8	0.516	2	LOC101122294	CD46
0.747	1.19847	0.494	3.8786	0.543	0.059	2	EDNRB	EDNRB
0.745	0.840561	0.49	1.82737	0.725	0.38	2	N4BP1	N4BP1
0.744	1.02135	0.488	2.77935	0.595	0.129	2	PREX2	PREX2
0.743	0.932128	0.486	3.05087	0.572	0.107	2	ELMO1	ELMO1
0.743	0.431667	0.486	0.631224	1	0.987	2	PTMA	PTMA
0.743	0.82555	0.486	1.67824	0.763	0.453	2	TJP1	TJP1
0.742	0.950604	0.484	3.34066	0.554	0.093	2	CLIC2	CLIC2
0.742	0.907904	0.484	1.72841	0.69	0.271	2	HOPX	HOPX
0.742	0.911766	0.484	1.77028	0.763	0.43	2	NRP1	NRP1
0.741	0.953666	0.482	3.54335	0.538	0.065	2	SEMA6A	SEMA6A
0.741	0.862625	0.482	1.69695	0.744	0.351	2	LOC101115805	COL4A2
0.741	0.976099	0.482	3.57831	0.539	0.069	2	THSD1	THSD1
0.733	0.941588	0.466	4.48451	0.496	0.04	2	RASGRP3	RASGRP3
0.732	0.89902	0.464	2.24501	0.635	0.259	2	RPS6KA3	RPS6KA3
0.732	1.15973	0.464	2.70272	0.586	0.162	2	LOC101113217	name
0.731	0.918183	0.462	2.74084	0.58	0.164	2	NOTCH1	NOTCH1
0.731	0.902832	0.462	2.9028	0.561	0.133	2	SNRK	SNRK
0.731	0.834141	0.462	1.72215	0.699	0.323	2	PRKCDBP	PRKCDBP
0.73	0.989124	0.46	2.60286	0.586	0.167	2	LIMS2	LIMS2
0.73	0.886715	0.46	3.97195	0.504	0.058	2	SCARF1	SCARF1
0.729	0.714976	0.458	1.34548	0.783	0.418	2	ANXA3	ANXA3
0.728	0.970126	0.456	2.40868	0.604	0.209	2	EHD4	EHD4
0.728	0.833137	0.456	2.3225	0.568	0.127	2	PSMB9	PSMB9
0.728	0.879543	0.456	1.98396	0.679	0.323	2	KIAA1217	KIAA1217
0.726	0.799064	0.452	2.00311	0.65	0.303	2	SNAP23	SNAP23
0.726	0.987606	0.452	2.39569	0.615	0.24	2	CDC42EP3	CDC42EP3
0.725	0.838336	0.45	3.83536	0.496	0.055	2	ARAP3	ARAP3
0.725	0.765584	0.45	1.64617	0.708	0.391	2	LUZP1	LUZP1
0.724	0.80354	0.448	1.93946	0.649	0.26	2	STOM	STOM
0.723	0.939519	0.446	4.00245	0.487	0.051	2	HHEX	HHEX
0.722	0.808571	0.444	2.25215	0.593	0.194	2	IFNGR1	IFNGR1
0.722	0.773437	0.444	1.55911	0.747	0.483	2	CARHSP1	CARHSP1
0.722	0.880599	0.444	4.6917	0.467	0.028	2	BCL6B	BCL6B
0.722	1.25218	0.444	3.39909	0.529	0.117	2	SLCO2A1	SLCO2A1
0.721	0.885701	0.442	2.9833	0.526	0.097	2	FZD4	FZD4
0.72	0.884696	0.44	3.25101	0.508	0.085	2	DPYSL3	DPYSL3
0.72	0.861262	0.44	2.65599	0.54	0.122	2	CLEC2D	CLEC2D
0.72	0.942572	0.44	5.15265	0.459	0.024	2	FAM124B	FAM124B
0.719	0.832779	0.438	2.36204	0.588	0.199	2	HDAC7	HDAC7
0.719	0.957767	0.438	1.81697	0.681	0.323	2	C26H8orf4	C26H8orf4
0.719	1.92114	0.438	5.18054	0.457	0.025	2	LYVE1	LYVE1
0.719	0.920981	0.438	4.08142	0.474	0.044	2	LOC101122718	LOC101122718
0.718	1.17629	0.436	1.86809	0.839	0.559	2	CD9	CD9
0.718	1.014	0.436	1.86608	0.773	0.545	2	CALCOCO2	CALCOCO2
0.717	0.636323	0.434	1.27372	0.691	0.291	2	SDPR	SDPR
0.717	0.799188	0.434	2.00295	0.63	0.259	2	PSMB10	PSMB10
0.717	0.824614	0.434	1.90106	0.662	0.353	2	PYGO2	PYGO2
0.716	0.889887	0.432	2.29019	0.581	0.178	2	RGS3	RGS3
0.715	0.951805	0.43	4.83527	0.456	0.032	2	DLL4	DLL4
0.714	0.978584	0.428	3.08085	0.522	0.132	2	ARAP2	ARAP2
0.714	0.760181	0.428	2.33564	0.566	0.177	2	ECE1	ECE1
0.714	0.77833	0.428	2.02844	0.593	0.192	2	ZEB1	ZEB1
0.713	0.943242	0.426	2.95392	0.52	0.118	2	NT5E	NT5E
0.713	0.765338	0.426	2.27535	0.567	0.181	2	TCN2	TCN2
0.713	1.27973	0.426	3.22178	0.523	0.144	2	CXCL16	CXCL16
0.712	0.834265	0.424	1.55885	0.738	0.376	2	RBP1	RBP1
0.711	0.654535	0.422	1.24591	0.768	0.458	2	LOC101108984	DPYSL2
0.711	0.805422	0.422	2.53693	0.549	0.172	2	TPST2	TPST2
0.711	0.746595	0.422	1.60159	0.701	0.42	2	ARHGEF12	ARHGEF12
0.71	0.597539	0.42	1.03524	0.831	0.647	2	H2AFZ	H2AFZ
0.71	0.498007	0.42	0.831993	0.9	0.82	2	RAC1	RAC1
0.71	0.644129	0.42	1.24679	0.754	0.426	2	EMP2	EMP2
0.709	0.834781	0.418	2.99379	0.501	0.097	2	ARHGEF3	ARHGEF3
0.709	0.753098	0.418	1.75388	0.657	0.355	2	PPP2R5A	PPP2R5A
0.709	0.795747	0.418	4.74351	0.439	0.027	2	ARHGEF15	ARHGEF15
0.709	0.577256	0.418	1.07947	0.802	0.614	2	PAK2	PAK2
0.708	0.638321	0.416	1.25403	0.761	0.535	2	REEP3	REEP3
0.708	0.794228	0.416	3.0365	0.504	0.116	2	MAP3K11	MAP3K11
0.708	0.876204	0.416	3.06005	0.486	0.08	2	NCKAP5	NCKAP5
0.707	0.611285	0.414	1.12321	0.809	0.63	2	QKI	QKI
0.707	0.777687	0.414	2.71567	0.507	0.107	2	PLEKHG1	PLEKHG1
0.706	0.775419	0.412	2.24528	0.568	0.204	2	CDC42EP1	CDC42EP1
0.706	0.964524	0.412	2.91924	0.5	0.113	2	LOC105613171	LOC105613171
0.706	0.744957	0.412	1.70898	0.659	0.354	2	ELK4	ELK4
0.705	0.776312	0.41	2.07653	0.59	0.254	2	BAG5	BAG5
0.705	0.884542	0.41	3.02238	0.5	0.115	2	HS2ST1	HS2ST1
0.704	0.870096	0.408	2.68393	0.533	0.169	2	MYO6	MYO6
0.704	0.818944	0.408	4.55702	0.433	0.031	2	AFAP1L1	AFAP1L1
0.704	0.85945	0.408	3.04615	0.492	0.104	2	LXN	LXN
0.703	0.647378	0.406	1.3812	0.715	0.458	2	EFR3A	EFR3A
0.703	0.71495	0.406	1.42218	0.744	0.49	2	LOC101106384	LOC101106384
0.703	0.819243	0.406	2.54114	0.533	0.171	2	MESDC1	MESDC1
0.703	0.732772	0.406	1.67302	0.671	0.382	2	CTNND1	CTNND1
0.701	0.757329	0.402	2.23533	0.553	0.193	2	SEC14L1	SEC14L1
0.701	0.879134	0.402	3.0229	0.489	0.112	2	PIK3R3	PIK3R3

## Sheet: cluster3
myAUC	avg_diff	power	avg_log2FC	pct.1	pct.2	cluster	gene	genes_no_LOC
0.928	1.82824	0.856	3.42344	0.935	0.243	3	SERPINE2	SERPINE2
0.916	2.22874	0.832	3.80186	0.919	0.391	3	CD44	CD44
0.902	2.28141	0.804	4.0671	0.878	0.228	3	ABI3BP	ABI3BP
0.888	1.6167	0.776	3.504	0.854	0.163	3	PID1	PID1
0.884	1.65795	0.768	3.43295	0.855	0.217	3	NDNF	NDNF
0.87	1.91202	0.74	4.29381	0.793	0.102	3	PDGFRA	PDGFRA
0.869	1.096	0.738	1.69567	0.943	0.228	3	DCN	DCN
0.864	1.53811	0.728	2.82609	0.864	0.235	3	ROBO2	ROBO2
0.856	1.67512	0.712	3.41421	0.8	0.145	3	TGFBI	TGFBI
0.853	1.23139	0.706	2.05422	0.924	0.474	3	FSTL1	FSTL1
0.849	1.23929	0.698	2.038	0.916	0.374	3	PLAC9	PLAC9
0.828	1.43291	0.656	2.8167	0.795	0.227	3	NES	NES
0.827	0.979368	0.654	1.43067	0.999	0.623	3	IGF2	IGF2
0.825	1.39513	0.65	2.50595	0.822	0.344	3	SDC2	SDC2
0.823	1.19121	0.646	2.26159	0.836	0.362	3	TGFBR3	TGFBR3
0.821	1.36293	0.642	2.98092	0.753	0.213	3	SEMA3C	SEMA3C
0.82	1.31875	0.64	2.58125	0.804	0.252	3	F2R	F2R
0.805	1.43826	0.61	3.00308	0.735	0.234	3	FLRT2	FLRT2
0.803	0.645555	0.606	0.955602	0.997	0.498	3	APOE	APOE
0.801	1.35899	0.602	2.1313	0.904	0.502	3	THBS1	THBS1
0.798	1.22439	0.596	2.68636	0.734	0.266	3	MAP2	MAP2
0.793	1.0423	0.586	2.03275	0.782	0.26	3	ENG	ENG
0.788	0.618849	0.576	0.934576	0.993	0.722	3	COL4A1	COL4A1
0.78	0.563762	0.56	0.879552	0.968	0.658	3	CALD1	CALD1
0.78	0.792704	0.56	1.32898	0.924	0.373	3	COL6A1	COL6A1
0.776	1.01677	0.552	2.09708	0.746	0.292	3	ANTXR1	ANTXR1
0.773	0.662559	0.546	0.976087	0.996	0.753	3	VIM	VIM
0.77	1.01453	0.54	2.45369	0.674	0.164	3	TBX4	TBX4
0.767	0.976407	0.534	1.52478	0.898	0.478	3	C15H11orf96	C15H11orf96
0.764	1.22475	0.528	4.45589	0.562	0.05	3	WNT11	WNT11
0.761	0.745173	0.522	1.32861	0.839	0.384	3	COL5A2	COL5A2
0.757	0.467381	0.514	0.741902	0.727	0.215	3	TAGLN	TAGLN
0.755	1.50125	0.51	3.15184	0.644	0.27	3	EFEMP1	EFEMP1
0.752	0.907812	0.504	2.04019	0.7	0.344	3	ANXA6	ANXA6
0.751	1.10927	0.502	3.31712	0.577	0.11	3	LTBP2	LTBP2
0.747	0.47877	0.494	0.749725	0.677	0.187	3	ACTA2	ACTA2
0.745	0.890237	0.49	2.00111	0.665	0.216	3	MXRA8	MXRA8
0.744	1.46964	0.488	2.76467	0.646	0.209	3	COL12A1	COL12A1
0.744	1.3656	0.488	2.70392	0.573	0.094	3	MFAP5	MFAP5
0.744	1.08994	0.488	2.38999	0.662	0.299	3	SPRY1	SPRY1
0.743	0.829017	0.486	1.2383	0.939	0.787	3	JUNB	JUNB
0.739	0.882445	0.478	1.45087	0.842	0.618	3	LOC101118133	TUBA1A
0.735	0.520627	0.47	0.974784	0.754	0.276	3	PCOLCE	PCOLCE
0.733	0.850377	0.466	1.59764	0.735	0.353	3	ZEB2	ZEB2
0.731	0.885027	0.462	1.61817	0.771	0.426	3	EVA1B	EVA1B
0.729	1.00733	0.458	2.29952	0.598	0.169	3	NR2F1	NR2F1
0.729	0.965893	0.458	2.86383	0.538	0.096	3	GPC6	GPC6
0.726	0.972205	0.452	2.80882	0.56	0.161	3	LHFPL2	LHFPL2
0.726	0.858969	0.452	1.94791	0.661	0.345	3	LOC106991082	RBFOX2
0.725	0.489082	0.45	0.824039	0.847	0.431	3	TBX3	TBX3
0.725	0.78928	0.45	1.39944	0.78	0.52	3	CADM1	CADM1
0.723	0.876934	0.446	1.80326	0.669	0.295	3	LOC105606593	LOC105606593
0.719	0.948035	0.438	3.39163	0.498	0.084	3	GPC4	GPC4
0.719	0.844621	0.438	1.89893	0.642	0.303	3	ANTXR2	ANTXR2
0.719	1.11139	0.438	1.6201	0.835	0.521	3	MGP	MGP
0.719	0.974698	0.438	3.04617	0.512	0.096	3	ITGA9	ITGA9
0.712	0.958069	0.424	4.04735	0.462	0.054	3	EPB41L3	EPB41L3
0.711	0.919278	0.422	2.59274	0.518	0.126	3	SEMA5A	SEMA5A
0.711	0.726534	0.422	1.34462	0.774	0.538	3	SKIL	SKIL
0.71	0.635168	0.42	1.1344	0.772	0.447	3	MYH10	MYH10
0.706	0.45854	0.412	0.81875	0.754	0.338	3	BGN	BGN
0.706	0.73221	0.412	1.53421	0.68	0.413	3	LPP	LPP
0.705	0.680515	0.41	1.37171	0.712	0.424	3	ENAH	ENAH
0.704	1.10889	0.408	4.08668	0.443	0.041	3	LUZP2	LUZP2
0.701	0.874395	0.402	2.85819	0.49	0.111	3	LRP4	LRP4

## Sheet: cluster4
myAUC	avg_diff	power	avg_log2FC	pct.1	pct.2	cluster	gene	genes_no_LOC
0.978	2.89852	0.956	4.20554	1	0.586	4	SFTPC	SFTPC
0.976	2.38167	0.952	4.03626	0.997	0.157	4	LAMP3	LAMP3
0.973	2.54779	0.946	4.01931	0.998	0.218	4	SFTPB	SFTPB
0.969	2.24777	0.938	3.48676	0.996	0.494	4	NPC2	NPC2
0.966	2.25776	0.932	3.63168	0.997	0.25	4	SLC34A2	SLC34A2
0.95	2.7238	0.9	4.20673	0.967	0.207	4	SFTPA1	SFTPA1
0.946	1.99422	0.892	3.41524	0.973	0.204	4	SFTPD	SFTPD
0.914	1.59575	0.828	2.86189	0.95	0.227	4	MME	MME
0.909	1.66883	0.818	3.04188	0.926	0.209	4	SFTA2	SFTA2
0.908	1.58495	0.816	2.79696	0.937	0.382	4	CTSH	CTSH
0.904	1.64761	0.808	3.8436	0.872	0.131	4	TMEM229B	TMEM229B
0.899	1.40454	0.798	2.08429	0.987	0.365	4	VMO1	VMO1
0.892	1.33583	0.784	1.95553	1	0.977	4	LOC101115640	GNAS
0.883	1.44152	0.766	2.88321	0.9	0.284	4	LRRK2	LRRK2
0.87	1.5505	0.74	3.09068	0.853	0.175	4	PEBP4	PEBP4
0.87	1.00935	0.74	1.53758	0.987	0.931	4	LOC105606223	ATP5F1E
0.864	1.21446	0.728	2.52361	0.889	0.216	4	NKX2-1	NKX2-1
0.859	1.12232	0.718	1.8543	0.937	0.297	4	WFDC2	WFDC2
0.834	1.0495	0.668	1.81927	0.915	0.326	4	TST	TST
0.828	1.03514	0.656	2.14816	0.845	0.21	4	MATN4	MATN4
0.826	1.4756	0.652	4.4432	0.695	0.069	4	MUC15	MUC15
0.824	1.86357	0.648	2.93007	0.811	0.284	4	FABP5	FABP5
0.824	0.763713	0.648	1.29023	0.908	0.266	4	LOC101118990	name
0.821	0.9901	0.642	1.8271	0.878	0.268	4	GSTT2B	GSTT2B
0.82	1.37337	0.64	3.28048	0.725	0.125	4	LOC101113398	CL43
0.819	1.45495	0.638	3.34073	0.742	0.15	4	LOC106991745	LOC106991745
0.819	0.9354	0.638	1.54733	0.95	0.45	4	SDC4	SDC4
0.817	0.845683	0.634	1.3853	0.897	0.335	4	HHIP	HHIP
0.814	0.920155	0.628	1.55399	0.941	0.535	4	LOC101114075	SULT1A1
0.814	0.863408	0.628	1.43615	0.942	0.679	4	SERP1	SERP1
0.806	1.02115	0.612	2.2827	0.787	0.3	4	TMEM50B	TMEM50B
0.802	0.824645	0.604	1.56294	0.824	0.192	4	CLDN18	CLDN18
0.798	1.07973	0.596	2.24503	0.771	0.24	4	FMO2	FMO2
0.797	1.02493	0.594	2.53889	0.727	0.169	4	PRR15L	PRR15L
0.79	1.30085	0.58	2.36024	0.765	0.324	4	CTSZ	CTSZ
0.788	1.06991	0.576	2.50731	0.739	0.248	4	FGFR2	FGFR2
0.788	0.676116	0.576	1.0736	0.979	0.739	4	SPINT2	SPINT2
0.781	1.1125	0.562	2.64879	0.7	0.204	4	MID1IP1	MID1IP1
0.781	0.947194	0.562	2.0082	0.784	0.341	4	LOC101103156	C6H4orf48
0.779	0.553341	0.558	0.804118	0.998	0.985	4	MT-COX3	MT-COX3
0.778	0.983648	0.556	2.16534	0.739	0.224	4	SLC39A8	SLC39A8
0.778	0.978318	0.556	2.1165	0.759	0.259	4	PKDCC	PKDCC
0.778	1.04204	0.556	2.8303	0.672	0.176	4	ANK3	ANK3
0.778	0.60227	0.556	1.00979	0.939	0.451	4	LOC105616898	BCAM
0.777	0.840669	0.554	1.80064	0.782	0.266	4	EPCAM	EPCAM
0.777	0.892918	0.554	1.66225	0.853	0.393	4	ALCAM	ALCAM
0.775	1.04235	0.55	2.37938	0.733	0.27	4	SLC12A2	SLC12A2
0.775	0.918217	0.55	2.49038	0.682	0.162	4	EPDR1	EPDR1
0.774	2.51641	0.548	4.4498	0.602	0.073	4	TFF2	TFF2
0.774	0.872202	0.548	1.75305	0.814	0.37	4	MECOM	MECOM
0.772	0.545578	0.544	0.792894	0.999	0.984	4	MT-ATP6	MT-ATP6
0.765	0.801583	0.53	1.37116	0.876	0.636	4	PRDX5	PRDX5
0.763	1.35191	0.526	2.85755	0.641	0.153	4	C3	C3
0.759	1.13769	0.518	3.76902	0.587	0.11	4	CDS1	CDS1
0.759	0.717403	0.518	1.30541	0.847	0.439	4	TSTD1	TSTD1
0.756	1.007	0.512	3.46782	0.578	0.091	4	PLCXD1	PLCXD1
0.753	0.90269	0.506	2.22109	0.68	0.28	4	TMEM97	TMEM97
0.751	0.830836	0.502	1.70559	0.785	0.428	4	EML4	EML4
0.751	0.420095	0.502	0.834338	0.713	0.176	4	COL4A4	COL4A4
0.75	0.892797	0.5	1.60102	0.739	0.248	4	CD24	CD24
0.749	1.32447	0.498	3.52918	0.578	0.107	4	SPRY3	SPRY3
0.749	0.868562	0.498	1.94534	0.717	0.287	4	CGNL1	CGNL1
0.749	1.12165	0.498	2.84091	0.642	0.201	4	BMP1	BMP1
0.749	0.794522	0.498	1.93798	0.668	0.194	4	MYH14	MYH14
0.747	0.466624	0.494	0.680822	0.998	0.98	4	MT-ND4	MT-ND4
0.745	0.897273	0.49	2.64512	0.617	0.179	4	PRRG1	PRRG1
0.743	0.84719	0.486	2.49774	0.618	0.183	4	DRAM1	DRAM1
0.743	0.846457	0.486	2.12546	0.646	0.191	4	MUC1	MUC1
0.741	0.621874	0.482	1.10426	0.86	0.535	4	LOC101122294	CD46
0.739	0.80547	0.478	2.35997	0.616	0.174	4	PRSS8	PRSS8
0.737	0.631253	0.474	1.08714	0.888	0.442	4	NPNT	NPNT
0.737	0.91806	0.474	2.99152	0.572	0.126	4	FRRS1L	FRRS1L
0.735	1.71571	0.47	4.49571	0.515	0.061	4	NAPSA	NAPSA
0.734	0.726229	0.468	1.65422	0.722	0.345	4	ASAH1	ASAH1
0.733	0.443168	0.466	0.645246	0.998	0.983	4	MT-CYTB	MT-CYTB
0.732	1.01448	0.464	3.11352	0.564	0.139	4	PRRG3	PRRG3
0.732	0.735227	0.464	1.91982	0.648	0.221	4	MAL2	MAL2
0.731	0.178033	0.462	0.319599	0.747	0.243	4	AGER	AGER
0.731	0.808483	0.462	3.35406	0.527	0.085	4	SLC22A31	SLC22A31
0.729	0.836929	0.458	2.03846	0.638	0.218	4	CPM	CPM
0.729	0.919327	0.458	4.12392	0.498	0.057	4	C5	C5
0.729	0.562892	0.458	1.08875	0.72	0.235	4	PDPN	PDPN
0.726	0.787919	0.452	2.51542	0.58	0.18	4	ZDHHC3	ZDHHC3
0.725	0.670898	0.45	1.12424	0.787	0.322	4	KRT8	KRT8
0.724	0.351037	0.448	0.664722	0.71	0.222	4	GSTA1-1	GSTA1-1
0.724	0.833757	0.448	1.53049	0.781	0.445	4	ATP1B1	ATP1B1
0.723	0.633019	0.446	1.44536	0.691	0.282	4	TMEM238	TMEM238
0.723	1.55466	0.446	3.47491	0.551	0.166	4	TLCD2	TLCD2
0.723	0.655736	0.446	1.46109	0.742	0.422	4	CERS2	CERS2
0.721	0.694519	0.442	1.19491	0.851	0.695	4	DBI	DBI
0.721	0.435682	0.442	0.742945	0.799	0.312	4	LOC101117946	KRT19
0.719	0.830396	0.438	2.16759	0.604	0.206	4	SYTL2	SYTL2
0.718	0.765851	0.436	2.00159	0.633	0.255	4	NOL10	NOL10
0.717	0.83329	0.434	2.15	0.602	0.218	4	PTPN13	PTPN13
0.716	0.508236	0.432	0.759077	0.996	0.944	4	MT-ND3	MT-ND3
0.716	0.774192	0.432	2.07216	0.61	0.231	4	LOC101116121	CYP4V2
0.716	0.791824	0.432	2.62146	0.543	0.143	4	ANO1	ANO1
0.715	0.687396	0.43	1.60942	0.679	0.336	4	CAT	CAT
0.713	0.656222	0.426	1.73836	0.617	0.207	4	IRX1	IRX1
0.711	0.802227	0.422	2.10178	0.587	0.2	4	NEBL	NEBL
0.709	0.751433	0.418	2.0725	0.567	0.177	4	CFI	CFI
0.709	0.742923	0.418	1.79842	0.636	0.26	4	PTPRF	PTPRF
0.708	0.856891	0.416	3.27541	0.491	0.101	4	ETV5	ETV5
0.705	0.416978	0.41	0.610219	0.999	0.977	4	MT-ND2	MT-ND2
0.705	0.768328	0.41	2.3409	0.555	0.197	4	RNF145	RNF145
0.702	0.646459	0.404	1.73004	0.615	0.266	4	AGPAT2	AGPAT2
0.702	0.915719	0.404	2.87946	0.509	0.139	4	KCNJ2	KCNJ2

## Sheet: cluster5
myAUC	avg_diff	power	avg_log2FC	pct.1	pct.2	cluster	gene	genes_no_LOC
0.957	1.86386	0.914	2.84693	0.983	0.668	5	CALD1	CALD1
0.922	2.03929	0.844	3.95735	0.913	0.201	5	IGFBP7	IGFBP7
0.898	1.7279	0.796	2.83156	0.921	0.232	5	WFDC1	WFDC1
0.889	2.38625	0.778	3.68644	0.892	0.223	5	TAGLN	TAGLN
0.878	1.78417	0.756	2.74625	0.96	0.489	5	C15H11orf96	C15H11orf96
0.876	1.33312	0.752	2.31235	0.936	0.6	5	PPP1R12A	PPP1R12A
0.875	2.51152	0.75	3.90988	0.934	0.605	5	TPM1	TPM1
0.872	2.30865	0.744	3.72555	0.842	0.189	5	TPM2	TPM2
0.87	1.69946	0.74	5.25005	0.767	0.06	5	GUCY1B3	GUCY1B3
0.868	2.28757	0.736	3.49832	0.847	0.194	5	ACTA2	ACTA2
0.867	2.01216	0.734	4.75176	0.769	0.048	5	PLN	PLN
0.859	1.38085	0.718	2.09874	0.979	0.817	5	CST3	CST3
0.858	1.48028	0.716	3.88055	0.782	0.137	5	MFGE8	MFGE8
0.852	2.08236	0.704	3.57519	0.781	0.114	5	MYH11	MYH11
0.842	1.46403	0.684	4.20746	0.738	0.095	5	NOTCH3	NOTCH3
0.823	1.39797	0.646	3.51712	0.734	0.162	5	SEPT4	SEPT4
0.821	0.977589	0.642	1.44757	0.997	0.972	5	MYL6	MYL6
0.811	1.35389	0.622	2.35245	0.803	0.271	5	MYLK	MYLK
0.81	2.13951	0.62	6.82527	0.633	0.024	5	LOC101102327	COX4I2
0.806	0.946264	0.612	1.57653	0.931	0.549	5	RARRES2	RARRES2
0.804	1.04744	0.608	2.06779	0.827	0.361	5	PKIG	PKIG
0.799	1.45803	0.598	4.94305	0.626	0.039	5	CCDC3	CCDC3
0.799	0.954155	0.598	1.43269	0.971	0.732	5	COL4A1	COL4A1
0.798	1.02316	0.596	1.6921	0.881	0.34	5	PPP1R14A	PPP1R14A
0.795	1.10315	0.59	2.13222	0.823	0.346	5	LHFP	LHFP
0.777	1.20149	0.554	2.37332	0.641	0.096	5	DES	DES
0.773	0.852268	0.546	1.54325	0.83	0.36	5	SDC2	SDC2
0.771	0.816719	0.542	1.19087	0.892	0.529	5	MGP	MGP
0.768	1.24918	0.536	4.52894	0.576	0.058	5	GUCY1A3	GUCY1A3
0.767	0.981167	0.534	2.72175	0.648	0.148	5	PRKG1	PRKG1
0.765	1.08985	0.53	1.89832	0.831	0.553	5	FLNA	FLNA
0.762	0.812607	0.524	1.2999	0.93	0.592	5	LGALS1	LGALS1
0.761	1.03846	0.522	2.28424	0.71	0.287	5	LOC101122183	CRIM1
0.761	1.21506	0.522	3.15478	0.623	0.133	5	SEMA5A	SEMA5A
0.758	1.01663	0.516	2.13346	0.713	0.238	5	MEF2C	MEF2C
0.757	0.98376	0.514	1.66628	0.86	0.501	5	TIMP1	TIMP1
0.754	1.01322	0.508	3.81624	0.55	0.047	5	CPE	CPE
0.743	0.912042	0.486	1.53125	0.898	0.719	5	MGST3	MGST3
0.74	0.726449	0.48	1.17402	0.944	0.835	5	SEPT7	SEPT7
0.736	1.01655	0.472	2.72093	0.605	0.192	5	SMARCD3	SMARCD3
0.734	1.09484	0.468	4.02546	0.519	0.075	5	ITGA7	ITGA7
0.732	0.988025	0.464	4.01526	0.496	0.036	5	MRVI1	MRVI1
0.731	0.8298	0.462	1.58162	0.76	0.384	5	LOC101115805	COL4A2
0.731	1.00675	0.462	5.50942	0.476	0.018	5	HEYL	HEYL
0.729	1.81158	0.458	6.10942	0.473	0.023	5	NDUFA4L2	NDUFA4L2
0.728	0.865126	0.456	1.70658	0.738	0.434	5	ACTN1	ACTN1
0.727	1.24324	0.454	5.01588	0.478	0.032	5	EFHD1	EFHD1
0.727	0.900578	0.454	2.49986	0.575	0.155	5	RAMP1	RAMP1
0.725	1.13619	0.45	5.23035	0.471	0.029	5	PARM1	PARM1
0.723	1.10506	0.446	4.66079	0.476	0.039	5	LOC105611978	LOC105611978
0.722	0.921824	0.444	2.28622	0.597	0.186	5	ITGA1	ITGA1
0.72	0.774918	0.44	1.67347	0.701	0.35	5	LOC101111776	MAP3K20
0.719	0.885243	0.438	2.29099	0.599	0.219	5	GJC1	GJC1
0.716	0.796976	0.432	1.3416	0.744	0.365	5	SLC2A3	SLC2A3
0.715	0.739413	0.43	1.4271	0.731	0.379	5	FILIP1	FILIP1
0.715	0.822445	0.43	1.96765	0.624	0.235	5	PDE5A	PDE5A
0.715	0.674703	0.43	1.25451	0.813	0.605	5	TLN1	TLN1
0.714	0.739683	0.428	1.65482	0.691	0.381	5	DBNDD2	DBNDD2
0.713	0.658182	0.426	1.20218	0.751	0.332	5	EDNRA	EDNRA
0.713	0.86334	0.426	2.37901	0.567	0.18	5	LOC101115476	FXYD1
0.711	0.900589	0.422	1.68241	0.77	0.524	5	CHCHD10	CHCHD10
0.711	0.987859	0.422	2.86586	0.501	0.091	5	SH3BGR	SH3BGR
0.71	1.1128	0.42	2.09282	0.557	0.164	5	PTN	PTN
0.71	0.851973	0.42	1.93763	0.645	0.31	5	MAPRE2	MAPRE2
0.709	1.09262	0.418	2.19562	0.604	0.253	5	ARHGDIB	ARHGDIB
0.709	0.901781	0.418	2.87177	0.506	0.098	5	LOC105608416	LOC105608416
0.709	0.899413	0.418	3.12321	0.494	0.098	5	PEAR1	PEAR1
0.708	0.676383	0.416	1.24167	0.813	0.597	5	ROCK1	ROCK1
0.708	0.196582	0.416	0.290813	0.997	0.988	5	FTH1	FTH1
0.707	0.42651	0.414	0.632225	0.891	0.521	5	APOE	APOE
0.707	1.68161	0.414	7.3921	0.42	0.007	5	RGS5	RGS5
0.702	0.984032	0.404	2.78198	0.472	0.077	5	GJA4	GJA4
0.701	0.55807	0.402	0.965371	0.895	0.743	5	SLC25A3	SLC25A3

## Sheet: cluster6
myAUC	avg_diff	power	avg_log2FC	pct.1	pct.2	cluster	gene	genes_no_LOC
0.973	2.62936	0.946	4.02243	0.993	0.253	6	DCN	DCN
0.966	3.29924	0.932	4.97728	0.99	0.364	6	COL1A2	COL1A2
0.965	3.31793	0.93	5.03555	0.989	0.346	6	COL1A1	COL1A1
0.951	3.24483	0.902	7.52908	0.909	0.033	6	SERPINF1	SERPINF1
0.944	2.0232	0.888	3.51245	0.961	0.283	6	PCOLCE	PCOLCE
0.941	2.48612	0.882	3.67968	0.993	0.462	6	COL3A1	COL3A1
0.919	2.31523	0.838	3.91464	0.931	0.371	6	GSN	GSN
0.915	2.08085	0.83	4.45655	0.882	0.147	6	FBLN1	FBLN1
0.907	1.80191	0.814	2.62182	0.995	0.525	6	MGP	MGP
0.893	1.66375	0.786	3.25353	0.892	0.28	6	FBN1	FBN1
0.892	1.63919	0.784	2.88888	0.935	0.398	6	TIMP2	TIMP2
0.882	1.56522	0.764	2.35628	0.979	0.662	6	SPARC	SPARC
0.877	2.70454	0.754	6.31194	0.77	0.037	6	LUM	LUM
0.877	1.54104	0.754	2.62526	0.921	0.398	6	COL5A2	COL5A2
0.873	1.3361	0.746	2.03044	0.98	0.817	6	CST3	CST3
0.866	1.21243	0.732	1.98661	0.972	0.392	6	COL6A1	COL6A1
0.862	1.59296	0.724	3.37753	0.824	0.186	6	RBP4	RBP4
0.86	1.85355	0.72	3.1667	0.852	0.231	6	CCDC80	CCDC80
0.859	1.63664	0.718	3.00543	0.845	0.232	6	COL14A1	COL14A1
0.856	2.03037	0.712	3.07546	0.937	0.48	6	ELN	ELN
0.846	1.1844	0.692	1.90515	0.954	0.324	6	OGN	OGN
0.845	1.10195	0.69	1.82468	0.952	0.49	6	FSTL1	FSTL1
0.838	1.18061	0.676	2.00785	0.911	0.304	6	COL6A3	COL6A3
0.834	1.49367	0.668	2.41579	0.898	0.396	6	PLAC9	PLAC9
0.832	2.17362	0.664	3.51838	0.811	0.267	6	TFPI2	TFPI2
0.828	1.40752	0.656	2.36781	0.88	0.391	6	NUPR1	NUPR1
0.825	2.71375	0.65	4.85641	0.711	0.115	6	DLK1	DLK1
0.823	1.97424	0.646	3.72883	0.723	0.105	6	MFAP5	MFAP5
0.82	1.48403	0.64	5.67995	0.657	0.027	6	PDGFRL	PDGFRL
0.813	1.82213	0.626	3.32722	0.726	0.156	6	PTN	PTN
0.811	1.23072	0.622	2.27227	0.832	0.507	6	RCN1	RCN1
0.808	1.18373	0.616	2.01276	0.879	0.348	6	BGN	BGN
0.808	1.60033	0.616	2.63939	0.854	0.434	6	IGFBP6	IGFBP6
0.805	1.16758	0.61	2.09678	0.851	0.355	6	PLPP3	PLPP3
0.799	1.03513	0.598	1.70042	0.926	0.754	6	ITM2B	ITM2B
0.796	1.36276	0.592	3.61205	0.67	0.13	6	LOC101107430	C1R
0.793	1.58736	0.586	6.31074	0.599	0.018	6	FAP	FAP
0.779	0.530041	0.558	0.805323	0.992	0.949	6	PPIB	PPIB
0.778	1.05582	0.556	2.296	0.732	0.236	6	ECM2	ECM2
0.777	0.898363	0.554	1.52607	0.888	0.502	6	TIMP1	TIMP1
0.775	0.722671	0.55	1.19432	0.937	0.783	6	RABAC1	RABAC1
0.774	2.0165	0.548	5.67423	0.568	0.029	6	DPT	DPT
0.773	2.28684	0.546	7.83197	0.553	0.01	6	PI16	PI16
0.773	1.10517	0.546	2.24177	0.768	0.375	6	SERPING1	SERPING1
0.77	1.07303	0.54	3.28502	0.621	0.108	6	RCN3	RCN3
0.767	1.10128	0.534	2.65589	0.668	0.174	6	FBLN5	FBLN5
0.766	1.48395	0.532	2.73484	0.704	0.221	6	C3H2orf40	C3H2orf40
0.766	0.937907	0.532	2.36966	0.679	0.174	6	MMP23B	MMP23B
0.76	0.933436	0.52	2.03029	0.72	0.231	6	MXRA8	MXRA8
0.759	0.917614	0.518	2.08439	0.715	0.303	6	FKBP7	FKBP7
0.757	0.961338	0.514	2.27956	0.686	0.299	6	KDELR3	KDELR3
0.753	1.04496	0.506	3.78731	0.554	0.057	6	GLT8D2	GLT8D2
0.751	0.856465	0.502	1.82232	0.727	0.321	6	GLIPR2	GLIPR2
0.746	0.98353	0.492	2.04428	0.723	0.391	6	P4HA2	P4HA2
0.746	0.950819	0.492	2.84698	0.589	0.118	6	OAF	OAF
0.744	0.775813	0.488	1.17501	0.928	0.551	6	GTL2	GTL2
0.742	0.907844	0.484	1.9137	0.715	0.383	6	FKBP11	FKBP11
0.738	0.751211	0.476	1.20402	0.94	0.739	6	SEPP1	SEPP1
0.737	1.51172	0.474	5.41933	0.495	0.03	6	FGL2	FGL2
0.737	0.541298	0.474	0.855328	0.97	0.902	6	LAPTM4A	LAPTM4A
0.736	0.943602	0.472	1.80435	0.689	0.235	6	VCAN	VCAN
0.735	0.848505	0.47	1.76336	0.707	0.319	6	NPDC1	NPDC1
0.735	0.883658	0.47	1.91203	0.69	0.291	6	HTRA1	HTRA1
0.734	1.39435	0.468	4.04062	0.521	0.067	6	IGF1	IGF1
0.733	0.77885	0.466	1.30644	0.873	0.554	6	RARRES2	RARRES2
0.732	0.686963	0.464	1.32875	0.807	0.505	6	PPIC	PPIC
0.731	0.716198	0.462	1.66952	0.667	0.209	6	COL6A2	COL6A2
0.731	0.880673	0.462	2.24097	0.624	0.218	6	GPX7	GPX7
0.73	0.824987	0.46	2.3375	0.582	0.142	6	PRRX2	PRRX2
0.729	0.814896	0.458	1.66028	0.649	0.219	6	IGFBP7	IGFBP7
0.729	0.772257	0.458	1.70168	0.606	0.14	6	PDGFRA	PDGFRA
0.729	0.813433	0.458	1.77779	0.697	0.342	6	CTSK	CTSK
0.727	0.889504	0.454	1.57785	0.704	0.266	6	GPC3	GPC3
0.725	1.3311	0.45	3.75686	0.497	0.052	6	MEDAG	MEDAG
0.724	1.01871	0.448	2.23672	0.653	0.305	6	DHRS7	DHRS7
0.723	0.71518	0.446	1.4296	0.742	0.353	6	LHFP	LHFP
0.722	1.08831	0.444	4.52033	0.47	0.032	6	NTRK2	NTRK2
0.722	1.00142	0.444	2.63767	0.552	0.125	6	ITIH5	ITIH5
0.721	1.17352	0.442	3.93042	0.487	0.053	6	TNXB	TNXB
0.72	0.81676	0.44	1.87479	0.658	0.308	6	PLPP1	PLPP1
0.72	0.902105	0.44	1.95749	0.599	0.159	6	PCOLCE2	PCOLCE2
0.719	1.1858	0.438	5.35975	0.458	0.027	6	C1S	C1S
0.718	0.830052	0.436	2.07196	0.6	0.21	6	DAB2	DAB2
0.717	1.21086	0.434	4.67878	0.457	0.026	6	CPZ	CPZ
0.716	0.883329	0.432	3.47915	0.486	0.062	6	LOX	LOX
0.715	0.811663	0.43	1.58671	0.654	0.238	6	AKAP12	AKAP12
0.715	0.834556	0.43	2.71458	0.53	0.125	6	BICC1	BICC1
0.714	1.34098	0.428	4.29617	0.46	0.037	6	PI15	PI15
0.713	0.687301	0.426	1.42548	0.74	0.476	6	PRDX4	PRDX4
0.709	0.658985	0.418	1.14864	0.848	0.655	6	NFIA	NFIA
0.707	0.846422	0.414	3.13083	0.48	0.076	6	ADAMTS2	ADAMTS2
0.707	0.892059	0.414	3.83802	0.445	0.032	6	PRRX1	PRRX1
0.706	0.735173	0.412	1.74476	0.637	0.303	6	LOC101103427	SELENOM
0.706	0.67456	0.412	1.22022	0.801	0.592	6	SERPINH1	SERPINH1
0.703	0.71124	0.406	1.69324	0.641	0.338	6	FAM114A1	FAM114A1
0.702	0.525754	0.404	0.86721	0.904	0.806	6	LOC101102183	SEC61G
0.701	0.978767	0.402	3.01888	0.479	0.088	6	C1QTNF7	C1QTNF7

## Sheet: cluster7
myAUC	avg_diff	power	avg_log2FC	pct.1	pct.2	cluster	gene	genes_no_LOC
0.991	4.67103	0.982	8.82431	0.985	0.061	7	LOC105601930	DMBT1
0.975	3.87576	0.95	8.42217	0.956	0.022	7	LTF	LTF
0.966	4.85292	0.932	7.1086	0.975	0.358	7	SCGB3A2	SCGB3A2
0.959	2.94367	0.918	6.10433	0.936	0.069	7	PIGR	PIGR
0.958	3.29337	0.916	4.8318	0.97	0.245	7	LOC101110371	SCGB2A2
0.952	1.70594	0.904	4.33057	0.953	0.097	7	EHF	EHF
0.949	2.12433	0.898	3.21192	0.98	0.245	7	TFF3	TFF3
0.945	4.27895	0.89	7.31788	0.907	0.057	7	LOC101110099	SCGB1D
0.923	2.06224	0.846	3.50682	0.967	0.27	7	CLDN4	CLDN4
0.922	1.27237	0.844	2.88443	0.957	0.273	7	SEC11C	SEC11C
0.918	2.08174	0.836	5.77188	0.857	0.038	7	LOC105609355	LOC105609355
0.918	1.53826	0.836	2.27783	0.994	0.376	7	VMO1	VMO1
0.918	1.35022	0.836	3.7824	0.906	0.124	7	KIAA1324	KIAA1324
0.917	2.28787	0.834	5.87621	0.853	0.025	7	AGR2	AGR2
0.909	1.22973	0.818	2.15255	0.985	0.441	7	TSTD1	TSTD1
0.909	1.92585	0.818	2.96884	0.974	0.298	7	S100A2	S100A2
0.903	1.1173	0.806	5.28948	0.826	0.02	7	TNS4	TNS4
0.901	1.3861	0.802	3.16565	0.92	0.213	7	CD55	CD55
0.9	2.53881	0.8	7.45748	0.815	0.03	7	FCGBP	FCGBP
0.893	1.52922	0.786	3.09699	0.898	0.145	7	AQP5	AQP5
0.889	3.85351	0.778	8.96729	0.787	0.022	7	LOC105604614	LOC105611419
0.886	1.62649	0.772	2.55492	0.978	0.61	7	HERPUD1	HERPUD1
0.885	1.37076	0.77	2.85989	0.911	0.226	7	SLC39A8	SLC39A8
0.884	0.943946	0.768	1.71334	0.957	0.242	7	KRT18	KRT18
0.879	1.45851	0.758	2.37273	0.985	0.307	7	WFDC2	WFDC2
0.879	3.91501	0.758	8.04339	0.777	0.034	7	BPIFB1	BPIFB1
0.878	1.28188	0.756	2.15722	0.954	0.392	7	NUPR1	NUPR1
0.876	1.30821	0.752	2.55365	0.923	0.251	7	KLF5	KLF5
0.87	0.971798	0.74	4.2926	0.786	0.061	7	SLC31A2	SLC31A2
0.87	1.14125	0.74	6.30627	0.753	0.017	7	ELF5	ELF5
0.865	0.865064	0.73	2.81003	0.741	0.011	7	PGLYRP1	PGLYRP1
0.863	1.03478	0.726	1.73291	0.922	0.191	7	LOC101106871	CXCL17
0.862	0.763143	0.724	2.42093	0.794	0.068	7	TSPAN1	TSPAN1
0.857	1.85125	0.714	3.29999	0.877	0.278	7	F3	F3
0.856	0.854483	0.712	3.49804	0.785	0.084	7	ACSS3	ACSS3
0.855	4.65097	0.71	7.5908	0.782	0.121	7	LOC101108654	name
0.85	0.735851	0.7	4.22904	0.738	0.038	7	TPD52L1	TPD52L1
0.85	0.776816	0.7	3.00495	0.763	0.059	7	EMB	EMB
0.847	0.807292	0.694	2.39545	0.844	0.152	7	IQGAP2	IQGAP2
0.847	1.00079	0.694	3.40062	0.776	0.092	7	KCNK1	KCNK1
0.847	1.40271	0.694	2.19218	0.963	0.585	7	BTG2	BTG2
0.845	0.877774	0.69	1.57348	0.975	0.616	7	TSPAN3	TSPAN3
0.845	1.02488	0.69	1.78474	0.965	0.59	7	XBP1	XBP1
0.843	0.808781	0.686	2.49924	0.828	0.148	7	ARFGEF3	ARFGEF3
0.843	0.807169	0.686	2.21072	0.848	0.15	7	CLEC2D	CLEC2D
0.84	0.752332	0.68	2.77051	0.795	0.115	7	ACSM3	ACSM3
0.837	0.713664	0.674	2.15212	0.865	0.187	7	PLPP2	PLPP2
0.836	0.908649	0.672	6.61496	0.678	0.007	7	CLDN22	CLDN22
0.836	0.719074	0.672	2.42107	0.828	0.161	7	SH3YL1	SH3YL1
0.836	0.648767	0.672	2.86153	0.776	0.099	7	GRTP1	GRTP1
0.83	0.776647	0.66	1.68474	0.934	0.351	7	LOC101107687	H2AJ
0.829	2.94983	0.658	10.0419	0.662	0.006	7	ZG16B	ZG16B
0.828	0.754488	0.656	3.65319	0.708	0.05	7	GCNT1	GCNT1
0.827	0.707192	0.654	2.34013	0.809	0.15	7	GALNT3	GALNT3
0.827	0.934573	0.654	2.53602	0.803	0.168	7	PARD6B	PARD6B
0.826	0.749641	0.652	1.96356	0.874	0.24	7	NDRG2	NDRG2
0.825	0.727078	0.65	2.35943	0.802	0.151	7	LY96	LY96
0.824	0.7243	0.648	4.61827	0.673	0.024	7	PIK3C2G	PIK3C2G
0.821	1.30793	0.642	2.93891	0.823	0.262	7	NCOA7	NCOA7
0.821	0.719255	0.642	3.29712	0.705	0.058	7	MFSD4	MFSD4
0.818	0.741525	0.636	1.73945	0.911	0.343	7	GAMT	GAMT
0.817	0.847484	0.634	2.06834	0.814	0.16	7	PALMD	PALMD
0.815	0.673058	0.63	1.53824	0.895	0.322	7	SLC25A4	SLC25A4
0.813	0.681117	0.626	6.02338	0.634	0.009	7	SLC28A3	SLC28A3
0.812	0.687629	0.624	1.96732	0.784	0.126	7	TM4SF18	TM4SF18
0.812	1.28007	0.624	2.87458	0.763	0.187	7	RCAN1	RCAN1
0.811	0.645546	0.622	4.2045	0.649	0.024	7	PROM1	PROM1
0.811	0.807551	0.622	1.87193	0.859	0.273	7	SLC12A2	SLC12A2
0.808	0.834515	0.616	4.49162	0.647	0.032	7	CA8	CA8
0.808	1.16943	0.616	1.74331	0.987	0.865	7	HSPA5	HSPA5
0.808	0.723705	0.616	3.57291	0.648	0.025	7	CRISP3	CRISP3
0.806	0.784341	0.612	2.77168	0.728	0.118	7	RBM47	RBM47
0.806	0.622135	0.612	7.58787	0.616	0.003	7	SLC15A2	SLC15A2
0.805	0.637927	0.61	1.06975	0.986	0.682	7	SERP1	SERP1
0.802	1.09059	0.604	2.08609	0.868	0.244	7	KRT7	KRT7
0.8	0.73513	0.6	1.64599	0.863	0.244	7	CDH1	CDH1
0.799	0.579023	0.598	2.70802	0.693	0.085	7	GATM	GATM
0.797	0.787547	0.594	1.58637	0.912	0.482	7	TRAM1	TRAM1
0.795	0.574367	0.59	2.45162	0.711	0.11	7	GNE	GNE
0.794	0.885895	0.588	1.46293	0.956	0.459	7	SDC4	SDC4
0.794	0.57028	0.588	6.5596	0.594	0.006	7	CREB3L4	CREB3L4
0.793	0.79662	0.586	2.14616	0.783	0.184	7	CLDN7	CLDN7
0.792	0.581164	0.584	2.66773	0.681	0.089	7	AHCYL2	AHCYL2
0.79	0.673009	0.58	1.83291	0.756	0.15	7	SOX9	SOX9
0.789	0.736749	0.578	1.28515	0.953	0.601	7	SRSF5	SRSF5
0.789	0.822177	0.578	2.1899	0.758	0.176	7	CFI	CFI
0.789	0.66145	0.578	1.29225	0.934	0.348	7	MGST1	MGST1
0.786	0.561016	0.572	2.64982	0.675	0.093	7	MAPK13	MAPK13
0.784	0.536099	0.568	1.67368	0.782	0.186	7	PDLIM5	PDLIM5
0.784	0.63571	0.568	1.06873	0.963	0.76	7	TAX1BP1	TAX1BP1
0.784	0.52901	0.568	1.63996	0.755	0.156	7	C24H16orf89	C24H16orf89
0.784	1.08187	0.568	2.6662	0.775	0.193	7	PRSS22	PRSS22
0.784	0.538955	0.568	1.69582	0.766	0.165	7	GALNT5	GALNT5
0.783	0.663514	0.566	1.8303	0.79	0.201	7	CXADR	CXADR
0.782	0.642458	0.564	1.78967	0.769	0.184	7	CDO1	CDO1
0.781	0.421212	0.562	0.714904	0.946	0.324	7	KRT8	KRT8
0.781	0.961075	0.562	1.58089	0.928	0.464	7	LOC101113728	CLU
0.78	0.68195	0.56	1.08058	0.982	0.855	7	PABPC1	PABPC1
0.78	0.613152	0.56	2.29206	0.691	0.117	7	CLDN3	CLDN3
0.78	0.588501	0.56	5.71455	0.57	0.009	7	LOC105602518	LOC105603362
0.779	0.692308	0.558	1.27868	0.944	0.444	7	ATP1B1	ATP1B1
0.775	0.529318	0.55	1.17778	0.898	0.27	7	EPCAM	EPCAM
0.775	0.570478	0.55	1.63684	0.807	0.24	7	OAT	OAT
0.774	0.716464	0.548	1.84986	0.787	0.262	7	DNAJB9	DNAJB9
0.774	0.552245	0.548	1.4948	0.844	0.297	7	NANS	NANS
0.774	0.482431	0.548	3.08495	0.6	0.041	7	QSOX1	QSOX1
0.773	0.53046	0.546	2.6194	0.631	0.073	7	PDGFC	PDGFC
0.772	0.699134	0.544	2.06447	0.723	0.179	7	STK17A	STK17A
0.771	0.532812	0.542	1.75794	0.761	0.206	7	SEC23B	SEC23B
0.77	0.517914	0.54	3.14088	0.599	0.051	7	GCAT	GCAT
0.769	0.736781	0.538	1.65454	0.835	0.35	7	BZW2	BZW2
0.768	0.48543	0.536	1.55669	0.751	0.176	7	DSG2	DSG2
0.767	0.488883	0.534	2.14523	0.66	0.112	7	ACSL1	ACSL1
0.766	0.447045	0.532	2.30082	0.646	0.098	7	IGSF5	IGSF5
0.763	0.441672	0.526	1.22608	0.81	0.222	7	MAL2	MAL2
0.763	0.509045	0.526	7.62159	0.53	0.003	7	SPDEF	SPDEF
0.763	0.490974	0.526	1.58333	0.736	0.176	7	RUNX1	RUNX1
0.762	0.482515	0.524	2.57631	0.615	0.082	7	ERMP1	ERMP1
0.761	0.648714	0.522	2.0104	0.696	0.163	7	FHL2	FHL2
0.761	0.530202	0.522	1.01215	0.953	0.608	7	RTN3	RTN3
0.76	0.54857	0.52	1.68579	0.735	0.192	7	MET	MET
0.759	0.522038	0.518	1.35335	0.82	0.276	7	LIMA1	LIMA1
0.759	0.392664	0.518	1.22596	0.741	0.184	7	LOC101114586	SORBS2
0.759	0.717412	0.518	1.2001	0.892	0.317	7	LOC101117946	KRT19
0.757	0.451082	0.514	1.36555	0.8	0.25	7	PCBD1	PCBD1
0.756	0.915611	0.512	1.80906	0.774	0.292	7	LOC101114959	name
0.756	0.475044	0.512	3.52274	0.551	0.033	7	VTCN1	VTCN1
0.753	0.687628	0.506	1.53357	0.846	0.39	7	RIOK3	RIOK3
0.752	0.515842	0.504	1.66115	0.709	0.179	7	FAM13A	FAM13A
0.752	0.475063	0.504	1.67296	0.715	0.191	7	LOC105609854	LOC105609854
0.751	0.424467	0.502	1.49058	0.734	0.197	7	CTAGE5	CTAGE5
0.75	0.435354	0.5	3.72406	0.532	0.028	7	GRHL1	GRHL1
0.748	0.641341	0.496	1.07738	0.861	0.421	7	TNFRSF12A	TNFRSF12A
0.748	0.667041	0.496	1.00118	0.989	0.924	7	UBC	UBC
0.748	0.516888	0.496	1.09702	0.927	0.402	7	LOC443411	FXYD6
0.746	0.448048	0.492	1.64396	0.691	0.17	7	PGM3	PGM3
0.745	0.406793	0.49	3.07195	0.547	0.05	7	SLC44A3	SLC44A3
0.744	0.864542	0.488	8.50722	0.489	0.002	7	LOC105604412	LOC105604412
0.744	0.434952	0.488	1.78621	0.667	0.157	7	GMDS	GMDS
0.744	0.547447	0.488	4.38469	0.512	0.022	7	KCNN4	KCNN4
0.743	0.409305	0.486	4.84525	0.498	0.01	7	PPP1R1B	PPP1R1B
0.741	0.367306	0.482	1.07416	0.733	0.19	7	PERP	PERP
0.741	0.352902	0.482	1.53728	0.649	0.139	7	MGST2	MGST2
0.741	1.73343	0.482	5.28841	0.512	0.036	7	HAMP	HAMP
0.74	0.427793	0.48	1.15065	0.814	0.283	7	TRIM2	TRIM2
0.74	0.487531	0.48	2.32524	0.558	0.064	7	SOX2	SOX2
0.739	0.445219	0.478	1.11466	0.857	0.361	7	TMEM87A	TMEM87A
0.739	0.406209	0.478	1.32669	0.73	0.216	7	COBLL1	COBLL1
0.739	0.471532	0.478	1.83975	0.614	0.115	7	DYRK3	DYRK3
0.738	0.511283	0.476	1.39162	0.779	0.291	7	UBE2J1	UBE2J1
0.738	0.895596	0.476	2.50012	0.6	0.13	7	ITPKC	ITPKC
0.738	0.572437	0.476	4.10883	0.506	0.027	7	CTH	CTH
0.737	0.740409	0.474	1.30426	0.898	0.516	7	ARID5B	ARID5B
0.736	0.42277	0.472	1.15741	0.814	0.3	7	GALNT1	GALNT1
0.736	0.558421	0.472	1.1783	0.857	0.413	7	COQ10B	COQ10B
0.735	1.85193	0.47	8.14933	0.477	0.008	7	LOC101113601	LOC101113601
0.735	0.479348	0.47	5.50255	0.476	0.005	7	SERPINA1	SERPINA1
0.734	0.351501	0.468	1.48272	0.655	0.153	7	TPD52	TPD52
0.734	0.490735	0.468	1.25265	0.745	0.249	7	SGMS2	SGMS2
0.734	0.413574	0.468	1.6951	0.639	0.148	7	PRKAB1	PRKAB1
0.734	0.5165	0.468	1.3543	0.755	0.276	7	NUCB2	NUCB2
0.734	0.537516	0.468	4.92719	0.479	0.011	7	F5	F5
0.731	0.640428	0.462	1.59884	0.721	0.245	7	YOD1	YOD1
0.73	0.556295	0.46	3.99379	0.488	0.026	7	FRK	FRK
0.73	0.373991	0.46	1.23843	0.715	0.209	7	INSR	INSR
0.73	0.449461	0.46	4.13201	0.485	0.023	7	ZNF385B	ZNF385B
0.729	0.49008	0.458	1.43151	0.705	0.224	7	AVPI1	AVPI1
0.729	0.357979	0.458	2.25203	0.546	0.074	7	HOMER2	HOMER2
0.728	0.4693	0.456	1.14789	0.807	0.337	7	LYSMD3	LYSMD3
0.728	0.370538	0.456	0.729292	0.912	0.394	7	ALDH1A1	ALDH1A1
0.727	0.327346	0.454	1.41552	0.645	0.15	7	AP1M2	AP1M2
0.726	0.46027	0.452	3.40961	0.477	0.021	7	SLC44A4	SLC44A4
0.725	0.483582	0.45	1.89413	0.549	0.083	7	CHI3L1	CHI3L1
0.724	0.486955	0.448	1.51462	0.664	0.194	7	MXD1	MXD1
0.724	0.52567	0.448	1.21478	0.828	0.373	7	TSC22D2	TSC22D2
0.723	0.390684	0.446	6.67186	0.45	0.004	7	ENPP3	ENPP3
0.723	0.349251	0.446	2.66598	0.505	0.052	7	SH3BGRL2	SH3BGRL2
0.723	0.331559	0.446	0.996291	0.775	0.275	7	ACAT1	ACAT1
0.723	0.418286	0.446	1.20954	0.763	0.288	7	LRRC59	LRRC59
0.723	0.425531	0.446	1.40834	0.655	0.177	7	TNFRSF19	TNFRSF19
0.722	0.393203	0.444	3.82998	0.474	0.027	7	RHPN2	RHPN2
0.722	0.519575	0.444	1.17219	0.823	0.363	7	LOC105603721	LOC105603721
0.721	0.357866	0.442	1.42401	0.631	0.159	7	LOC106990092	CYCS
0.721	0.283414	0.442	0.840065	0.723	0.221	7	SLC1A5	SLC1A5
0.721	0.285195	0.442	0.852918	0.711	0.202	7	NEBL	NEBL
0.721	0.336113	0.442	1.63413	0.579	0.11	7	PLS1	PLS1
0.721	0.268365	0.442	0.899135	0.722	0.201	7	RAB25	RAB25
0.72	0.399404	0.44	1.14696	0.727	0.253	7	RFK	RFK
0.72	0.471178	0.44	1.24543	0.771	0.32	7	UFM1	UFM1
0.719	0.494834	0.438	0.867739	0.95	0.693	7	LOC101105607	SELENOK
0.719	0.352355	0.438	0.909195	0.801	0.299	7	LOC101103427	SELENOM
0.719	0.443771	0.438	1.11741	0.707	0.216	7	ELF3	ELF3
0.718	0.322795	0.436	1.24548	0.665	0.187	7	SLC35A1	SLC35A1
0.718	0.261375	0.436	1.0252	0.599	0.116	7	ANPEP	ANPEP
0.718	0.523249	0.436	2.18655	0.553	0.111	7	ABL2	ABL2
0.718	0.436138	0.436	0.863825	0.826	0.372	7	ERRFI1	ERRFI1
0.716	0.416241	0.432	1.04609	0.833	0.377	7	HBS1L	HBS1L
0.716	0.437169	0.432	0.904598	0.919	0.501	7	CCNG1	CCNG1
0.716	0.454818	0.432	1.38352	0.678	0.218	7	TGIF1	TGIF1
0.716	0.327053	0.432	1.15613	0.674	0.193	7	FAM174B	FAM174B
0.716	0.491313	0.432	1.01493	0.891	0.502	7	DNAJC3	DNAJC3
0.716	0.428178	0.432	0.896438	0.899	0.471	7	NDFIP2	NDFIP2
0.715	0.365629	0.43	1.78773	0.564	0.112	7	BAIAP2L1	BAIAP2L1
0.715	0.302483	0.43	0.907167	0.758	0.266	7	LOC101120283	PLAAT3
0.715	0.518383	0.43	1.61994	0.655	0.205	7	FRMD4B	FRMD4B
0.715	0.334924	0.43	2.99879	0.47	0.035	7	HID1	HID1
0.715	0.332945	0.43	1.52874	0.588	0.129	7	HOOK1	HOOK1
0.714	0.371939	0.428	1.08981	0.738	0.266	7	ABRACL	ABRACL
0.713	0.280287	0.426	1.10806	0.667	0.19	7	LOC101113505	NAPRT
0.713	0.329597	0.426	1.15888	0.673	0.204	7	MANSC1	MANSC1
0.713	0.567226	0.426	0.955616	0.927	0.655	7	MANF	MANF
0.713	0.335557	0.426	1.21873	0.629	0.161	7	FOXA1	FOXA1
0.712	0.420015	0.424	1.00246	0.715	0.262	7	PNP	PNP
0.712	0.290278	0.424	0.467255	0.975	0.581	7	CD9	CD9
0.712	0.30463	0.424	1.21184	0.653	0.185	7	SLC31A1	SLC31A1
0.712	0.462107	0.424	5.51584	0.435	0.01	7	TMEM171	TMEM171
0.711	0.306467	0.422	1.15372	0.648	0.184	7	MTUS1	MTUS1
0.711	0.393889	0.422	2.09154	0.508	0.068	7	FOXC1	FOXC1
0.711	0.291526	0.422	1.01318	0.614	0.148	7	ITGA6	ITGA6
0.71	0.35726	0.42	1.02309	0.768	0.301	7	CCDC6	CCDC6
0.71	0.384153	0.42	0.976366	0.823	0.361	7	OSER1	OSER1
0.709	0.30657	0.418	2.5857	0.474	0.048	7	LOC105615813	LOC105615813
0.709	0.473543	0.418	2.08729	0.539	0.108	7	TUFT1	TUFT1
0.708	0.363131	0.416	3.18194	0.452	0.03	7	MLPH	MLPH
0.707	0.395148	0.414	0.877429	0.893	0.46	7	VAMP8	VAMP8
0.707	0.597756	0.414	7.81587	0.417	0.002	7	LBP	LBP
0.707	0.270635	0.414	1.34736	0.567	0.121	7	NAALADL2	NAALADL2
0.705	0.716348	0.41	7.22421	0.413	0.004	7	SLC6A14	SLC6A14
0.705	0.418707	0.41	0.988729	0.832	0.394	7	OXR1	OXR1
0.704	0.459277	0.408	0.960196	0.871	0.486	7	DNAJB6	DNAJB6
0.704	0.34719	0.408	2.58227	0.474	0.058	7	LOC105616285	KFL5
0.703	0.368874	0.406	1.06688	0.701	0.25	7	MT-ND6	MT-ND6
0.703	0.283751	0.406	1.40935	0.549	0.117	7	ERBB3	ERBB3
0.703	0.344528	0.406	1.07674	0.697	0.244	7	PPP2R3A	PPP2R3A
0.702	0.31356	0.404	2.27662	0.458	0.043	7	PCDH7	PCDH7
0.701	0.167171	0.402	0.392005	0.821	0.317	7	NPDC1	NPDC1

## Sheet: cluster8
myAUC	avg_diff	power	avg_log2FC	pct.1	pct.2	cluster	gene	genes_no_LOC
0.962	2.33904	0.924	3.58944	0.995	0.228	8	TAGLN	TAGLN
0.956	2.7377	0.912	5.17955	0.942	0.07	8	CNN1	CNN1
0.954	1.37711	0.908	2.03254	1	0.972	8	MYL6	MYL6
0.95	2.57827	0.9	3.92493	0.967	0.198	8	ACTA2	ACTA2
0.935	2.53536	0.87	4.05349	0.936	0.195	8	TPM2	TPM2
0.922	2.53301	0.844	4.3115	0.908	0.274	8	MYLK	MYLK
0.918	2.52202	0.836	4.28093	0.892	0.119	8	MYH11	MYH11
0.908	2.86499	0.816	5.51517	0.841	0.047	8	ACTG2	ACTG2
0.883	3.34468	0.766	5.32895	0.852	0.254	8	IGFBP5	IGFBP5
0.882	1.96608	0.764	3.18812	0.906	0.243	8	WFDC1	WFDC1
0.881	1.7319	0.762	4.2337	0.814	0.105	8	PDLIM3	PDLIM3
0.876	1.51624	0.752	2.35357	0.937	0.609	8	TPM1	TPM1
0.863	1.14191	0.726	1.75301	0.982	0.673	8	CALD1	CALD1
0.854	2.23273	0.708	5.36617	0.737	0.059	8	FGF18	FGF18
0.851	1.50177	0.702	2.67726	0.861	0.244	8	NEXN	NEXN
0.842	1.35586	0.684	2.32017	0.899	0.555	8	FLNA	FLNA
0.841	1.21066	0.682	2.36356	0.858	0.419	8	LPP	LPP
0.834	2.70602	0.668	5.25402	0.719	0.101	8	DES	DES
0.829	1.315	0.658	2.63077	0.812	0.316	8	NET1	NET1
0.82	1.85554	0.64	5.75573	0.657	0.028	8	SBSPON	SBSPON
0.818	1.36843	0.636	3.67393	0.699	0.088	8	SH3BGR	SH3BGR
0.816	1.24253	0.632	1.89049	0.895	0.487	8	ELN	ELN
0.813	2.33924	0.626	3.71307	0.79	0.352	8	HHIP	HHIP
0.81	1.19112	0.62	2.48887	0.769	0.239	8	SEMA3C	SEMA3C
0.802	1.18905	0.604	2.19308	0.818	0.386	8	TGFBR3	TGFBR3
0.798	1.32067	0.596	2.13104	0.852	0.397	8	CRYAB	CRYAB
0.796	0.737481	0.592	1.14352	0.862	0.266	8	DCN	DCN
0.796	1.13534	0.592	2.13078	0.786	0.27	8	MAP1B	MAP1B
0.793	1.24971	0.586	4.28907	0.624	0.053	8	KCNMB1	KCNMB1
0.792	1.24941	0.584	3.08653	0.672	0.126	8	LTBP1	LTBP1
0.791	1.12226	0.582	2.13268	0.8	0.353	8	ID4	ID4
0.785	1.15587	0.57	2.7739	0.7	0.221	8	PDLIM7	PDLIM7
0.781	1.0139	0.562	1.97628	0.802	0.395	8	TMEM47	TMEM47
0.778	1.48194	0.556	4.22851	0.605	0.077	8	SYNPO2	SYNPO2
0.774	1.04322	0.548	2.07021	0.772	0.373	8	LOC101113020	DST
0.77	0.98867	0.54	1.8671	0.747	0.243	8	COL14A1	COL14A1
0.77	1.59453	0.54	5.2103	0.558	0.023	8	GREM1	GREM1
0.761	1.10755	0.522	2.96484	0.613	0.114	8	GPC6	GPC6
0.759	1.1716	0.518	4.65033	0.544	0.032	8	MYOCD	MYOCD
0.757	1.01194	0.514	2.21515	0.696	0.251	8	SYNE1	SYNE1
0.757	0.997495	0.514	1.92901	0.768	0.438	8	ACTN1	ACTN1
0.756	1.46012	0.512	2.26444	0.84	0.525	8	THBS1	THBS1
0.751	0.853317	0.502	1.42749	0.878	0.59	8	DSTN	DSTN
0.747	0.853062	0.494	1.41664	0.814	0.351	8	PPP1R14A	PPP1R14A
0.746	0.80254	0.492	1.42438	0.822	0.61	8	PPP1R12A	PPP1R12A
0.745	1.03533	0.49	3.94266	0.527	0.041	8	MRVI1	MRVI1
0.745	0.905387	0.49	1.69313	0.766	0.387	8	PMEPA1	PMEPA1
0.743	0.880015	0.486	1.94562	0.677	0.219	8	FHL1	FHL1
0.743	1.05207	0.486	2.57528	0.607	0.152	8	ABCC9	ABCC9
0.741	1.42971	0.482	2.76108	0.631	0.185	8	TGFBI	TGFBI
0.74	0.874568	0.48	2.07806	0.658	0.227	8	MXRA7	MXRA7
0.738	0.939392	0.476	1.53682	0.858	0.606	8	ID2	ID2
0.735	1.45734	0.47	3.29129	0.531	0.069	8	PLN	PLN
0.734	0.693257	0.468	1.01305	0.955	0.643	8	IGF2	IGF2
0.734	1.33223	0.468	3.90982	0.515	0.06	8	ADAMTS5	ADAMTS5
0.733	0.783528	0.466	1.57645	0.751	0.466	8	C2H9orf3	C2H9orf3
0.732	1.1311	0.464	2.28578	0.642	0.263	8	FLRT2	FLRT2
0.731	1.01062	0.462	2.86994	0.554	0.115	8	ITGA9	ITGA9
0.73	0.932504	0.46	1.66105	0.738	0.339	8	EDNRA	EDNRA
0.73	1.22273	0.46	3.86744	0.505	0.055	8	CLDN11	CLDN11
0.727	0.663015	0.454	1.03724	0.892	0.536	8	SPARCL1	SPARCL1
0.726	0.900776	0.452	3.34713	0.507	0.062	8	RASL12	RASL12
0.724	1.12434	0.448	2.53645	0.626	0.315	8	SLMAP	SLMAP
0.723	0.485846	0.446	0.822228	0.891	0.402	8	COL6A1	COL6A1
0.721	0.83767	0.442	1.54848	0.77	0.472	8	LOC101122734	TUBB2A
0.72	1.02863	0.44	4.20255	0.474	0.044	8	PTGIS	PTGIS
0.718	1.04317	0.436	2.2187	0.616	0.254	8	FILIP1L	FILIP1L
0.717	0.562115	0.434	0.906485	0.911	0.598	8	LGALS1	LGALS1
0.716	0.894584	0.432	2.21998	0.583	0.187	8	PGM5	PGM5
0.713	0.783936	0.426	1.4251	0.775	0.531	8	SH3PXD2A	SH3PXD2A
0.713	1.0073	0.426	1.6796	0.754	0.455	8	CYR61	CYR61
0.711	1.16323	0.422	1.90716	0.731	0.427	8	TNFRSF12A	TNFRSF12A
0.711	0.756795	0.422	1.8358	0.628	0.275	8	LOC101122413	PALLD
0.708	0.538335	0.416	0.96518	0.796	0.409	8	COL5A2	COL5A2
0.707	1.13603	0.414	2.77899	0.522	0.131	8	KCNJ8	KCNJ8
0.707	0.509594	0.414	0.802066	0.846	0.501	8	C15H11orf96	C15H11orf96
0.707	0.596167	0.414	0.956392	0.951	0.865	8	EIF4G2	EIF4G2
0.707	0.852163	0.414	1.81287	0.654	0.337	8	DHRS3	DHRS3
0.706	0.825568	0.412	1.70895	0.69	0.406	8	RASSF8	RASSF8
0.704	0.514672	0.408	0.762459	0.993	0.924	8	HSPB1	HSPB1
0.702	0.71159	0.404	1.59668	0.659	0.361	8	LOC106991082	RBFOX2

[truncated: 12 more sheets: cluster9, cluster10, cluster11, cluster12, cluster13, cluster14, cluster15, cluster16, cluster17, cluster18, cluster19, cluster20]
