# Supplementary material for: Developmental dynamics of ovine lung in health and cystic fibrosis at single-cell resolution
Source: Funct Integr Genomics. 2026 Jul 31;26(1):213. doi: 10.1007/s10142-026-01981-2 (PMC13424028; doi:10.1007/s10142-026-01981-2)
Supplement: Supplementary file 3 — Supplementary file3 (XLSX 252 KB) [file 10142_2026_1981_MOESM3_ESM.xlsx]

## Sheet: Sheet1
TABLE S3 ClusterMarkers_test_roc_Dist_WT_d80_d120wAlign_resolution0.2
Cell Numbers in each cluster by donor	0	1	2	3	4	5	6	7	8	9	10	11	12	13	14	15
axh034	346	1245	154	311	116	246	166	166	211	18	154	13	12	3	12	0
axh041	837	345	394	50	136	64	46	50	29	94	32	32	26	6	6	0
axh042	858	208	429	69	108	65	24	67	16	65	10	53	20	4	5	20
axh060	230	990	85	183	23	54	85	68	143	19	102	60	33	6	10	0
axh061	157	629	57	115	31	39	66	60	105	19	89	36	13	2	3	9
axh062	31	188	24	37	11	8	21	24	28	5	73	13	7	0	3	0
axh069	1909	1604	782	583	389	358	312	270	120	336	90	244	104	68	53	25
axh070	2117	1151	718	293	313	292	234	224	110	201	121	125	63	78	37	17

## Sheet: cluster0
myAUC	avg_diff	power	avg_log2FC	pct.1	pct.2	cluster	gene	genes_no_LOC
0.951	1.47704	0.902	2.16815	0.999	0.979	0	LOC101115640	GNAS
0.937	1.9634	0.874	3.64184	0.958	0.28	0	LOC105616898	BCAM
0.933	2.49769	0.866	5.11036	0.906	0.112	0	SLC34A2	SLC34A2
0.927	1.66745	0.854	3.53509	0.928	0.181	0	GSTT2B	GSTT2B
0.927	2.04429	0.854	5.44274	0.877	0.057	0	CLDN18	CLDN18
0.922	1.74291	0.844	4.39146	0.888	0.082	0	SFTA2	SFTA2
0.917	2.07017	0.834	4.10221	0.902	0.127	0	LOC101118990	name
0.915	3.8379	0.83	5.92446	0.911	0.338	0	SFTPC	SFTPC
0.914	2.09548	0.828	4.20232	0.893	0.152	0	AGER	AGER
0.913	1.8014	0.826	4.83854	0.859	0.091	0	PEBP4	PEBP4
0.911	1.12277	0.822	1.80284	0.988	0.776	0	SPINT2	SPINT2
0.91	1.83652	0.82	3.96352	0.886	0.133	0	PDPN	PDPN
0.909	1.56516	0.818	4.46435	0.86	0.07	0	NKX2-1	NKX2-1
0.909	1.59386	0.818	4.90138	0.846	0.05	0	MATN4	MATN4
0.902	1.94477	0.804	6.00131	0.821	0.035	0	COL4A4	COL4A4
0.9	1.61442	0.8	3.45802	0.881	0.132	0	TST	TST
0.899	1.76319	0.798	3.24749	0.889	0.12	0	CD24	CD24
0.897	1.48638	0.794	2.71808	0.904	0.131	0	KRT8	KRT8
0.891	1.21524	0.782	2.25529	0.899	0.132	0	LOC101117946	KRT19
0.886	1.47946	0.772	2.59349	0.924	0.273	0	SDC4	SDC4
0.879	1.37205	0.758	2.34847	0.934	0.415	0	PHLDA1	PHLDA1
0.878	1.26504	0.756	3.31319	0.839	0.102	0	EPCAM	EPCAM
0.867	1.22059	0.734	2.28652	0.92	0.399	0	LRRFIP1	LRRFIP1
0.859	1.98633	0.718	4.35663	0.773	0.098	0	GSTA1-1	GSTA1-1
0.858	2.23048	0.716	5.34847	0.746	0.06	0	LAMP3	LAMP3
0.855	1.38743	0.71	2.68665	0.818	0.125	0	GPRC5A	GPRC5A
0.855	1.23651	0.71	4.15119	0.757	0.064	0	IRX1	IRX1
0.85	1.67671	0.7	2.99491	0.877	0.426	0	NPC2	NPC2
0.85	1.30783	0.7	4.46781	0.742	0.063	0	MYH14	MYH14
0.848	1.15018	0.696	2.7262	0.828	0.215	0	PRSS35	PRSS35
0.848	1.08934	0.696	2.31761	0.855	0.217	0	TSPAN13	TSPAN13
0.848	1.29184	0.696	3.11218	0.818	0.216	0	LRRK2	LRRK2
0.848	1.2845	0.696	3.64958	0.769	0.111	0	TMEM238	TMEM238
0.846	1.55813	0.692	4.6395	0.731	0.065	0	SPOCK2	SPOCK2
0.846	1.25551	0.692	2.98114	0.787	0.101	0	KLF5	KLF5
0.846	1.09412	0.692	2.13096	0.898	0.307	0	ALCAM	ALCAM
0.844	0.916931	0.688	1.45044	0.966	0.762	0	ANXA2	ANXA2
0.844	1.28389	0.688	3.0172	0.806	0.212	0	PKDCC	PKDCC
0.842	1.24802	0.684	2.94213	0.811	0.234	0	CTSH	CTSH
0.842	1.02669	0.684	2.17188	0.859	0.313	0	TSTD1	TSTD1
0.841	0.945982	0.682	1.93245	0.803	0.11	0	CLDN4	CLDN4
0.841	0.932913	0.682	1.88172	0.796	0.104	0	WFDC2	WFDC2
0.841	1.12168	0.682	2.97927	0.796	0.185	0	PTPRF	PTPRF
0.84	1.13405	0.68	3.84039	0.735	0.076	0	EPDR1	EPDR1
0.836	0.706624	0.672	1.08295	0.98	0.93	0	ATP5G2	ATP5G2
0.836	1.20702	0.672	2.22067	0.872	0.436	0	LOC101114075	SULT1A1
0.833	0.773758	0.666	1.18555	0.982	0.96	0	LOC105606223	ATP5F1E
0.832	1.65247	0.664	3.97642	0.719	0.075	0	SFTPD	SFTPD
0.832	1.10403	0.664	2.387	0.774	0.101	0	MME	MME
0.829	1.2455	0.658	2.92964	0.789	0.216	0	MGST1	MGST1
0.829	1.19057	0.658	5.02063	0.685	0.041	0	LAMA3	LAMA3
0.826	1.06746	0.652	3.02467	0.757	0.17	0	TMEM50B	TMEM50B
0.826	1.01247	0.652	1.92792	0.771	0.117	0	TACSTD2	TACSTD2
0.825	0.642598	0.65	0.950673	0.992	0.973	0	GNB2L1	GNB2L1
0.825	0.867967	0.65	1.61398	0.889	0.261	0	CD9	CD9
0.825	0.836429	0.65	1.29324	0.982	0.928	0	YBX1	YBX1
0.823	1.11732	0.646	2.39272	0.843	0.346	0	APBB2	APBB2
0.821	1.16363	0.642	4.75928	0.672	0.044	0	FBP1	FBP1
0.821	0.906879	0.642	1.59541	0.932	0.54	0	CADM1	CADM1
0.821	1.19773	0.642	3.11483	0.721	0.085	0	ELF3	ELF3
0.82	1.94741	0.64	4.2316	0.701	0.086	0	SFTPB	SFTPB
0.819	1.08533	0.638	2.8022	0.759	0.164	0	DMD	DMD
0.817	0.904517	0.634	2.29041	0.74	0.093	0	CDH1	CDH1
0.816	1.01146	0.632	2.163	0.824	0.25	0	ANXA3	ANXA3
0.815	1.44669	0.63	5.05006	0.664	0.043	0	LOC106991745	LOC106991745
0.815	0.986771	0.63	2.5189	0.741	0.13	0	LMO7	LMO7
0.812	1.02441	0.624	2.8539	0.741	0.152	0	CGNL1	CGNL1
0.812	0.940293	0.624	3.3734	0.685	0.066	0	PRSS22	PRSS22
0.81	0.794064	0.62	1.43407	0.912	0.591	0	SERP1	SERP1
0.808	1.08808	0.616	2.3655	0.806	0.338	0	WWC2	WWC2
0.807	0.652653	0.614	1.12776	0.876	0.316	0	ANXA1	ANXA1
0.807	0.967119	0.614	4.16075	0.656	0.052	0	PLEKHB1	PLEKHB1
0.805	1.03848	0.61	4.29594	0.651	0.06	0	ANKRD29	ANKRD29
0.805	1.10058	0.61	3.65395	0.677	0.089	0	NEBL	NEBL
0.805	1.14779	0.61	3.61731	0.677	0.093	0	LAMB3	LAMB3
0.805	1.01867	0.61	4.83857	0.639	0.037	0	VEPH1	VEPH1
0.803	1.04535	0.606	4.64533	0.636	0.039	0	IRX5	IRX5
0.801	0.976718	0.602	3.97115	0.648	0.057	0	LOC101102588	IRX2
0.799	1.14943	0.598	3.91108	0.647	0.062	0	SLC39A8	SLC39A8
0.799	0.933489	0.598	4.02587	0.641	0.054	0	RAB25	RAB25
0.798	1.03284	0.596	5.72781	0.61	0.02	0	FBP2	FBP2
0.795	0.989459	0.59	3.37214	0.669	0.113	0	MBOAT1	MBOAT1
0.795	0.84813	0.59	1.76389	0.823	0.28	0	MECOM	MECOM
0.795	0.846681	0.59	1.32762	0.961	0.818	0	S100A10	S100A10
0.794	0.712542	0.588	1.69111	0.702	0.092	0	KRT7	KRT7
0.794	0.893981	0.588	1.81175	0.854	0.469	0	EML4	EML4
0.792	0.798353	0.584	1.5184	0.877	0.599	0	PRDX5	PRDX5
0.792	0.963053	0.584	1.60819	0.887	0.533	0	PRDX6	PRDX6
0.79	1.02848	0.58	4.24549	0.617	0.05	0	EDN3	EDN3
0.789	0.521531	0.578	0.796832	0.991	0.95	0	EEF1A1	EEF1A1
0.789	1.11499	0.578	4.42761	0.609	0.039	0	PRR15L	PRR15L
0.788	1.05304	0.576	2.5028	0.75	0.266	0	AGRN	AGRN
0.784	1.24082	0.568	5.20441	0.593	0.037	0	SPRY3	SPRY3
0.783	0.903885	0.566	3.71477	0.619	0.058	0	DSG2	DSG2
0.78	0.881032	0.56	2.03271	0.775	0.332	0	LOC101107036	CNN2
0.78	0.91129	0.56	1.96799	0.74	0.224	0	ERRFI1	ERRFI1
0.78	0.850056	0.56	2.75032	0.649	0.087	0	CXADR	CXADR
0.778	1.1212	0.556	3.35477	0.646	0.116	0	FOXP2	FOXP2
0.778	0.828694	0.556	2.59568	0.676	0.148	0	HPCAL1	HPCAL1
0.776	0.840003	0.552	3.01788	0.631	0.094	0	FAM149A	FAM149A
0.775	0.808372	0.55	1.34787	0.925	0.73	0	MIF	MIF
0.774	0.727034	0.548	1.28898	0.905	0.647	0	SEPW1	SEPW1
0.772	0.968663	0.544	2.70154	0.677	0.169	0	SLC12A2	SLC12A2
0.771	0.762312	0.542	1.97914	0.646	0.095	0	KRT18	KRT18
0.769	0.839107	0.538	2.85361	0.612	0.07	0	CLDN7	CLDN7
0.767	0.874741	0.534	4.13646	0.572	0.044	0	PRSS8	PRSS8
0.767	0.881653	0.534	4.00995	0.573	0.044	0	FOXA2	FOXA2
0.766	1.18256	0.532	4.0478	0.584	0.065	0	FLRT3	FLRT3
0.765	0.797854	0.53	3.66476	0.574	0.047	0	LOC106991591	LOC106991591
0.764	0.380556	0.528	0.555052	0.998	0.986	0	LOC101123279	RPL27A
0.764	0.742371	0.528	1.27465	0.922	0.526	0	NPNT	NPNT
0.761	0.881256	0.522	4.2592	0.554	0.039	0	CRLF1	CRLF1
0.76	0.845116	0.52	2.87941	0.598	0.082	0	CDO1	CDO1
0.76	2.07996	0.52	5.41587	0.553	0.048	0	SFTPA1	SFTPA1
0.759	0.690963	0.518	2.32173	0.623	0.093	0	MAL2	MAL2
0.759	0.875396	0.518	2.82329	0.631	0.146	0	ARHGEF26	ARHGEF26
0.758	0.810612	0.516	1.66559	0.814	0.446	0	NBEAL1	NBEAL1
0.758	0.88673	0.516	3.80619	0.561	0.052	0	GALNT5	GALNT5
0.754	1.09008	0.508	3.22741	0.577	0.078	0	LOC105605335	LOC105615771
0.754	0.433241	0.508	0.65217	0.986	0.964	0	MYL6	MYL6
0.754	0.8934	0.508	2.40699	0.679	0.22	0	LAMA5	LAMA5
0.754	0.873934	0.508	2.89907	0.584	0.078	0	MUC1	MUC1
0.753	0.797213	0.506	2.66811	0.582	0.07	0	CFI	CFI
0.753	0.552087	0.506	1.00544	0.859	0.513	0	DSTN	DSTN
0.752	0.595598	0.504	0.941209	0.953	0.849	0	S100A11	S100A11
0.751	1.07909	0.502	5.42825	0.521	0.023	0	TMEM229B	TMEM229B
0.751	0.645041	0.502	1.11002	0.933	0.743	0	APLP2	APLP2
0.749	0.786332	0.498	2.86826	0.57	0.071	0	FOXA1	FOXA1
0.746	0.746391	0.492	3.14534	0.553	0.062	0	MPZL2	MPZL2
0.744	0.788115	0.488	3.63773	0.541	0.063	0	GSAP	GSAP
0.744	0.614444	0.488	1.18127	0.744	0.274	0	LOC101113728	CLU
0.744	0.704247	0.488	2.11137	0.651	0.198	0	LOC101111911	DDT
0.744	0.771482	0.488	1.65118	0.783	0.437	0	SLC25A36	SLC25A36
0.743	0.716841	0.486	1.72458	0.738	0.358	0	GLRX5	GLRX5
0.743	0.792228	0.486	2.39831	0.633	0.189	0	MAGI3	MAGI3
0.74	0.733654	0.48	3.86731	0.518	0.042	0	IRX3	IRX3
0.74	0.495924	0.48	0.818716	0.945	0.869	0	SSR2	SSR2
0.739	0.776642	0.478	1.86763	0.714	0.307	0	PPP1R9A	PPP1R9A
0.738	0.657176	0.476	1.94115	0.64	0.18	0	PTPN18	PTPN18
0.738	0.923936	0.476	3.31247	0.557	0.107	0	CISH	CISH
0.737	0.681762	0.474	3.52298	0.524	0.055	0	NOXA1	NOXA1
0.737	0.959381	0.474	1.96178	0.728	0.345	0	ATP1B1	ATP1B1
0.736	0.631742	0.472	1.27008	0.826	0.552	0	EIF2S3	EIF2S3
0.736	0.746221	0.472	1.71639	0.669	0.205	0	SDPR	SDPR
0.735	0.802907	0.47	2.52199	0.602	0.166	0	VEGFA	VEGFA
0.734	0.68116	0.468	3.30967	0.527	0.065	0	TMEM59L	TMEM59L
0.734	0.785825	0.468	1.31905	0.848	0.574	0	ID2	ID2
0.734	0.661814	0.468	3.03756	0.538	0.074	0	FERMT1	FERMT1
0.733	0.733695	0.466	3.62928	0.516	0.058	0	EPS8L1	EPS8L1
0.732	0.700223	0.464	1.70833	0.715	0.301	0	MYOF	MYOF
0.732	0.760087	0.464	2.65452	0.539	0.071	0	PARD6B	PARD6B
0.731	0.617901	0.462	1.57402	0.632	0.161	0	GJA1	GJA1
0.73	0.736311	0.46	2.94148	0.546	0.1	0	PRRG1	PRRG1
0.73	0.662456	0.46	1.25928	0.851	0.54	0	UTRN	UTRN
0.73	0.695011	0.46	2.80316	0.549	0.099	0	PPL	PPL
0.728	0.810762	0.456	3.08297	0.541	0.099	0	PRRG3	PRRG3
0.728	0.44324	0.456	0.828427	0.837	0.51	0	EZR	EZR
0.728	0.678914	0.456	2.88171	0.524	0.07	0	GPM6A	GPM6A
0.728	0.749003	0.456	3.00763	0.542	0.095	0	FRRS1L	FRRS1L
0.728	0.528878	0.456	0.901094	0.914	0.781	0	PPDPF	PPDPF
0.726	0.635474	0.452	1.61944	0.678	0.249	0	PAWR	PAWR
0.725	0.61614	0.45	2.18115	0.537	0.077	0	PERP	PERP
0.725	0.664051	0.45	1.80456	0.67	0.282	0	EIF2AK4	EIF2AK4
0.725	0.695451	0.45	1.85912	0.664	0.27	0	MBIP	MBIP
0.724	0.815467	0.448	1.69723	0.754	0.44	0	EMP2	EMP2
0.724	0.690397	0.448	3.89152	0.486	0.043	0	SYTL1	SYTL1
0.724	0.711714	0.448	3.86694	0.488	0.044	0	FRMD3	FRMD3
0.723	0.384471	0.446	0.601159	0.983	0.938	0	EEF2	EEF2
0.723	0.671156	0.446	2.82045	0.537	0.102	0	DRAM1	DRAM1
0.722	0.599492	0.444	1.92883	0.581	0.136	0	OCLN	OCLN
0.721	0.748204	0.442	3.35559	0.503	0.068	0	BICD1	BICD1
0.721	0.604357	0.442	1.53883	0.71	0.334	0	ASAH1	ASAH1
0.721	0.651481	0.442	1.47046	0.739	0.402	0	PTGR1	PTGR1
0.72	0.698477	0.44	2.73703	0.534	0.105	0	HOMER1	HOMER1
0.72	0.942717	0.44	4.36306	0.468	0.031	0	SEMA3E	SEMA3E
0.72	0.664336	0.44	2.76346	0.505	0.063	0	DSP	DSP
0.72	0.595109	0.44	1.07859	0.854	0.64	0	MARCKSL1	MARCKSL1
0.72	0.688631	0.44	3.00358	0.512	0.079	0	SEMA3B	SEMA3B
0.72	0.627568	0.44	1.31137	0.782	0.505	0	RCN2	RCN2
0.719	0.698406	0.438	1.52802	0.745	0.392	0	LOC101103156	C6H4orf48
0.719	0.597296	0.438	3.59686	0.48	0.046	0	AP1M2	AP1M2
0.719	0.684484	0.438	3.79422	0.479	0.048	0	DOK4	DOK4
0.718	0.623915	0.436	2.55562	0.52	0.084	0	OSBPL3	OSBPL3
0.718	0.714321	0.436	2.52502	0.55	0.127	0	STOX2	STOX2
0.718	0.670053	0.436	2.06644	0.618	0.218	0	PI4KA	PI4KA
0.718	0.790668	0.436	2.23609	0.571	0.16	0	BMP2	BMP2
0.718	0.765755	0.436	1.63254	0.713	0.375	0	LOC101108851	IDI1
0.717	0.638895	0.434	1.39106	0.758	0.441	0	AZIN1	AZIN1
0.717	0.642938	0.434	1.60561	0.694	0.325	0	CCSER2	CCSER2
0.717	0.629824	0.434	3.93877	0.469	0.039	0	HPN	HPN
0.717	0.656413	0.434	2.04685	0.607	0.208	0	FASN	FASN
0.716	0.655199	0.432	1.60533	0.7	0.315	0	LTBP3	LTBP3
0.716	0.624705	0.432	1.39666	0.747	0.41	0	NDFIP2	NDFIP2
0.716	0.724646	0.432	4.42683	0.459	0.031	0	C1H2orf54	C1H2orf54
0.715	0.647527	0.43	3.65316	0.471	0.042	0	ESRP2	ESRP2
0.715	0.631426	0.43	3.20948	0.492	0.069	0	PRKCZ	PRKCZ
0.715	0.848623	0.43	2.71972	0.508	0.085	0	SOX9	SOX9
0.715	0.657182	0.43	1.64832	0.669	0.289	0	BACE2	BACE2
0.714	0.998808	0.428	5.57504	0.442	0.017	0	AQP5	AQP5
0.714	0.67132	0.428	1.26225	0.826	0.547	0	GOLGA4	GOLGA4
0.714	0.664599	0.428	3.15341	0.488	0.068	0	MICAL2	MICAL2
0.713	0.732893	0.426	2.3118	0.558	0.151	0	SLC26A2	SLC26A2
0.713	0.644609	0.426	2.47434	0.534	0.12	0	GATA6	GATA6
0.712	0.539263	0.424	1.03881	0.857	0.613	0	ZKSCAN1	ZKSCAN1
0.711	0.600063	0.422	1.57708	0.681	0.325	0	SNX4	SNX4
0.709	0.822277	0.418	4.64389	0.444	0.03	0	CDS1	CDS1
0.709	0.690861	0.418	2.17825	0.552	0.141	0	SYTL2	SYTL2
0.709	0.534915	0.418	1.10173	0.806	0.569	0	SCP2	SCP2
0.708	0.60497	0.416	3.90043	0.449	0.036	0	KRTCAP3	KRTCAP3
0.708	0.569485	0.416	1.63947	0.625	0.235	0	IDH1	IDH1
0.708	0.751911	0.416	3.36418	0.473	0.064	0	KCNJ2	KCNJ2
0.707	0.713535	0.414	1.89184	0.625	0.244	0	FGFR2	FGFR2
0.707	0.721424	0.414	1.40794	0.786	0.548	0	CD59	CD59
0.706	0.57916	0.412	1.15332	0.782	0.52	0	NUDT4	NUDT4
0.706	0.864118	0.412	2.47846	0.582	0.211	0	BMP1	BMP1
0.706	0.606231	0.412	1.39177	0.719	0.362	0	KLHL24	KLHL24
0.705	0.597822	0.41	2.08598	0.563	0.174	0	AGPAT2	AGPAT2
0.705	0.560193	0.41	1.2782	0.72	0.352	0	C1H3orf58	C1H3orf58
0.704	0.621347	0.408	3.86147	0.443	0.039	0	CGN	CGN

## Sheet: cluster1
myAUC	avg_diff	power	avg_log2FC	pct.1	pct.2	cluster	gene	genes_no_LOC
0.951	2.07619	0.902	3.16293	0.995	0.307	1	CA3	CA3
0.947	1.73461	0.894	2.99579	0.99	0.294	1	COL6A3	COL6A3
0.944	1.7198	0.888	2.81752	0.996	0.306	1	OGN	OGN
0.935	1.59952	0.87	2.77228	0.983	0.345	1	PPP1R14A	PPP1R14A
0.932	1.6088	0.864	2.40325	0.999	0.472	1	APOE	APOE
0.927	1.28254	0.854	1.91223	1	0.449	1	COL3A1	COL3A1
0.924	1.51848	0.848	2.48267	0.989	0.571	1	FN1	FN1
0.919	1.50793	0.838	2.69029	0.974	0.249	1	GPC3	GPC3
0.914	1.08495	0.828	1.65206	0.997	0.361	1	COL1A2	COL1A2
0.912	1.48783	0.824	2.7178	0.95	0.41	1	LOC101108092	GSTM1
0.909	1.31808	0.818	2.27474	0.975	0.518	1	PMP22	PMP22
0.906	1.64184	0.812	4.30365	0.858	0.084	1	PHEX	PHEX
0.905	1.36447	0.81	2.56271	0.957	0.344	1	COLEC12	COLEC12
0.903	0.824521	0.806	1.26536	0.994	0.338	1	COL1A1	COL1A1
0.892	1.23885	0.784	1.80575	1	0.6	1	IGF2	IGF2
0.888	1.45468	0.776	2.53603	0.94	0.275	1	VCAN	VCAN
0.887	1.48788	0.774	3.6599	0.844	0.116	1	PCOLCE2	PCOLCE2
0.884	1.40356	0.768	3.39434	0.845	0.13	1	LOC101114226	VCAM-1
0.88	1.35006	0.76	2.1694	0.977	0.755	1	MACF1	MACF1
0.879	1.51748	0.758	3.02425	0.867	0.158	1	TCF21	TCF21
0.875	1.67544	0.75	3.27469	0.845	0.155	1	CAPN6	CAPN6
0.872	1.16433	0.744	2.02214	0.957	0.547	1	MYH10	MYH10
0.864	1.1031	0.728	1.89539	0.979	0.345	1	COL6A1	COL6A1
0.863	1.21854	0.726	2.42745	0.886	0.369	1	LOC101108705	GSTM1
0.863	1.33393	0.726	2.47713	0.893	0.254	1	NEXN	NEXN
0.86	1.30311	0.72	3.24411	0.813	0.158	1	OLFML2A	OLFML2A
0.859	1.1851	0.718	1.96226	0.965	0.608	1	LIMCH1	LIMCH1
0.859	1.3241	0.718	2.6182	0.868	0.288	1	PLPP3	PLPP3
0.849	1.13055	0.698	2.17022	0.9	0.341	1	RUNX1T1	RUNX1T1
0.847	0.88246	0.694	1.45514	0.985	0.711	1	SEPP1	SEPP1
0.843	1.00792	0.686	1.76603	0.941	0.406	1	COL5A2	COL5A2
0.842	1.04912	0.684	1.9793	0.903	0.271	1	ROBO2	ROBO2
0.841	1.28407	0.682	3.18266	0.771	0.124	1	MEOX2	MEOX2
0.839	1.19849	0.678	2.55287	0.841	0.325	1	COL4A5	COL4A5
0.834	1.18814	0.668	3.53274	0.738	0.098	1	COL13A1	COL13A1
0.833	1.12262	0.666	2.52113	0.814	0.246	1	PTPRD	PTPRD
0.827	1.27103	0.654	2.3887	0.814	0.23	1	AKAP12	AKAP12
0.827	1.00839	0.654	1.51092	0.982	0.578	1	GTL2	GTL2
0.826	1.04677	0.652	2.51193	0.794	0.208	1	FHL1	FHL1
0.823	1.16762	0.646	2.57296	0.796	0.24	1	PIEZO2	PIEZO2
0.817	0.847175	0.634	1.35227	0.979	0.491	1	GNG11	GNG11
0.814	0.95403	0.628	1.82987	0.864	0.37	1	IGFBP6	IGFBP6
0.814	1.17396	0.628	3.11444	0.717	0.128	1	CAMK2N1	CAMK2N1
0.814	0.919036	0.628	1.70118	0.902	0.412	1	EVA1B	EVA1B
0.813	1.0551	0.626	2.00956	0.795	0.214	1	CCDC80	CCDC80
0.809	0.93445	0.618	1.6947	0.894	0.372	1	ZEB2	ZEB2
0.808	1.06713	0.616	2.42752	0.775	0.298	1	IL33	IL33
0.803	0.928016	0.606	1.95995	0.83	0.396	1	LOC101109941	LY75
0.802	0.923029	0.604	1.80255	0.856	0.497	1	CELF2	CELF2
0.802	1.004	0.604	2.32073	0.77	0.229	1	ROBO1	ROBO1
0.799	1.04728	0.598	2.5888	0.741	0.244	1	BMP5	BMP5
0.798	0.842711	0.596	1.63976	0.874	0.48	1	OLFML3	OLFML3
0.797	1.00514	0.594	2.79515	0.707	0.192	1	C24H16orf62	C24H16orf62
0.797	0.867986	0.594	1.51084	0.902	0.369	1	EDNRA	EDNRA
0.795	0.827229	0.59	1.65841	0.864	0.396	1	TIMP2	TIMP2
0.792	0.973547	0.584	2.1679	0.758	0.207	1	CDH11	CDH11
0.79	0.882254	0.58	1.71592	0.841	0.417	1	SEPT11	SEPT11
0.79	0.936607	0.58	1.55964	0.905	0.463	1	PLAC9	PLAC9
0.79	0.937817	0.58	2.2777	0.75	0.273	1	PLXDC2	PLXDC2
0.788	0.780354	0.576	1.47502	0.875	0.326	1	BGN	BGN
0.787	0.824725	0.574	1.57479	0.871	0.434	1	LAMA4	LAMA4
0.786	0.884678	0.572	1.80269	0.77	0.246	1	KCTD12	KCTD12
0.785	1.36433	0.57	3.6984	0.626	0.073	1	LOC101122683	OVOS2
0.783	0.907492	0.566	2.01992	0.785	0.347	1	LOXL1	LOXL1
0.783	0.654576	0.566	1.08669	0.975	0.805	1	FCGRT	FCGRT
0.782	1.02856	0.564	1.63905	0.938	0.7	1	TXNIP	TXNIP
0.778	0.649551	0.556	0.999267	0.989	0.869	1	MARCKS	MARCKS
0.774	0.876902	0.548	2.09508	0.728	0.221	1	SLIT3	SLIT3
0.773	0.94531	0.546	2.4962	0.679	0.181	1	MMP16	MMP16
0.773	0.959963	0.546	2.58369	0.675	0.172	1	COL6A2	COL6A2
0.773	0.415142	0.546	0.748976	0.853	0.277	1	ABI3BP	ABI3BP
0.773	0.883365	0.546	1.66461	0.841	0.477	1	GSTM3	GSTM3
0.77	0.864771	0.54	2.45266	0.669	0.166	1	TMEM45A	TMEM45A
0.769	0.762399	0.538	1.45619	0.852	0.508	1	ENAH	ENAH
0.768	0.756896	0.536	1.48708	0.835	0.525	1	SPATS2L	SPATS2L
0.767	0.661604	0.534	1.18243	0.912	0.498	1	RARRES2	RARRES2
0.767	0.443749	0.534	0.697019	0.99	0.693	1	CALD1	CALD1
0.767	0.974274	0.534	3.36905	0.596	0.079	1	ISLR	ISLR
0.767	0.974977	0.534	2.9913	0.622	0.117	1	ARHGAP20	ARHGAP20
0.764	0.887638	0.528	2.52555	0.663	0.191	1	ADAMTS7	ADAMTS7
0.764	1.0462	0.528	3.75921	0.583	0.075	1	SPON1	SPON1
0.763	0.865507	0.526	2.31839	0.673	0.191	1	LOC105606599	HOXA7
0.762	1.00504	0.524	3.10653	0.599	0.097	1	LOC101113636	VCAM-1
0.76	1.10716	0.52	1.93382	0.732	0.258	1	TFPI2	TFPI2
0.76	0.809738	0.52	1.74819	0.723	0.222	1	PCDH18	PCDH18
0.758	0.759122	0.516	1.83918	0.715	0.254	1	PGM5	PGM5
0.757	0.483287	0.514	0.757573	0.986	0.904	1	LOC105609918	LOC105609918
0.756	0.510593	0.512	0.824897	0.973	0.847	1	SEPT7	SEPT7
0.755	0.915899	0.51	2.98631	0.594	0.109	1	SVEP1	SVEP1
0.754	0.850674	0.508	2.53243	0.626	0.153	1	EMILIN1	EMILIN1
0.752	0.751851	0.504	1.61687	0.767	0.411	1	PLAGL1	PLAGL1
0.75	0.739476	0.5	1.55413	0.774	0.409	1	RIMKLB	RIMKLB
0.749	0.624647	0.498	1.12885	0.879	0.468	1	RBP1	RBP1
0.748	0.849193	0.496	1.77553	0.724	0.288	1	LOC105606593	LOC105606593
0.748	0.651663	0.496	1.26556	0.761	0.279	1	PCOLCE	PCOLCE
0.748	0.849057	0.496	1.62231	0.653	0.162	1	DLK1	DLK1
0.748	0.883757	0.496	3.48116	0.556	0.081	1	ANPEP	ANPEP
0.745	0.490449	0.49	0.852219	0.922	0.487	1	FSTL1	FSTL1
0.744	0.864197	0.488	2.31819	0.619	0.156	1	TSHZ2	TSHZ2
0.743	0.786611	0.486	1.9362	0.694	0.312	1	NEO1	NEO1
0.742	0.873252	0.484	2.25466	0.624	0.165	1	TNC	TNC
0.742	0.738896	0.484	1.49531	0.798	0.552	1	AP2S1	AP2S1
0.741	0.476567	0.482	0.769093	0.982	0.873	1	LAPTM4A	LAPTM4A
0.741	0.610989	0.482	1.07189	0.903	0.645	1	MBNL2	MBNL2
0.74	0.950562	0.48	1.39643	0.922	0.764	1	FOS	FOS
0.739	0.400305	0.478	0.585229	0.999	0.974	1	TMSB4X	TMSB4X
0.737	0.909105	0.474	3.59825	0.528	0.069	1	AGTR1	AGTR1
0.736	0.739568	0.472	1.77652	0.689	0.289	1	SKAP2	SKAP2
0.733	0.817306	0.466	2.18863	0.631	0.242	1	SLIT2	SLIT2
0.732	0.844696	0.464	2.6973	0.567	0.135	1	SHISA2	SHISA2
0.731	0.879967	0.462	2.74653	0.562	0.14	1	GYG1	GYG1
0.73	0.518086	0.46	1.05505	0.723	0.241	1	COL14A1	COL14A1
0.729	0.773714	0.458	1.9713	0.635	0.222	1	KIAA0408	KIAA0408
0.729	0.805249	0.458	1.83191	0.682	0.317	1	ALDH1A1	ALDH1A1
0.727	0.719603	0.454	1.75023	0.656	0.228	1	SGCD	SGCD
0.727	0.767997	0.454	1.70591	0.659	0.243	1	RBP4	RBP4
0.726	0.55364	0.452	0.976281	0.893	0.656	1	CDKN1C	CDKN1C
0.726	0.578794	0.452	0.96552	0.957	0.695	1	EPHX1	EPHX1
0.725	0.822608	0.45	2.72253	0.531	0.092	1	WNT2	WNT2
0.725	0.517154	0.45	0.999055	0.729	0.277	1	C3H2orf40	C3H2orf40
0.725	0.910356	0.45	2.21058	0.617	0.218	1	MAFB	MAFB
0.724	0.8198	0.448	2.00726	0.623	0.217	1	ANGPT1	ANGPT1
0.724	0.701328	0.448	1.61372	0.69	0.328	1	NR2F2	NR2F2
0.723	0.83819	0.446	2.64	0.554	0.143	1	WASF3	WASF3
0.722	0.726294	0.444	1.88854	0.634	0.261	1	NID2	NID2
0.72	0.609759	0.44	1.27072	0.751	0.416	1	KITLG	KITLG
0.72	0.554438	0.44	0.999725	0.87	0.622	1	SH3PXD2A	SH3PXD2A
0.72	0.643839	0.44	1.25464	0.816	0.547	1	LAMC1	LAMC1
0.719	0.749019	0.438	2.17797	0.579	0.171	1	THBS2	THBS2
0.719	1.05704	0.438	3.66666	0.491	0.068	1	TFPI	TFPI
0.718	0.768083	0.436	1.32833	0.781	0.412	1	SDC2	SDC2
0.718	0.735635	0.436	1.81831	0.65	0.31	1	NBEA	NBEA
0.717	0.591249	0.434	1.11809	0.831	0.587	1	PHACTR2	PHACTR2
0.716	0.848271	0.432	3.98902	0.47	0.047	1	BMPER	BMPER
0.716	0.747719	0.432	2.04346	0.601	0.231	1	LOC105610454	LBH
0.716	0.372739	0.432	0.560427	0.995	0.941	1	LOC105609544	LOC105609544
0.715	0.77592	0.43	2.78514	0.519	0.113	1	CPXM1	CPXM1
0.713	0.782803	0.426	1.93811	0.613	0.234	1	RND3	RND3
0.713	0.741384	0.426	2.01453	0.577	0.164	1	NCAM1	NCAM1
0.712	0.460266	0.424	0.726091	0.974	0.752	1	LGALS1	LGALS1
0.711	0.627256	0.422	1.44265	0.636	0.221	1	NR2F1	NR2F1
0.71	0.528344	0.42	0.907597	0.891	0.54	1	NPNT	NPNT
0.709	0.157622	0.418	0.2586	0.802	0.432	1	HHIP	HHIP
0.709	0.574575	0.418	1.18351	0.732	0.373	1	PMEPA1	PMEPA1
0.708	0.581749	0.416	1.15084	0.8	0.543	1	RNASE4	RNASE4
0.706	0.825125	0.412	3.08047	0.479	0.081	1	COL25A1	COL25A1
0.705	0.888691	0.41	3.89425	0.447	0.044	1	FIGF	FIGF
0.704	0.578676	0.408	1.10961	0.806	0.55	1	FAT4	FAT4
0.704	1.02629	0.408	2.9288	0.505	0.136	1	CFH	CFH
0.703	0.806336	0.406	3.14402	0.471	0.08	1	CCDC102B	CCDC102B
0.703	0.790878	0.406	3.28222	0.464	0.071	1	CACNA1D	CACNA1D
0.702	0.359234	0.404	0.570104	0.977	0.903	1	SUMO2	SUMO2

## Sheet: cluster2
myAUC	avg_diff	power	avg_log2FC	pct.1	pct.2	cluster	gene	genes_no_LOC
0.994	3.16901	0.988	6.5129	0.995	0.053	2	PECAM1	PECAM1
0.991	3.23925	0.982	6.26801	0.992	0.076	2	CLEC3B	CLEC3B
0.991	2.96658	0.982	5.26177	0.992	0.293	2	RAMP2	RAMP2
0.987	2.53205	0.974	7.99012	0.976	0.018	2	CDH5	CDH5
0.978	2.85911	0.956	6.29295	0.967	0.101	2	HPGD	HPGD
0.97	2.19478	0.94	6.16737	0.949	0.029	2	ECSCR	ECSCR
0.961	1.86964	0.922	3.77544	0.969	0.229	2	CD34	CD34
0.96	2.45343	0.92	6.46916	0.932	0.056	2	LPAR6	LPAR6
0.95	1.97542	0.9	5.9741	0.911	0.06	2	CYYR1	CYYR1
0.938	2.16319	0.876	7.52238	0.883	0.017	2	PTPRB	PTPRB
0.938	1.61101	0.876	2.42598	0.991	0.806	2	COL4A1	COL4A1
0.936	1.30262	0.872	2.03552	0.997	0.832	2	SPTBN1	SPTBN1
0.935	1.72063	0.87	3.09048	0.965	0.401	2	ETS1	ETS1
0.934	2.17399	0.868	3.73993	0.947	0.192	2	LOC101117785	APOA1
0.933	2.27237	0.866	5.7434	0.89	0.071	2	THBD	THBD
0.932	1.64236	0.864	7.25949	0.869	0.015	2	RASIP1	RASIP1
0.927	1.62044	0.854	3.7836	0.914	0.209	2	PAM	PAM
0.924	1.97121	0.848	3.12995	0.96	0.478	2	SPARCL1	SPARCL1
0.922	2.04422	0.844	8.36671	0.848	0.01	2	GPIHBP1	GPIHBP1
0.921	1.29285	0.842	2.35568	0.959	0.594	2	GNAI2	GNAI2
0.919	1.5634	0.838	3.58019	0.91	0.148	2	COL18A1	COL18A1
0.915	2.38368	0.83	7.12715	0.84	0.035	2	PLVAP	PLVAP
0.911	1.48756	0.822	2.64676	0.95	0.597	2	SH3GLB1	SH3GLB1
0.91	1.76555	0.82	5.27836	0.846	0.057	2	KDR	KDR
0.908	1.47972	0.816	3.15176	0.918	0.168	2	EMCN	EMCN
0.907	1.29592	0.814	2.04428	0.977	0.803	2	LOC101105867	IFITM1
0.901	1.60276	0.802	5.52554	0.821	0.036	2	LMO2	LMO2
0.901	1.67484	0.802	5.66935	0.818	0.033	2	C1H1orf54	C1H1orf54
0.9	1.55886	0.8	3.45579	0.891	0.229	2	EPAS1	EPAS1
0.897	1.41503	0.794	3.02393	0.896	0.181	2	MEF2C	MEF2C
0.896	1.50231	0.792	2.53393	0.947	0.484	2	TM4SF1	TM4SF1
0.895	1.45757	0.79	4.73093	0.824	0.076	2	ITGA5	ITGA5
0.893	1.55898	0.786	5.74866	0.804	0.048	2	C12H1orf115	C12H1orf115
0.892	1.06389	0.784	1.63796	0.993	0.868	2	CALM1	CALM1
0.892	2.1062	0.784	6.95355	0.793	0.021	2	LOC101115115	CD36
0.89	1.48566	0.78	7.55994	0.785	0.009	2	ROBO4	ROBO4
0.888	1.49774	0.776	7.16609	0.782	0.013	2	TEK	TEK
0.885	1.14327	0.77	1.77537	0.981	0.864	2	IFITM3	IFITM3
0.885	1.11712	0.77	1.90613	0.958	0.719	2	RDX	RDX
0.885	1.46663	0.77	2.98324	0.896	0.267	2	S1PR1	S1PR1
0.884	1.36597	0.768	3.50261	0.851	0.186	2	ELK3	ELK3
0.883	1.82116	0.766	3.34858	0.882	0.303	2	RGCC	RGCC
0.882	1.91782	0.764	6.51706	0.78	0.036	2	PCDH17	PCDH17
0.879	1.20955	0.758	1.87642	0.983	0.849	2	NREP	NREP
0.876	1.08797	0.752	1.98004	0.94	0.6	2	MSN	MSN
0.875	1.1246	0.75	1.66155	0.998	0.71	2	VIM	VIM
0.874	1.64933	0.748	4.11696	0.816	0.146	2	CALCRL	CALCRL
0.873	1.17282	0.746	2.3094	0.915	0.444	2	ARHGAP29	ARHGAP29
0.872	1.32107	0.744	2.13911	0.972	0.666	2	TCF4	TCF4
0.869	1.17108	0.738	2.50498	0.881	0.399	2	LOC101106419	CYB5R3
0.869	1.45544	0.738	3.889	0.805	0.133	2	ADGRF5	ADGRF5
0.858	1.30567	0.716	3.78671	0.782	0.148	2	SMAGP	SMAGP
0.856	1.33065	0.712	1.98768	0.988	0.917	2	HSPB1	HSPB1
0.853	1.20961	0.706	3.57933	0.776	0.108	2	TSPAN18	TSPAN18
0.851	1.45727	0.702	3.39721	0.792	0.17	2	AHR	AHR
0.85	1.28575	0.7	5.30359	0.725	0.042	2	RAPGEF5	RAPGEF5
0.85	1.13352	0.7	2.79019	0.82	0.253	2	PEA15	PEA15
0.85	1.11301	0.7	2.42362	0.862	0.384	2	PYGO2	PYGO2
0.848	1.22983	0.696	3.28359	0.799	0.203	2	KIAA0355	KIAA0355
0.847	1.33972	0.694	7.17872	0.702	0.011	2	MMRN2	MMRN2
0.845	1.27238	0.69	4.83736	0.72	0.047	2	DPYSL3	DPYSL3
0.845	1.38758	0.69	7.82549	0.694	0.007	2	LOC101120999	CLEC2B
0.845	1.06143	0.69	2.5811	0.829	0.293	2	RALB	RALB
0.844	1.27649	0.688	2.96471	0.816	0.277	2	CCDC85B	CCDC85B
0.844	1.24948	0.688	2.45131	0.866	0.377	2	LOC101115805	COL4A2
0.839	1.23417	0.678	2.96262	0.805	0.236	2	GYPC	GYPC
0.837	1.52914	0.674	4.64509	0.722	0.097	2	ARHGAP18	ARHGAP18
0.837	1.17611	0.674	3.6997	0.741	0.094	2	ELMO1	ELMO1
0.835	0.916199	0.67	1.39973	0.984	0.771	2	SPARC	SPARC
0.835	1.33585	0.67	3.28759	0.771	0.197	2	CDC42EP3	CDC42EP3
0.835	1.1441	0.67	2.21458	0.885	0.468	2	ADGRL2	ADGRL2
0.834	1.1727	0.668	5.3736	0.689	0.03	2	LDB2	LDB2
0.833	1.18485	0.666	3.39372	0.747	0.105	2	ZEB1	ZEB1
0.832	1.01473	0.664	2.59775	0.743	0.066	2	LAPTM5	LAPTM5
0.831	1.17249	0.662	3.85491	0.726	0.111	2	SNRK	SNRK
0.83	1.42601	0.66	8.22389	0.664	0.005	2	SOX17	SOX17
0.828	1.26543	0.656	5.58266	0.677	0.037	2	MYZAP	MYZAP
0.828	1.19229	0.656	6.83533	0.664	0.011	2	SHE	SHE
0.826	1.16254	0.652	5.67259	0.67	0.024	2	ERG	ERG
0.824	1.28754	0.648	6.20241	0.66	0.018	2	EGFL7	EGFL7
0.823	1.17259	0.646	4.62539	0.683	0.061	2	KIAA1462	KIAA1462
0.822	1.08428	0.644	2.22188	0.85	0.39	2	CAV2	CAV2
0.821	0.885357	0.642	1.50248	0.955	0.683	2	MBNL2	MBNL2
0.82	1.3092	0.64	2.38996	0.865	0.452	2	PLK2	PLK2
0.82	1.17887	0.64	3.91258	0.702	0.089	2	THSD1	THSD1
0.819	1.19153	0.638	6.6481	0.646	0.011	2	RASGRP3	RASGRP3
0.818	1.18427	0.636	3.38446	0.725	0.121	2	PREX2	PREX2
0.817	0.818954	0.634	1.45264	0.932	0.709	2	ITM2B	ITM2B
0.816	1.18041	0.632	2.27455	0.837	0.332	2	COL15A1	COL15A1
0.815	1.91423	0.63	7.28292	0.642	0.02	2	C25H10orf10	C25H10orf10
0.815	1.03778	0.63	5.20444	0.65	0.029	2	SCARF1	SCARF1
0.813	1.10337	0.626	5.55328	0.642	0.021	2	C25H10orf54	C25H10orf54
0.813	1.05796	0.626	3.56395	0.699	0.109	2	DOCK9	DOCK9
0.812	1.07244	0.624	2.33981	0.806	0.305	2	EFNA1	EFNA1
0.811	1.02059	0.622	2.29468	0.81	0.343	2	FSCN1	FSCN1
0.809	1.08382	0.618	6.87522	0.626	0.011	2	ILDR2	ILDR2
0.807	1.06959	0.614	3.70787	0.676	0.083	2	FLI1	FLI1
0.805	1.065	0.61	1.75056	0.935	0.708	2	JMJD1C	JMJD1C
0.804	1.00458	0.608	2.79481	0.737	0.209	2	HDAC7	HDAC7
0.804	1.20454	0.608	4.83796	0.641	0.043	2	CLEC14A	CLEC14A
0.804	1.20228	0.608	3.39182	0.691	0.118	2	LOC105613171	LOC105613171
0.804	1.22042	0.608	3.48153	0.669	0.068	2	EDNRB	EDNRB
0.802	0.920436	0.604	2.22183	0.79	0.308	2	PTPRM	PTPRM
0.802	1.14291	0.604	4.00553	0.659	0.084	2	FAM198B	FAM198B
0.801	1.06081	0.602	2.86353	0.709	0.162	2	COTL1	COTL1
0.8	0.920303	0.6	1.97021	0.833	0.417	2	N4BP1	N4BP1
0.799	0.96077	0.598	5.72239	0.613	0.019	2	PRKCH	PRKCH
0.798	1.05167	0.596	3.31904	0.684	0.139	2	IFNGR1	IFNGR1
0.798	1.01891	0.596	2.1884	0.807	0.327	2	CAV1	CAV1
0.798	1.30914	0.596	6.00604	0.612	0.023	2	DPP4	DPP4
0.797	1.13572	0.594	7.7472	0.598	0.005	2	FAM124B	FAM124B
0.796	1.01951	0.592	3.38684	0.672	0.119	2	PLEKHG1	PLEKHG1
0.796	1.12654	0.592	2.84563	0.718	0.177	2	EHD4	EHD4
0.796	0.920458	0.592	2.24501	0.775	0.309	2	YES1	YES1
0.796	0.997643	0.592	2.60579	0.743	0.253	2	PLEKHA1	PLEKHA1
0.796	1.17288	0.592	3.54498	0.68	0.137	2	HS2ST1	HS2ST1
0.795	0.867067	0.59	1.71535	0.87	0.479	2	TJP1	TJP1
0.794	0.870285	0.588	1.98086	0.801	0.362	2	TACC1	TACC1
0.792	0.871532	0.584	1.36868	0.963	0.575	2	GNG11	GNG11
0.792	1.13471	0.584	1.99593	0.887	0.596	2	ATP2B1	ATP2B1
0.792	1.16757	0.584	3.97782	0.637	0.072	2	FAM43A	FAM43A
0.791	1.11221	0.582	3.27193	0.677	0.151	2	LXN	LXN
0.79	1.15823	0.58	3.38701	0.678	0.15	2	MYO6	MYO6
0.79	1.00051	0.58	1.94759	0.851	0.461	2	NRP1	NRP1
0.79	1.16657	0.58	6.1326	0.593	0.02	2	TM4SF18	TM4SF18
0.789	0.784097	0.578	1.42545	0.886	0.622	2	TPM3	TPM3
0.788	1.10978	0.576	2.55035	0.752	0.319	2	KRT10	KRT10
0.787	1.04816	0.574	5.28327	0.595	0.029	2	CLEC1A	CLEC1A
0.787	0.92722	0.574	2.23333	0.765	0.317	2	PPP2R5A	PPP2R5A
0.786	0.972116	0.572	2.96904	0.674	0.148	2	NPDC1	NPDC1
0.786	1.04266	0.572	1.76378	0.825	0.36	2	KLF2	KLF2
0.786	0.971049	0.572	3.4736	0.638	0.077	2	AFF3	AFF3
0.786	1.10721	0.572	3.26151	0.672	0.155	2	RALGDS	RALGDS
0.784	0.92563	0.568	1.81519	0.834	0.384	2	FILIP1	FILIP1
0.784	1.05137	0.568	1.76341	0.886	0.491	2	TBX3	TBX3
0.784	1.00985	0.568	7.25036	0.572	0.006	2	BCL6B	BCL6B
0.784	1.014	0.568	3.22723	0.662	0.136	2	HEG1	HEG1
0.782	0.882894	0.564	2.28764	0.685	0.165	2	ACSL4	ACSL4
0.78	0.923551	0.56	2.73362	0.689	0.198	2	SEC14L1	SEC14L1
0.779	0.974866	0.558	5.00087	0.58	0.026	2	SEMA6A	SEMA6A
0.779	0.796407	0.558	1.51583	0.862	0.549	2	LOC101122777	YBX3
0.778	0.954032	0.556	2.84556	0.659	0.149	2	VWA5A	VWA5A
0.777	0.878001	0.554	4.57522	0.585	0.039	2	ARAP3	ARAP3
0.777	0.663107	0.554	1.19904	0.917	0.671	2	CNN3	CNN3
0.777	1.03391	0.554	3.43958	0.618	0.076	2	LRRC8C	LRRC8C
0.776	1.05149	0.552	3.49182	0.613	0.072	2	NCKAP5	NCKAP5
0.775	1.12497	0.55	2.21192	0.802	0.415	2	LIFR	LIFR
0.774	0.827555	0.548	1.95878	0.744	0.255	2	GRASP	GRASP
0.772	0.797219	0.544	1.62967	0.833	0.482	2	LUZP1	LUZP1
0.772	0.662308	0.544	1.13052	0.942	0.743	2	APP	APP
0.771	0.855124	0.542	2.90646	0.65	0.148	2	FAM65A	FAM65A
0.77	0.979793	0.54	5.33478	0.56	0.028	2	CLIC2	CLIC2
0.77	1.04109	0.54	4.01975	0.588	0.062	2	ITGA6	ITGA6
0.768	1.15082	0.536	3.56158	0.596	0.074	2	PRDM1	PRDM1
0.768	0.978927	0.536	4.91712	0.563	0.037	2	PDGFB	PDGFB
0.768	0.984156	0.536	1.61004	0.871	0.445	2	SLC2A3	SLC2A3
0.768	0.890948	0.536	1.80901	0.821	0.477	2	ETNK1	ETNK1
0.767	0.886212	0.534	2.54716	0.673	0.201	2	RPS6KA3	RPS6KA3
0.767	0.719486	0.534	1.10603	0.958	0.89	2	B2M	B2M
0.767	0.800792	0.534	2.06309	0.714	0.213	2	ENG	ENG
0.767	1.09151	0.534	8.21012	0.537	0.004	2	FAM110D	FAM110D
0.766	0.897058	0.532	2.65467	0.666	0.188	2	NOTCH1	NOTCH1
0.766	0.951715	0.532	3.90367	0.584	0.064	2	FZD4	FZD4
0.766	0.888734	0.532	7.70266	0.536	0.004	2	ARHGEF15	ARHGEF15
0.765	0.811675	0.53	1.77478	0.782	0.349	2	KIAA1217	KIAA1217
0.764	0.964133	0.528	5.96433	0.539	0.014	2	HHEX	HHEX
0.764	0.851442	0.528	3.43043	0.6	0.097	2	MAP3K11	MAP3K11
0.764	0.914184	0.528	6.49537	0.536	0.01	2	ADGRL4	ADGRL4
0.763	0.726359	0.526	1.4622	0.841	0.527	2	REEP3	REEP3
0.763	0.899251	0.526	3.65353	0.584	0.066	2	ARHGEF3	ARHGEF3
0.763	0.974445	0.526	5.06813	0.551	0.032	2	ITGA2	ITGA2
0.762	0.813684	0.524	2.01361	0.733	0.285	2	JUP	JUP
0.761	0.566887	0.522	0.827545	0.998	0.978	2	TMSB4X	TMSB4X
0.761	0.782272	0.522	1.96666	0.731	0.32	2	SNAP23	SNAP23
0.761	0.793131	0.522	1.88604	0.759	0.351	2	VAT1	VAT1
0.759	0.826022	0.518	3.57845	0.577	0.07	2	SIPA1	SIPA1
0.759	0.846944	0.518	2.64724	0.642	0.162	2	TCN2	TCN2
0.759	0.943493	0.518	3.42511	0.566	0.049	2	PALMD	PALMD
0.758	0.66428	0.516	1.17226	0.924	0.719	2	QKI	QKI
0.758	0.806807	0.516	1.87449	0.737	0.289	2	HTRA1	HTRA1
0.758	0.78872	0.516	2.6002	0.638	0.168	2	ECE1	ECE1
0.756	0.715693	0.512	1.21655	0.907	0.503	2	MDK	MDK
0.755	0.880415	0.51	3.57633	0.571	0.077	2	ABCG2	ABCG2
0.755	0.991769	0.51	5.0742	0.518	0.008	2	MMRN1	MMRN1
0.755	0.87833	0.51	2.26975	0.654	0.165	2	CREB5	CREB5
0.754	0.801087	0.508	2.26175	0.674	0.218	2	CHD7	CHD7
0.754	0.875424	0.508	3.46958	0.566	0.062	2	FAM13C	FAM13C
0.754	0.801924	0.508	1.78402	0.778	0.389	2	ELK4	ELK4
0.753	0.868016	0.506	2.73094	0.622	0.141	2	MEIS2	MEIS2
0.753	0.775685	0.506	4.69195	0.53	0.027	2	ACVRL1	ACVRL1
0.752	0.821433	0.504	5.51047	0.518	0.015	2	CHST7	CHST7
0.752	0.884041	0.504	6.80012	0.511	0.008	2	USHBP1	USHBP1
0.752	0.692964	0.504	1.26397	0.877	0.656	2	CLIC1	CLIC1
0.75	0.778635	0.5	2.2949	0.657	0.198	2	ARMCX1	ARMCX1
0.749	0.94399	0.498	5.10007	0.516	0.02	2	CLEC2D	CLEC2D
0.749	0.76902	0.498	1.93225	0.721	0.32	2	BTBD7	BTBD7
0.748	1.01322	0.496	4.29289	0.513	0.019	2	NOV	NOV
0.748	0.832174	0.496	2.20209	0.656	0.197	2	LOC101106689	GNG2
0.748	1.37112	0.496	2.31716	0.731	0.355	2	TIPARP	TIPARP
0.747	0.696059	0.494	1.46545	0.814	0.495	2	EFR3A	EFR3A
0.746	0.854216	0.492	2.11413	0.691	0.275	2	PRKCDBP	PRKCDBP
0.746	0.826141	0.492	3.54167	0.554	0.073	2	HSPA12B	HSPA12B
0.745	0.732239	0.49	1.59396	0.791	0.451	2	CTNND1	CTNND1
0.744	1.31178	0.488	2.66475	0.631	0.19	2	FABP5	FABP5
0.743	0.722158	0.486	2.26356	0.643	0.197	2	ARHGAP31	ARHGAP31
0.742	0.744247	0.484	3.10916	0.565	0.108	2	GGH	GGH
0.742	0.714314	0.484	1.75453	0.72	0.32	2	MAPRE2	MAPRE2
0.742	0.88412	0.484	2.55605	0.617	0.167	2	SSH2	SSH2
0.741	0.828892	0.482	2.67419	0.596	0.144	2	FOXO1	FOXO1
0.74	0.724996	0.48	1.54386	0.737	0.278	2	SDPR	SDPR
0.74	0.854417	0.48	7.98336	0.482	0.003	2	NR5A2	NR5A2
0.739	0.718536	0.478	2.32784	0.624	0.189	2	WWC3	WWC3
0.738	0.655369	0.476	1.11036	0.887	0.681	2	H2AFZ	H2AFZ
0.737	0.877821	0.474	2.1968	0.657	0.224	2	RGS3	RGS3
0.736	0.84721	0.472	3.76063	0.491	0.018	2	KIT	KIT
0.735	0.727227	0.47	4.43197	0.498	0.032	2	CORO2B	CORO2B
0.735	0.671965	0.47	1.72863	0.713	0.335	2	GDPD3	GDPD3
0.735	0.724441	0.47	6.94515	0.474	0.005	2	TIE1	TIE1
0.734	0.800656	0.468	1.46962	0.82	0.542	2	ETS2	ETS2
0.733	0.873013	0.466	2.4344	0.62	0.208	2	CNKSR3	CNKSR3
0.733	0.785956	0.466	6.00659	0.475	0.013	2	AFAP1L1	AFAP1L1
0.733	0.803403	0.466	1.99754	0.687	0.295	2	GULP1	GULP1
0.733	0.740324	0.466	1.85643	0.697	0.306	2	SWAP70	SWAP70
0.733	0.692938	0.466	2.91266	0.543	0.086	2	TGFB1	TGFB1
0.732	0.879404	0.464	4.21974	0.504	0.049	2	VASH1	VASH1
0.732	0.733279	0.464	1.42801	0.787	0.46	2	LOC101122294	CD46
0.731	0.744475	0.462	2.05802	0.657	0.257	2	CDC42EP1	CDC42EP1
0.73	0.920739	0.46	2.0957	0.656	0.24	2	GJA1	GJA1
0.73	0.641796	0.46	1.04885	0.912	0.724	2	STMN1	STMN1
0.728	0.497798	0.456	1.36174	0.591	0.123	2	ARHGDIB	ARHGDIB
0.727	0.72465	0.454	2.72559	0.559	0.132	2	WARS	WARS
0.727	0.684798	0.454	3.43003	0.51	0.065	2	GFOD2	GFOD2
0.727	0.682195	0.454	1.76901	0.675	0.27	2	CMTM3	CMTM3
0.726	0.904875	0.452	6.04841	0.463	0.015	2	DLL4	DLL4
0.726	0.710666	0.452	2.34974	0.591	0.167	2	MAP4K2	MAP4K2
0.724	0.737265	0.448	2.9283	0.525	0.078	2	MXRA5	MXRA5
0.724	0.786646	0.448	3.54806	0.504	0.067	2	ARFGEF3	ARFGEF3
0.724	0.828979	0.448	2.13297	0.622	0.199	2	ST8SIA4	ST8SIA4
0.724	0.712651	0.448	4.20908	0.481	0.038	2	RAPGEF3	RAPGEF3
0.724	0.735395	0.448	2.68683	0.558	0.138	2	MKL2	MKL2
0.724	0.529385	0.448	0.845615	0.947	0.866	2	LOC101114849	LOC101114849
0.724	0.722439	0.448	2.68508	0.529	0.085	2	LOC101107878	TRIM65
0.723	0.746016	0.446	2.17682	0.613	0.219	2	BAG5	BAG5
0.723	0.609279	0.446	1.32509	0.78	0.493	2	ARHGDIA	ARHGDIA
0.722	0.764724	0.444	7.40288	0.448	0.004	2	LHX6	LHX6
0.722	0.685008	0.444	2.25089	0.588	0.173	2	BEND7	BEND7
0.721	0.629875	0.442	1.50435	0.726	0.391	2	SERINC3	SERINC3
0.719	0.551324	0.438	1.00015	0.879	0.673	2	CD99	CD99
0.719	0.652873	0.438	1.9533	0.607	0.177	2	FOXF1	FOXF1
0.718	0.766188	0.436	5.31927	0.452	0.02	2	N4BP3	N4BP3
0.717	0.642234	0.434	1.54911	0.677	0.274	2	NEDD4L	NEDD4L
0.717	0.598407	0.434	1.08524	0.871	0.615	2	LOC101108984	DPYSL2
0.716	0.492408	0.432	0.906196	0.893	0.665	2	CTNNA1	CTNNA1
0.716	0.670763	0.432	5.34059	0.443	0.012	2	MFNG	MFNG
0.716	0.711134	0.432	6.62103	0.438	0.006	2	FLT1	FLT1
0.716	0.513054	0.432	0.954693	0.868	0.658	2	PAK2	PAK2
0.715	0.675103	0.43	2.36816	0.564	0.166	2	MANSC1	MANSC1
0.715	0.655279	0.43	2.5665	0.537	0.118	2	FMNL3	FMNL3
0.715	0.606132	0.43	1.74857	0.645	0.271	2	TAPBP	TAPBP
0.715	0.693988	0.43	2.28527	0.565	0.154	2	SCARB1	SCARB1
0.715	0.704417	0.43	5.51574	0.442	0.014	2	HES2	HES2
0.714	0.540668	0.428	0.890417	0.888	0.762	2	LOC101120668	B2M
0.714	0.478826	0.428	0.810842	0.927	0.823	2	RAC1	RAC1
0.714	0.711757	0.428	1.78369	0.672	0.306	2	MAGI1	MAGI1
0.712	0.690139	0.424	1.56818	0.711	0.384	2	HIPK2	HIPK2
0.712	0.699415	0.424	2.61215	0.537	0.142	2	ORAI1	ORAI1
0.712	0.699066	0.424	1.99377	0.607	0.229	2	RAI14	RAI14
0.711	0.657846	0.422	2.64239	0.487	0.067	2	OLA-I	OLA-I
0.711	0.455231	0.422	0.783247	0.915	0.799	2	BZW1	BZW1
0.711	0.520148	0.422	0.858552	0.928	0.819	2	TAGLN2	TAGLN2
0.71	0.620753	0.42	1.62382	0.667	0.303	2	PTBP3	PTBP3
0.71	0.668679	0.42	2.53882	0.53	0.127	2	SCHIP1	SCHIP1
0.709	0.695356	0.418	2.71148	0.52	0.121	2	MAPK12	MAPK12
0.708	0.66694	0.416	1.68871	0.673	0.333	2	RNF38	RNF38
0.708	0.68225	0.416	3.00096	0.495	0.092	2	SMAD1	SMAD1
0.708	0.641041	0.416	2.76663	0.505	0.104	2	ACOT7	ACOT7
0.708	0.658099	0.416	5.99604	0.425	0.008	2	LOC101102254	LOC101102254
0.707	0.648033	0.414	3.76028	0.454	0.045	2	HOMER3	HOMER3
0.707	0.642709	0.414	1.96573	0.585	0.207	2	CDK17	CDK17
0.707	0.668386	0.414	1.51912	0.719	0.389	2	DLC1	DLC1
0.707	0.563935	0.414	1.17441	0.793	0.525	2	DYNC1H1	DYNC1H1
0.706	0.702886	0.412	1.3039	0.807	0.526	2	SYNE2	SYNE2
0.706	0.750433	0.412	2.73988	0.506	0.107	2	LOC101112306	SAMD9
0.706	0.700124	0.412	1.38315	0.767	0.471	2	KITLG	KITLG
0.706	0.642061	0.412	2.71015	0.51	0.114	2	ST3GAL2	ST3GAL2
0.706	0.581996	0.412	1.63145	0.584	0.18	2	DHRS3	DHRS3
0.706	0.584414	0.412	1.7455	0.606	0.214	2	F11R	F11R
0.705	0.592384	0.41	1.5812	0.633	0.241	2	MAP7D3	MAP7D3
0.705	0.596868	0.41	2.787	0.49	0.086	2	DOCK6	DOCK6
0.704	0.640054	0.408	1.68746	0.637	0.27	2	NCALD	NCALD
0.704	1.08571	0.408	2.17883	0.642	0.332	2	EMP1	EMP1
0.704	0.667598	0.408	3.8252	0.441	0.035	2	TNNI2	TNNI2
0.704	0.565119	0.408	1.02068	0.862	0.575	2	LOC101114239	AKAP2
0.704	0.603872	0.408	1.58771	0.649	0.284	2	STOM	STOM
0.704	0.603188	0.408	2.59692	0.507	0.113	2	TPST2	TPST2
0.703	0.521977	0.406	2.18813	0.465	0.056	2	PSMB9	PSMB9
0.703	0.489568	0.406	0.884776	0.899	0.728	2	CTNNB1	CTNNB1
0.703	0.740079	0.406	6.12988	0.413	0.007	2	LOC101122718	LOC101122718
0.703	0.534129	0.406	0.864898	0.957	0.866	2	ARGLU1	ARGLU1
0.703	0.709129	0.406	2.39596	0.535	0.145	2	CRYBG3	CRYBG3
0.702	0.607871	0.404	1.95319	0.566	0.175	2	RHOJ	RHOJ
0.702	0.351048	0.404	0.51353	1	0.98	2	PTMA	PTMA
0.702	0.512012	0.404	1.05972	0.79	0.573	2	RHOA	RHOA
0.702	0.602837	0.404	3.15267	0.468	0.075	2	PRKD2	PRKD2
0.702	0.560072	0.404	2.33417	0.498	0.092	2	PEAR1	PEAR1
0.701	0.611288	0.402	1.25987	0.735	0.366	2	UACA	UACA
0.701	0.728975	0.402	6.32175	0.408	0.007	2	PCDH12	PCDH12
0.701	0.778022	0.402	7.05924	0.407	0.005	2	LOC105604901	LOC105614015
0.701	0.45319	0.402	0.721713	0.952	0.893	2	PFN1	PFN1
0.701	0.685203	0.402	2.10321	0.579	0.213	2	IFNAR1	IFNAR1

## Sheet: cluster3
myAUC	avg_diff	power	avg_log2FC	pct.1	pct.2	cluster	gene	genes_no_LOC
0.969	2.01107	0.938	3.37182	0.992	0.385	3	ABI3BP	ABI3BP
0.965	2.36718	0.93	4.03855	0.982	0.424	3	CD44	CD44
0.937	1.63429	0.874	2.93837	0.979	0.332	3	SERPINE2	SERPINE2
0.915	1.84571	0.83	4.17274	0.886	0.135	3	PDGFRA	PDGFRA
0.915	1.68942	0.83	3.41361	0.926	0.309	3	EFEMP1	EFEMP1
0.901	1.40821	0.802	2.17325	0.993	0.382	3	DCN	DCN
0.898	1.24392	0.796	2.05025	0.987	0.572	3	FSTL1	FSTL1
0.888	1.25813	0.776	2.06869	0.98	0.474	3	SDC2	SDC2
0.888	1.34919	0.776	2.90206	0.899	0.242	3	PID1	PID1
0.868	1.32947	0.736	2.84286	0.867	0.246	3	SEMA3C	SEMA3C
0.861	1.4149	0.722	3.56277	0.8	0.137	3	TGFBI	TGFBI
0.853	1.1291	0.706	1.97336	0.952	0.397	3	ROBO2	ROBO2
0.85	1.15666	0.7	2.27645	0.879	0.36	3	TGFBR3	TGFBR3
0.836	1.13271	0.672	2.14637	0.894	0.358	3	NES	NES
0.835	1.17979	0.67	2.28703	0.874	0.402	3	NDNF	NDNF
0.823	1.19684	0.646	3.74623	0.712	0.096	3	LTBP2	LTBP2
0.814	1.16916	0.628	3.61591	0.69	0.076	3	CDH13	CDH13
0.808	1.04742	0.616	2.52018	0.775	0.231	3	ENG	ENG
0.806	0.948236	0.612	1.88871	0.859	0.342	3	F2R	F2R
0.804	0.791514	0.608	1.41769	0.948	0.434	3	BGN	BGN
0.803	0.846267	0.606	1.66967	0.892	0.41	3	ANTXR1	ANTXR1
0.803	0.930278	0.606	1.47226	0.767	0.173	3	ACTA2	ACTA2
0.803	1.03092	0.606	2.0998	0.839	0.381	3	MAP2	MAP2
0.796	1.06688	0.592	4.00872	0.643	0.067	3	WNT11	WNT11
0.795	0.79169	0.59	1.15156	0.999	0.682	3	IGF2	IGF2
0.795	1.0067	0.59	2.13955	0.809	0.362	3	SPRY1	SPRY1
0.793	1.07626	0.586	2.24921	0.781	0.286	3	FLRT2	FLRT2
0.793	0.968674	0.586	1.606	0.762	0.185	3	TAGLN	TAGLN
0.793	0.870457	0.586	1.92185	0.821	0.297	3	MXRA8	MXRA8
0.792	0.926249	0.584	1.90162	0.82	0.293	3	NR2F1	NR2F1
0.791	0.810154	0.582	1.31132	0.951	0.55	3	PLAC9	PLAC9
0.791	0.822501	0.582	1.86269	0.82	0.289	3	TBX4	TBX4
0.787	0.691848	0.574	1.17163	0.962	0.75	3	APP	APP
0.786	0.767715	0.572	1.60117	0.866	0.483	3	ANXA6	ANXA6
0.784	0.782949	0.568	1.62534	0.854	0.481	3	LOC106991082	RBFOX2
0.784	0.99235	0.568	2.80286	0.678	0.138	3	ITGA9	ITGA9
0.784	0.818351	0.568	1.86494	0.801	0.311	3	DZIP1	DZIP1
0.777	0.754136	0.554	1.30836	0.937	0.476	3	ZEB2	ZEB2
0.775	0.534382	0.55	0.830443	0.994	0.754	3	CALD1	CALD1
0.77	0.917081	0.54	2.45893	0.675	0.169	3	SEMA3D	SEMA3D
0.769	0.800236	0.538	1.78681	0.784	0.342	3	ANTXR2	ANTXR2
0.769	0.723811	0.538	1.21784	0.941	0.504	3	TBX3	TBX3
0.767	0.930303	0.534	1.93903	0.771	0.326	3	TGFB2	TGFB2
0.764	1.11752	0.528	3.40042	0.583	0.062	3	CLDN11	CLDN11
0.762	0.933353	0.524	3.52852	0.581	0.067	3	RYR2	RYR2
0.76	0.753659	0.52	1.50375	0.832	0.445	3	LOC101113020	DST
0.757	0.756811	0.514	1.21365	0.96	0.73	3	LOC101118133	TUBA1A
0.756	0.862435	0.512	2.55733	0.642	0.175	3	LHFPL2	LHFPL2
0.754	0.777516	0.508	2.22749	0.67	0.199	3	LRP4	LRP4
0.753	0.903129	0.506	3.21545	0.581	0.098	3	GPC4	GPC4
0.753	0.853202	0.506	1.62285	0.758	0.29	3	MAP1B	MAP1B
0.752	0.666442	0.504	1.13356	0.935	0.622	3	CADM1	CADM1
0.752	0.61756	0.504	0.914019	0.999	0.723	3	VIM	VIM
0.75	0.772674	0.5	1.49497	0.806	0.372	3	LOC105606593	LOC105606593
0.75	0.520871	0.5	0.97521	0.867	0.37	3	PCOLCE	PCOLCE
0.746	0.821209	0.492	2.26496	0.654	0.213	3	GPM6B	GPM6B
0.744	0.403798	0.488	0.604901	0.997	0.952	3	LOC105609544	LOC105609544
0.744	0.852774	0.488	2.8125	0.572	0.094	3	GPC6	GPC6
0.743	0.826585	0.486	1.82315	0.703	0.25	3	COL12A1	COL12A1
0.743	0.611222	0.486	1.20045	0.821	0.355	3	COL15A1	COL15A1
0.743	0.789062	0.486	1.78841	0.705	0.304	3	NET1	NET1
0.742	0.782134	0.484	2.33381	0.622	0.162	3	ZFPM2	ZFPM2
0.742	0.747054	0.484	1.69887	0.698	0.222	3	MAG	MAG
0.74	0.656767	0.48	1.25167	0.863	0.601	3	TMEM123	TMEM123
0.738	0.611555	0.476	1.03572	0.906	0.478	3	EDNRA	EDNRA
0.738	0.559533	0.476	0.936662	0.969	0.476	3	COL6A1	COL6A1
0.737	0.810086	0.474	2.47427	0.559	0.085	3	PDLIM3	PDLIM3
0.736	0.87804	0.472	3.7414	0.522	0.063	3	EPB41L3	EPB41L3
0.735	0.660979	0.47	1.2346	0.85	0.575	3	SKIL	SKIL
0.734	0.718465	0.468	1.74954	0.684	0.253	3	ETV1	ETV1
0.731	0.578061	0.462	1.25166	0.818	0.47	3	TUSC3	TUSC3
0.731	0.798137	0.462	3.28075	0.524	0.073	3	CD248	CD248
0.73	0.99936	0.46	1.77389	0.752	0.403	3	NR4A1	NR4A1
0.73	0.688766	0.46	1.84513	0.672	0.275	3	MLLT3	MLLT3
0.73	0.669381	0.46	1.8051	0.662	0.222	3	LOC105602903	LOC105602903
0.729	0.752867	0.458	2.12091	0.595	0.161	3	SEMA5A	SEMA5A
0.729	0.519203	0.458	0.913733	0.927	0.549	3	RBP1	RBP1
0.728	0.559666	0.456	1.11455	0.863	0.539	3	PPIC	PPIC
0.728	0.625007	0.456	1.03023	0.87	0.473	3	C15H11orf96	C15H11orf96
0.728	0.689405	0.456	1.40172	0.754	0.32	3	CDH11	CDH11
0.728	0.536583	0.456	0.916291	0.938	0.747	3	NFIA	NFIA
0.727	0.351861	0.454	0.534814	0.994	0.814	3	COL4A1	COL4A1
0.727	0.567166	0.454	1.20108	0.778	0.339	3	ROBO1	ROBO1
0.725	0.606011	0.45	1.34681	0.742	0.31	3	SGCD	SGCD
0.722	0.826342	0.444	2.75023	0.555	0.148	3	ARSB	ARSB
0.721	0.489828	0.442	0.901028	0.885	0.456	3	RUNX1T1	RUNX1T1
0.721	0.394887	0.442	0.61621	0.99	0.911	3	ITGB1	ITGB1
0.719	0.752724	0.438	1.90312	0.605	0.19	3	CREB5	CREB5
0.719	0.421796	0.438	0.725408	0.935	0.516	3	COL5A2	COL5A2
0.719	0.682526	0.438	1.95153	0.611	0.196	3	FOXF1	FOXF1
0.718	0.708227	0.436	1.35249	0.738	0.338	3	COL14A1	COL14A1
0.717	0.54892	0.434	1.13936	0.81	0.49	3	ACTN1	ACTN1
0.715	0.601837	0.43	1.45179	0.701	0.328	3	GLIPR2	GLIPR2
0.715	0.531211	0.43	1.10245	0.811	0.465	3	GNB4	GNB4
0.714	0.662092	0.428	2.80374	0.507	0.086	3	CNTFR	CNTFR
0.712	0.650758	0.424	1.9778	0.587	0.177	3	TBX5	TBX5
0.712	0.452705	0.424	0.776857	0.94	0.806	3	JAK1	JAK1
0.711	0.278416	0.422	0.521897	0.577	0.131	3	MYH11	MYH11
0.71	0.846716	0.42	3.9962	0.452	0.035	3	NOTUM	NOTUM
0.71	0.553443	0.42	1.13828	0.798	0.522	3	GOLIM4	GOLIM4
0.709	0.55986	0.418	1.34859	0.71	0.36	3	CPQ	CPQ
0.708	0.764896	0.416	1.97857	0.565	0.17	3	ADGRG6	ADGRG6
0.708	0.39668	0.416	0.647962	0.982	0.767	3	SEPP1	SEPP1
0.708	0.622393	0.416	1.2214	0.821	0.567	3	BIRC2	BIRC2
0.708	0.555634	0.416	1.55441	0.644	0.255	3	FKBP10	FKBP10
0.707	0.677778	0.414	2.74214	0.498	0.091	3	RERG	RERG
0.706	0.544805	0.412	1.38113	0.659	0.27	3	FBLN1	FBLN1
0.706	0.640469	0.412	1.68109	0.637	0.287	3	LOC105616690	SVIL
0.705	0.342468	0.41	0.527617	0.996	0.78	3	SPARC	SPARC
0.705	0.640124	0.41	2.40598	0.519	0.128	3	TRERF1	TRERF1
0.705	0.595931	0.41	1.2337	0.761	0.471	3	LPP	LPP
0.705	0.57427	0.41	1.47673	0.668	0.295	3	PROS1	PROS1
0.704	0.803463	0.408	1.36711	0.824	0.626	3	KLF10	KLF10
0.704	0.450283	0.408	0.813609	0.924	0.746	3	PTTG1IP	PTTG1IP
0.703	0.465062	0.406	0.825317	0.918	0.745	3	TAF1D	TAF1D
0.702	0.387566	0.404	0.603853	0.987	0.92	3	LOC105609918	LOC105609918
0.702	0.519424	0.404	1.03922	0.815	0.481	3	RIMKLB	RIMKLB
0.702	0.626266	0.404	1.62	0.634	0.288	3	SVIL	SVIL

## Sheet: cluster4
myAUC	avg_diff	power	avg_log2FC	pct.1	pct.2	cluster	gene	genes_no_LOC
0.984	4.2035	0.968	6.86202	0.981	0.223	4	TFF3	TFF3
0.969	3.58492	0.938	5.43169	0.977	0.299	4	VMO1	VMO1
0.947	2.62142	0.894	5.05432	0.928	0.169	4	CLDN10	CLDN10
0.937	1.98132	0.874	3.86433	0.94	0.219	4	KRT7	KRT7
0.927	1.72261	0.854	3.80529	0.917	0.129	4	FAM129A	FAM129A
0.914	1.71922	0.828	3.13953	0.946	0.246	4	MME	MME
0.912	1.84319	0.824	2.97197	0.965	0.439	4	ANXA1	ANXA1
0.911	1.91	0.822	3.185	0.964	0.303	4	LOC101117946	KRT19
0.911	2.09444	0.822	3.56046	0.931	0.258	4	TACSTD2	TACSTD2
0.907	1.93817	0.814	3.43975	0.922	0.262	4	CLDN4	CLDN4
0.906	2.05958	0.812	3.62771	0.919	0.255	4	WFDC2	WFDC2
0.894	1.61376	0.788	2.65534	0.961	0.304	4	KRT8	KRT8
0.89	1.38973	0.78	2.33662	0.958	0.587	4	DSTN	DSTN
0.888	1.58751	0.776	2.51241	0.969	0.61	4	PRDX6	PRDX6
0.878	1.28749	0.756	2.55017	0.919	0.355	4	LOC101117657	METTL7A
0.873	1.52738	0.746	3.09662	0.872	0.234	4	CDH1	CDH1
0.872	1.22887	0.744	2.10572	0.953	0.401	4	CD9	CD9
0.872	1.42759	0.744	3.77743	0.815	0.143	4	C24H16orf89	C24H16orf89
0.867	1.60943	0.734	2.73986	0.894	0.279	4	GPRC5A	GPRC5A
0.866	1.37788	0.732	2.11378	0.991	0.808	4	ANXA2	ANXA2
0.864	1.03981	0.728	1.76344	0.962	0.662	4	SERP1	SERP1
0.854	1.60743	0.708	3.3198	0.833	0.212	4	KRT18	KRT18
0.852	1.12425	0.704	2.80087	0.832	0.204	4	MAL2	MAL2
0.852	1.2811	0.704	3.53539	0.784	0.135	4	PON3	PON3
0.848	1.21036	0.696	3.09132	0.804	0.168	4	PERP	PERP
0.847	1.40684	0.694	2.40049	0.921	0.58	4	EZR	EZR
0.842	1.27083	0.684	2.06249	0.931	0.421	4	SDC4	SDC4
0.84	1.18311	0.68	2.30004	0.867	0.253	4	KLF5	KLF5
0.839	0.807484	0.678	1.26458	0.99	0.824	4	SPINT2	SPINT2
0.837	0.836483	0.674	1.2955	0.981	0.871	4	S100A11	S100A11
0.836	1.02917	0.672	1.82488	0.908	0.373	4	LOC101113728	CLU
0.834	1.1187	0.668	2.78729	0.805	0.225	4	PTPN13	PTPN13
0.833	2.06578	0.666	5.67959	0.693	0.058	4	LOC101106871	CXCL17
0.832	1.12821	0.664	1.86397	0.926	0.293	4	CD24	CD24
0.831	1.17558	0.662	2.86926	0.789	0.177	4	CFI	CFI
0.823	1.23901	0.646	2.59907	0.82	0.225	4	BMP3	BMP3
0.823	0.9092	0.646	1.90117	0.881	0.268	4	EPCAM	EPCAM
0.819	1.12194	0.638	2.43834	0.815	0.294	4	NEDD4L	NEDD4L
0.814	1.17145	0.628	2.79016	0.766	0.169	4	ADGRG6	ADGRG6
0.814	0.943668	0.628	2.92378	0.738	0.161	4	PLPP2	PLPP2
0.814	1.0481	0.628	2.60653	0.777	0.185	4	CLDN7	CLDN7
0.813	1.21877	0.626	4.59277	0.66	0.045	4	SOX2	SOX2
0.811	1.22828	0.622	2.53459	0.806	0.266	4	LMO7	LMO7
0.811	0.863192	0.622	1.64143	0.899	0.435	4	TSTD1	TSTD1
0.809	1.03929	0.618	1.59374	0.962	0.794	4	SAT1	SAT1
0.807	1.22184	0.614	5.51833	0.633	0.025	4	EHF	EHF
0.806	0.931718	0.612	1.6926	0.898	0.302	4	TST	TST
0.804	0.88467	0.608	1.58452	0.917	0.441	4	ALCAM	ALCAM
0.803	1.06261	0.606	3.11581	0.711	0.14	4	LYPD1	LYPD1
0.802	1.04537	0.604	1.95809	0.872	0.362	4	TSPAN13	TSPAN13
0.802	4.51481	0.604	7.99522	0.641	0.078	4	LOC101110371	SCGB2A2
0.797	1.18267	0.594	4.58162	0.634	0.058	4	ATP6V1C2	ATP6V1C2
0.797	1.07682	0.594	2.73442	0.72	0.169	4	PARD6B	PARD6B
0.796	0.961196	0.592	3.40045	0.668	0.102	4	KIAA1324	KIAA1324
0.795	1.67689	0.59	4.00512	0.657	0.103	4	C3	C3
0.795	1.46831	0.59	2.47673	0.786	0.334	4	TNFRSF12A	TNFRSF12A
0.795	1.03027	0.59	2.55297	0.746	0.23	4	OCLN	OCLN
0.791	0.949108	0.582	2.3324	0.754	0.21	4	CXADR	CXADR
0.79	0.991841	0.58	2.44353	0.731	0.186	4	MUC1	MUC1
0.789	1.48626	0.578	3.43266	0.692	0.169	4	LGALS3	LGALS3
0.788	0.81542	0.576	1.75431	0.833	0.295	4	DMD	DMD
0.786	0.616836	0.572	1.05723	0.907	0.303	4	LOC101118990	name
0.781	2.90934	0.562	5.6476	0.649	0.148	4	S100A2	S100A2
0.78	0.834058	0.56	2.25061	0.72	0.177	4	FOXA1	FOXA1
0.78	0.999516	0.56	2.08069	0.768	0.228	4	ELF3	ELF3
0.778	1.04141	0.556	2.61471	0.689	0.17	4	ARG2	ARG2
0.778	1.23752	0.556	4.70353	0.588	0.043	4	FXYD3	FXYD3
0.774	0.704348	0.548	1.28962	0.898	0.352	4	GSTT2B	GSTT2B
0.773	0.710731	0.546	1.18211	0.925	0.526	4	NPC2	NPC2
0.772	0.774997	0.544	2.29531	0.696	0.167	4	MPZL2	MPZL2
0.771	1.14151	0.542	2.21129	0.745	0.294	4	C26H8orf4	C26H8orf4
0.77	0.943811	0.54	2.1396	0.718	0.185	4	LOC105605335	LOC105615771
0.765	0.814489	0.53	2.10863	0.713	0.194	4	CDO1	CDO1
0.759	1.01722	0.518	2.82526	0.647	0.194	4	AVPI1	AVPI1
0.758	0.747534	0.516	2.03071	0.72	0.275	4	LTA4H	LTA4H
0.756	0.92019	0.512	2.997	0.604	0.124	4	RAB32	RAB32
0.756	0.87837	0.512	2.56567	0.646	0.157	4	DSP	DSP
0.755	0.716263	0.51	1.39383	0.848	0.38	4	ANXA3	ANXA3
0.752	0.852485	0.504	2.76554	0.609	0.123	4	PRRG4	PRRG4
0.751	0.735807	0.502	1.7392	0.711	0.243	4	REL	REL
0.751	1.05517	0.502	1.70896	0.887	0.595	4	HERPUD1	HERPUD1
0.75	0.5081	0.5	0.925062	0.804	0.25	4	GSTA1-1	GSTA1-1
0.75	0.776932	0.5	2.22291	0.674	0.216	4	LOC101116336	CES1
0.749	1.12378	0.498	3.43743	0.573	0.097	4	LOC101113398	CL43
0.747	0.848342	0.494	1.54569	0.841	0.614	4	VIMP	VIMP
0.746	0.392679	0.492	0.57278	0.998	0.996	4	TPT1	TPT1
0.745	1.13812	0.49	3.37683	0.587	0.129	4	ITPKC	ITPKC
0.744	1.18376	0.488	3.4297	0.564	0.097	4	EDN1	EDN1
0.742	0.629804	0.484	1.11286	0.896	0.519	4	LRRFIP1	LRRFIP1
0.741	0.769486	0.482	3.28717	0.551	0.088	4	CYSTM1	CYSTM1
0.741	0.770993	0.482	2.43228	0.611	0.149	4	PPP1R3B	PPP1R3B
0.741	0.619046	0.482	1.04707	0.933	0.805	4	BZW1	BZW1
0.74	0.612226	0.48	0.923197	0.98	0.942	4	DDX5	DDX5
0.739	0.674038	0.478	1.16163	0.89	0.618	4	ARID5B	ARID5B
0.738	0.631689	0.476	1.43369	0.774	0.342	4	PAWR	PAWR
0.737	0.764844	0.474	2.01422	0.674	0.207	4	PRSS22	PRSS22
0.737	0.786077	0.474	2.22636	0.649	0.227	4	ALAS1	ALAS1
0.737	0.762784	0.474	4.17255	0.5	0.029	4	EMB	EMB
0.736	0.774143	0.472	1.6959	0.74	0.372	4	BACE2	BACE2
0.736	0.618096	0.472	1.01374	0.933	0.852	4	GNG5	GNG5
0.736	0.539393	0.472	0.88755	0.95	0.837	4	PRDX1	PRDX1
0.735	0.727541	0.47	3.70374	0.517	0.058	4	LOC105609630	PPP1R14C
0.735	0.716574	0.47	1.39142	0.713	0.222	4	SFTPD	SFTPD
0.734	0.710496	0.468	1.78048	0.681	0.247	4	LOC101122183	CRIM1
0.733	0.682206	0.466	2.33542	0.594	0.143	4	GALNT3	GALNT3
0.731	0.80015	0.462	3.55087	0.522	0.076	4	KCNK1	KCNK1
0.731	0.626939	0.462	1.50375	0.744	0.343	4	DBNDD2	DBNDD2
0.731	0.663285	0.462	1.28116	0.827	0.403	4	MECOM	MECOM
0.731	1.11127	0.462	1.76262	0.817	0.544	4	CYR61	CYR61
0.73	0.674244	0.46	2.07178	0.618	0.178	4	OSBPL3	OSBPL3
0.729	0.746548	0.458	2.35996	0.591	0.16	4	IQGAP2	IQGAP2
0.729	0.880526	0.458	2.11662	0.664	0.279	4	BACH1	BACH1
0.728	0.749238	0.456	1.67354	0.665	0.222	4	HOPX	HOPX
0.728	0.975412	0.456	2.41059	0.618	0.201	4	SGMS2	SGMS2
0.728	0.594836	0.456	1.34717	0.776	0.448	4	SARAF	SARAF
0.727	0.478886	0.454	0.831081	0.816	0.324	4	AGER	AGER
0.727	0.670358	0.454	1.38454	0.799	0.474	4	LOC105608205	LOC105608205
0.726	0.765069	0.452	1.53284	0.75	0.368	4	LDHA	LDHA
0.726	0.93665	0.452	1.56333	0.854	0.681	4	MANF	MANF
0.724	0.663756	0.448	1.09782	0.921	0.807	4	TXN	TXN
0.724	0.477516	0.448	0.7022	0.999	0.978	4	ACTG1	ACTG1
0.723	0.615686	0.446	2.523	0.548	0.116	4	TPD52	TPD52
0.723	0.689634	0.446	1.03821	0.953	0.899	4	HSPA5	HSPA5
0.723	0.684509	0.446	1.2043	0.86	0.698	4	LOC101105607	SELENOK
0.722	0.470164	0.444	1.09502	0.74	0.262	4	TMEM238	TMEM238
0.721	0.739116	0.442	2.38049	0.578	0.159	4	MET	MET
0.721	0.781326	0.442	1.38129	0.786	0.493	4	LMNA	LMNA
0.72	0.737445	0.44	4.86024	0.459	0.023	4	FER1L6	FER1L6
0.72	0.983922	0.44	2.83024	0.565	0.168	4	STK17A	STK17A
0.719	1.20344	0.438	7.52801	0.442	0.004	4	CRISP3	CRISP3
0.718	0.70869	0.436	1.94433	0.634	0.245	4	ABRACL	ABRACL
0.717	0.512752	0.434	0.934401	0.68	0.227	4	SFTPB	SFTPB
0.717	0.617276	0.434	1.14051	0.857	0.603	4	XBP1	XBP1
0.716	0.628108	0.432	1.08166	0.862	0.669	4	SRSF5	SRSF5
0.714	0.549383	0.428	1.15219	0.809	0.476	4	PTGR1	PTGR1
0.713	0.597324	0.426	2.33989	0.545	0.133	4	LSR	LSR
0.713	0.846022	0.426	2.5706	0.553	0.163	4	SOAT1	SOAT1
0.711	1.10009	0.422	6.29129	0.431	0.012	4	PIGR	PIGR
0.711	0.635512	0.422	2.10817	0.556	0.142	4	RAMP1	RAMP1
0.71	0.607607	0.42	1.71593	0.629	0.238	4	F11R	F11R
0.71	0.788774	0.42	2.49883	0.554	0.163	4	SLC2A1	SLC2A1
0.709	0.466031	0.418	0.980568	0.755	0.348	4	MGST1	MGST1
0.709	0.688003	0.418	1.58079	0.689	0.352	4	HSDL2	HSDL2
0.708	0.491325	0.416	0.772916	0.964	0.816	4	BTG1	BTG1
0.708	0.51641	0.416	0.937635	0.867	0.556	4	GSTM3	GSTM3
0.707	0.483049	0.414	0.828578	0.924	0.804	4	PDIA6	PDIA6
0.707	0.68418	0.414	2.61031	0.52	0.127	4	DUSP10	DUSP10
0.706	0.688892	0.412	1.79184	0.587	0.196	4	SGK1	SGK1
0.706	0.671301	0.412	4.3591	0.441	0.033	4	CLDN1	CLDN1
0.705	0.775115	0.41	1.92253	0.606	0.21	4	FMO2	FMO2
0.705	0.735583	0.41	1.88797	0.646	0.322	4	NDUFV3	NDUFV3
0.704	0.500708	0.408	0.911619	0.9	0.679	4	CTNNA1	CTNNA1
0.704	0.611428	0.408	1.49546	0.675	0.316	4	ATP13A3	ATP13A3
0.703	0.761391	0.406	1.79174	0.658	0.321	4	HMOX2	HMOX2
0.703	0.468716	0.406	0.769183	0.944	0.773	4	MIF	MIF
0.703	0.512731	0.406	0.945122	0.739	0.312	4	PDPN	PDPN
0.702	0.631798	0.404	3.35329	0.46	0.064	4	RAB11FIP1	RAB11FIP1
0.702	0.649785	0.404	4.54947	0.427	0.025	4	SYT13	SYT13
0.702	0.660844	0.404	1.48819	0.649	0.28	4	YOD1	YOD1
0.702	0.548472	0.404	1.48474	0.645	0.274	4	ELF1	ELF1

## Sheet: cluster5
myAUC	avg_diff	power	avg_log2FC	pct.1	pct.2	cluster	gene	genes_no_LOC
0.985	2.85321	0.97	4.94005	0.996	0.12	5	MYH11	MYH11
0.985	3.06897	0.97	4.80168	0.996	0.175	5	ACTA2	ACTA2
0.985	2.82203	0.97	4.85825	0.989	0.336	5	MYLK	MYLK
0.982	2.66683	0.964	4.69972	0.992	0.239	5	TPM2	TPM2
0.982	2.58456	0.964	4.01968	0.996	0.505	5	HHIP	HHIP
0.978	2.64054	0.956	4.26974	0.996	0.186	5	TAGLN	TAGLN
0.976	2.83333	0.952	6.60648	0.962	0.043	5	ACTG2	ACTG2
0.963	2.58979	0.926	6.34492	0.94	0.045	5	CNN1	CNN1
0.962	3.66401	0.924	5.81157	0.961	0.364	5	IGFBP5	IGFBP5
0.96	1.3962	0.92	2.07157	0.999	0.969	5	MYL6	MYL6
0.948	2.55247	0.896	6.25136	0.909	0.049	5	FGF18	FGF18
0.926	1.69879	0.852	3.20224	0.941	0.369	5	TGFBR3	TGFBR3
0.924	2.30755	0.848	6.88724	0.857	0.025	5	SBSPON	SBSPON
0.918	1.73314	0.836	4.69478	0.871	0.081	5	PDLIM3	PDLIM3
0.909	2.06649	0.818	5.24346	0.847	0.065	5	ADAMTS5	ADAMTS5
0.903	1.51475	0.806	2.42976	0.968	0.699	5	TPM1	TPM1
0.891	1.65248	0.782	3.51312	0.859	0.115	5	WFDC1	WFDC1
0.89	1.50644	0.78	2.70782	0.933	0.338	5	COL14A1	COL14A1
0.889	1.51762	0.778	4.21661	0.827	0.089	5	SH3BGR	SH3BGR
0.878	1.32331	0.756	2.56113	0.913	0.41	5	TMEM47	TMEM47
0.877	1.34943	0.754	2.80865	0.878	0.259	5	SEMA3C	SEMA3C
0.877	1.4319	0.754	4.98499	0.78	0.051	5	KCNMB1	KCNMB1
0.874	1.45381	0.748	3.0326	0.865	0.305	5	NET1	NET1
0.87	1.29729	0.74	1.99785	0.958	0.397	5	DCN	DCN
0.867	1.58588	0.734	4.01677	0.786	0.092	5	LTBP1	LTBP1
0.865	1.47375	0.73	2.93981	0.864	0.293	5	FLRT2	FLRT2
0.863	1.14806	0.726	2.00346	0.941	0.649	5	FLNA	FLNA
0.861	1.24975	0.722	3.12268	0.821	0.23	5	PDLIM7	PDLIM7
0.853	1.15553	0.706	1.81288	0.97	0.509	5	SPARCL1	SPARCL1
0.853	1.58185	0.706	5.16104	0.734	0.054	5	SYNPO2	SYNPO2
0.849	0.930937	0.698	1.43133	0.995	0.759	5	CALD1	CALD1
0.848	1.48603	0.696	3.48532	0.79	0.196	5	DHRS3	DHRS3
0.845	1.22024	0.69	3.22276	0.781	0.145	5	ITGA9	ITGA9
0.844	1.1516	0.688	2.19565	0.89	0.45	5	LOC101113020	DST
0.843	1.19561	0.686	2.19768	0.88	0.295	5	MAP1B	MAP1B
0.839	1.41474	0.678	5.30316	0.699	0.032	5	MYOCD	MYOCD
0.837	1.03985	0.674	2.03224	0.877	0.472	5	LPP	LPP
0.834	1.84445	0.668	7.71887	0.672	0.009	5	GREM1	GREM1
0.824	1.14667	0.648	2.11353	0.876	0.428	5	ID4	ID4
0.824	1.63244	0.648	2.86785	0.821	0.283	5	CRYAB	CRYAB
0.818	1.18597	0.636	5.31187	0.655	0.028	5	MRVI1	MRVI1
0.814	1.17297	0.628	2.5681	0.79	0.279	5	SYNE1	SYNE1
0.814	0.88172	0.628	1.53406	0.929	0.687	5	PPP1R12A	PPP1R12A
0.814	2.19511	0.628	5.07846	0.69	0.127	5	DES	DES
0.809	1.35752	0.618	3.8275	0.673	0.069	5	CLDN11	CLDN11
0.806	0.812283	0.612	1.38121	0.943	0.754	5	MGST3	MGST3
0.798	1.43227	0.596	4.27443	0.635	0.049	5	PLN	PLN
0.797	1.23267	0.594	3.6637	0.661	0.1	5	GPC6	GPC6
0.784	0.822078	0.568	1.41956	0.897	0.396	5	NEXN	NEXN
0.779	0.789572	0.558	1.35625	0.926	0.674	5	SH3PXD2A	SH3PXD2A
0.776	0.492783	0.552	0.761759	0.996	0.959	5	UQCRH	UQCRH
0.773	0.915696	0.546	1.67903	0.809	0.354	5	SERPINE2	SERPINE2
0.768	0.938892	0.536	2.30919	0.673	0.173	5	ADGRG6	ADGRG6
0.768	0.751683	0.536	1.30336	0.903	0.59	5	DSTN	DSTN
0.767	0.966132	0.534	5.46294	0.55	0.02	5	SCUBE1	SCUBE1
0.766	0.97368	0.532	3.65612	0.584	0.067	5	RASL12	RASL12
0.766	0.867391	0.532	1.44471	0.884	0.488	5	EDNRA	EDNRA
0.765	0.928117	0.53	1.83398	0.8	0.482	5	ATP2A2	ATP2A2
0.763	1.04643	0.526	4.51995	0.558	0.043	5	RIMS1	RIMS1
0.763	1.3207	0.526	2.14087	0.845	0.532	5	ELN	ELN
0.76	1.01109	0.52	1.63002	0.89	0.634	5	ID2	ID2
0.75	0.66302	0.5	0.964577	1	0.689	5	IGF2	IGF2
0.75	0.769156	0.5	1.41482	0.839	0.581	5	SKIL	SKIL
0.749	0.720066	0.498	1.31022	0.824	0.373	5	C3H2orf40	C3H2orf40
0.749	0.745368	0.498	1.75452	0.734	0.345	5	LOC101122413	PALLD
0.747	0.757453	0.494	1.70802	0.741	0.305	5	TBX4	TBX4
0.744	0.8471	0.488	2.51288	0.614	0.162	5	PRDM6	PRDM6
0.743	0.922037	0.486	3.17869	0.56	0.092	5	ISM1	ISM1
0.742	0.962381	0.484	2.43634	0.613	0.16	5	TGFBI	TGFBI
0.738	0.783402	0.476	2.80281	0.571	0.124	5	JAZF1	JAZF1
0.738	1.12885	0.476	2.76231	0.631	0.25	5	MYLIP	MYLIP
0.736	0.717772	0.472	1.48739	0.767	0.493	5	LOC106991082	RBFOX2
0.734	1.2206	0.468	3.35351	0.561	0.139	5	CKB	CKB
0.734	0.844604	0.468	2.34735	0.613	0.194	5	PLCB1	PLCB1
0.731	0.749784	0.462	1.92499	0.63	0.236	5	FAM213A	FAM213A
0.731	0.744922	0.462	1.6649	0.726	0.402	5	C2H9orf3	C2H9orf3
0.73	1.09045	0.46	4.61927	0.489	0.038	5	SOSTDC1	SOSTDC1
0.73	1.06725	0.46	1.99098	0.726	0.397	5	RGS2	RGS2
0.727	1.13127	0.454	2.66765	0.597	0.194	5	FILIP1L	FILIP1L
0.726	0.756165	0.452	1.5901	0.747	0.418	5	LOC101111776	MAP3K20
0.726	0.978928	0.452	1.7085	0.798	0.492	5	LMNA	LMNA
0.725	0.79839	0.45	3.79537	0.495	0.058	5	LOC101117564	SPEG
0.722	0.648823	0.444	1.31944	0.775	0.499	5	ACTN1	ACTN1
0.722	0.967067	0.444	1.70711	0.738	0.411	5	NR4A1	NR4A1
0.721	0.504041	0.442	0.875476	0.927	0.772	5	SLC25A3	SLC25A3
0.72	0.986986	0.44	6.87523	0.447	0.008	5	NRG2	NRG2
0.719	0.920685	0.438	1.85463	0.721	0.436	5	DAAM1	DAAM1
0.719	0.540823	0.438	0.920918	0.924	0.752	5	NFIA	NFIA
0.718	0.682649	0.436	1.1194	0.833	0.484	5	C15H11orf96	C15H11orf96
0.718	0.90061	0.436	2.75719	0.522	0.098	5	CDH13	CDH13
0.716	0.748225	0.432	2.33624	0.558	0.161	5	CPED1	CPED1
0.716	0.825365	0.432	3.54028	0.486	0.069	5	MSRB3	MSRB3
0.715	0.621806	0.43	1.3256	0.741	0.341	5	FHL1	FHL1
0.715	0.973944	0.43	2.73877	0.554	0.166	5	FBXO32	FBXO32
0.715	1.0749	0.43	3.14444	0.514	0.107	5	IGF1	IGF1
0.714	0.97277	0.428	2.4419	0.575	0.193	5	ABCC9	ABCC9
0.714	0.689381	0.428	1.54881	0.696	0.346	5	PAWR	PAWR
0.714	0.636147	0.428	1.38823	0.723	0.356	5	PGM5	PGM5
0.713	0.714196	0.426	1.97044	0.597	0.225	5	GPM6B	GPM6B
0.713	1.44124	0.426	4.58793	0.463	0.045	5	MUSTN1	MUSTN1
0.711	0.680633	0.422	1.71503	0.641	0.295	5	SVIL	SVIL
0.71	0.744479	0.42	2.40224	0.545	0.156	5	SLC8A1	SLC8A1
0.708	0.362782	0.416	0.619832	0.888	0.489	5	SDC2	SDC2
0.708	0.659052	0.416	1.48559	0.689	0.356	5	ANTXR2	ANTXR2
0.707	0.515977	0.414	0.827999	0.978	0.896	5	EIF4G2	EIF4G2
0.707	0.680375	0.414	1.95385	0.591	0.224	5	MXRA7	MXRA7
0.705	0.549561	0.41	1.11322	0.768	0.427	5	ANTXR1	ANTXR1
0.704	0.599934	0.408	1.1631	0.768	0.451	5	PMEPA1	PMEPA1
0.704	0.828844	0.408	3.62481	0.448	0.044	5	NOTUM	NOTUM
0.702	0.878032	0.404	3.73347	0.438	0.035	5	SLC6A15	SLC6A15
0.701	0.507464	0.402	1.01194	0.813	0.549	5	PPIC	PPIC
0.701	0.595215	0.402	1.44815	0.674	0.383	5	RBPMS	RBPMS
0.701	0.817981	0.402	2.04184	0.611	0.319	5	SLMAP	SLMAP
0.701	0.616715	0.402	1.60375	0.631	0.295	5	LOC105616690	SVIL

## Sheet: cluster6
myAUC	avg_diff	power	avg_log2FC	pct.1	pct.2	cluster	gene	genes_no_LOC
0.966	2.2445	0.932	3.4223	0.999	0.399	6	DCN	DCN
0.92	2.60507	0.84	3.89643	0.995	0.487	6	COL1A1	COL1A1
0.905	2.21003	0.81	5.39501	0.843	0.096	6	SERPINF1	SERPINF1
0.903	2.29675	0.806	3.41731	0.994	0.506	6	COL1A2	COL1A2
0.902	1.73655	0.804	2.99692	0.947	0.381	6	PCOLCE	PCOLCE
0.899	1.78896	0.798	2.65214	0.973	0.384	6	MGP	MGP
0.882	1.52466	0.764	2.91138	0.899	0.376	6	FBN1	FBN1
0.88	1.96352	0.76	2.88656	0.999	0.575	6	COL3A1	COL3A1
0.872	1.73265	0.744	2.97831	0.903	0.373	6	C3H2orf40	C3H2orf40
0.86	1.59235	0.72	2.71445	0.91	0.342	6	CCDC80	CCDC80
0.852	1.35741	0.704	2.06761	0.984	0.85	6	CST3	CST3
0.849	1.76402	0.698	3.03842	0.823	0.237	6	PTN	PTN
0.847	1.02713	0.694	1.67564	0.983	0.489	6	COL6A1	COL6A1
0.843	1.01865	0.686	1.67907	0.976	0.584	6	FSTL1	FSTL1
0.83	1.0312	0.66	1.60784	0.994	0.463	6	OGN	OGN
0.814	1.26188	0.628	2.79743	0.776	0.276	6	FBLN1	FBLN1
0.81	1.22527	0.62	1.85342	0.99	0.786	6	SPARC	SPARC
0.803	1.17295	0.606	1.93078	0.925	0.529	6	COL5A2	COL5A2
0.801	1.23285	0.602	2.65061	0.734	0.186	6	MEST	MEST
0.801	1.84415	0.602	3.14159	0.755	0.27	6	DLK1	DLK1
0.798	1.37444	0.596	2.73963	0.771	0.311	6	GSN	GSN
0.795	1.19701	0.59	1.94374	0.896	0.532	6	ELN	ELN
0.788	0.840067	0.576	1.55163	0.887	0.502	6	TIMP2	TIMP2
0.785	1.0198	0.57	1.50528	0.983	0.593	6	APOE	APOE
0.782	1.01966	0.564	1.68386	0.878	0.418	6	GPC3	GPC3
0.781	1.04709	0.562	2.03679	0.797	0.332	6	RBP4	RBP4
0.781	0.841994	0.562	1.65091	0.839	0.424	6	LHFP	LHFP
0.78	1.03644	0.56	1.65749	0.917	0.563	6	PLAC9	PLAC9
0.779	1.06728	0.558	3.37491	0.633	0.103	6	GLT8D2	GLT8D2
0.777	0.900503	0.554	1.58817	0.892	0.451	6	BGN	BGN
0.769	1.27382	0.538	2.08161	0.79	0.364	6	TFPI2	TFPI2
0.768	1.08004	0.536	1.85304	0.828	0.363	6	AKAP12	AKAP12
0.768	0.897834	0.536	1.58921	0.818	0.322	6	TCF21	TCF21
0.768	0.891097	0.536	2.03393	0.686	0.165	6	PDGFRA	PDGFRA
0.766	1.17996	0.532	2.06048	0.832	0.484	6	IGFBP6	IGFBP6
0.762	0.883328	0.524	1.59596	0.854	0.494	6	TIMP1	TIMP1
0.762	0.813289	0.524	1.2086	0.958	0.671	6	GTL2	GTL2
0.757	2.46997	0.514	6.7555	0.531	0.031	6	LUM	LUM
0.755	0.894484	0.51	1.66102	0.791	0.364	6	KCTD12	KCTD12
0.751	0.577509	0.502	0.939016	0.958	0.844	6	FCGRT	FCGRT
0.748	0.605571	0.496	0.989372	0.948	0.454	6	COL6A3	COL6A3
0.746	0.879408	0.492	1.49139	0.874	0.594	6	RARRES2	RARRES2
0.746	0.819695	0.492	1.92107	0.68	0.255	6	DAB2	DAB2
0.745	0.850259	0.49	1.60885	0.819	0.597	6	RCN1	RCN1
0.743	0.81497	0.486	1.35912	0.878	0.491	6	EDNRA	EDNRA
0.743	0.818066	0.486	1.93281	0.698	0.332	6	GPX7	GPX7
0.741	0.81042	0.482	2.11502	0.652	0.222	6	MMP23B	MMP23B
0.74	0.886664	0.48	1.92228	0.719	0.411	6	P4HA2	P4HA2
0.738	0.837951	0.476	1.58028	0.792	0.452	6	PMEPA1	PMEPA1
0.737	0.721697	0.474	1.59929	0.735	0.316	6	MXRA8	MXRA8
0.737	0.715561	0.474	1.23609	0.892	0.562	6	RBP1	RBP1
0.736	0.709837	0.472	1.24051	0.87	0.487	6	COLEC12	COLEC12
0.73	0.662677	0.46	1.19374	0.855	0.47	6	RUNX1T1	RUNX1T1
0.73	0.405955	0.46	0.615946	0.995	0.955	6	PPIB	PPIB
0.73	0.709377	0.46	1.40385	0.775	0.429	6	ANTXR1	ANTXR1
0.729	0.674536	0.458	1.11852	0.878	0.429	6	VCAN	VCAN
0.728	0.739224	0.456	1.58806	0.72	0.323	6	SGCD	SGCD
0.728	0.785636	0.456	1.96757	0.664	0.303	6	IL11RA	IL11RA
0.728	0.749136	0.456	1.69509	0.703	0.357	6	PLPP1	PLPP1
0.724	1.03047	0.448	3.74704	0.507	0.08	6	EGFL6	EGFL6
0.724	0.993675	0.448	2.31693	0.627	0.242	6	FBLN5	FBLN5
0.723	0.532246	0.446	0.862098	0.971	0.774	6	SEPP1	SEPP1
0.721	0.736753	0.442	1.65738	0.698	0.398	6	FKBP7	FKBP7
0.718	0.853213	0.436	2.76083	0.543	0.143	6	RCN3	RCN3
0.717	0.84489	0.434	1.8899	0.653	0.293	6	ECM2	ECM2
0.716	0.743431	0.432	1.30054	0.735	0.317	6	CAPN6	CAPN6
0.716	0.572206	0.432	1.15389	0.761	0.382	6	EMP3	EMP3
0.715	0.680824	0.43	1.45839	0.723	0.383	6	PLXDC2	PLXDC2
0.714	0.679874	0.428	1.24612	0.829	0.571	6	OLFML3	OLFML3
0.713	0.422967	0.426	0.662196	0.983	0.917	6	CD63	CD63
0.713	0.789949	0.426	1.75641	0.667	0.324	6	HTRA1	HTRA1
0.713	0.849095	0.426	2.22153	0.571	0.172	6	ITIH5	ITIH5
0.712	1.1686	0.424	4.2946	0.454	0.038	6	SFRP1	SFRP1
0.712	0.7909	0.424	2.924	0.508	0.106	6	BOC	BOC
0.709	0.626935	0.418	1.44698	0.672	0.287	6	COL6A2	COL6A2
0.705	0.813626	0.41	2.70036	0.51	0.122	6	LRRC17	LRRC17
0.705	1.00845	0.41	5.44241	0.426	0.02	6	PDGFRL	PDGFRL
0.703	1.32972	0.406	2.18456	0.686	0.399	6	KLF2	KLF2
0.702	0.541422	0.404	0.809529	0.882	0.468	6	CA3	CA3

## Sheet: cluster7
myAUC	avg_diff	power	avg_log2FC	pct.1	pct.2	cluster	gene	genes_no_LOC
0.965	1.66966	0.93	2.5366	1	0.761	7	CALD1	CALD1
0.93	1.86033	0.86	4.01409	0.927	0.219	7	IGFBP7	IGFBP7
0.921	1.90162	0.842	3.94975	0.907	0.119	7	WFDC1	WFDC1
0.918	1.91412	0.836	3.23619	0.928	0.13	7	MYH11	MYH11
0.918	1.42215	0.836	2.16403	0.99	0.85	7	CST3	CST3
0.914	1.66535	0.828	4.43108	0.872	0.137	7	MFGE8	MFGE8
0.906	1.75088	0.812	5.22241	0.837	0.073	7	GUCY1B3	GUCY1B3
0.896	1.5443	0.792	3.81936	0.86	0.179	7	NOTCH3	NOTCH3
0.889	1.20958	0.778	2.06201	0.971	0.687	7	PPP1R12A	PPP1R12A
0.877	1.80903	0.754	2.80247	0.891	0.186	7	ACTA2	ACTA2
0.872	1.92929	0.744	3.09621	0.876	0.198	7	TAGLN	TAGLN
0.871	1.24838	0.742	2.35858	0.93	0.421	7	LHFP	LHFP
0.866	1.18083	0.732	1.76988	0.994	0.819	7	COL4A1	COL4A1
0.863	2.07767	0.726	3.07671	0.918	0.386	7	MGP	MGP
0.863	1.40823	0.726	3.57246	0.805	0.175	7	SEPT4	SEPT4
0.862	1.41304	0.724	2.78312	0.872	0.233	7	MEF2C	MEF2C
0.861	1.46969	0.722	2.34244	0.956	0.482	7	C15H11orf96	C15H11orf96
0.854	1.06027	0.708	1.78089	0.972	0.59	7	RARRES2	RARRES2
0.854	1.76322	0.708	3.65314	0.805	0.183	7	MEST	MEST
0.85	1.45438	0.7	3.55538	0.79	0.167	7	SEMA5A	SEMA5A
0.845	1.6544	0.69	2.63882	0.959	0.701	7	TPM1	TPM1
0.84	1.22534	0.68	2.16319	0.933	0.491	7	TIMP1	TIMP1
0.838	1.45863	0.676	2.55587	0.833	0.251	7	TPM2	TPM2
0.836	1.99815	0.672	7.51128	0.679	0.015	7	NDUFA4L2	NDUFA4L2
0.827	1.03148	0.654	2.00147	0.892	0.465	7	PKIG	PKIG
0.82	1.22989	0.64	4.89909	0.664	0.032	7	CPE	CPE
0.815	1.21584	0.63	3.78196	0.692	0.088	7	IL6R	IL6R
0.811	1.16337	0.622	3.35425	0.71	0.139	7	RAMP1	RAMP1
0.808	1.36886	0.616	6.60204	0.625	0.015	7	CCDC3	CCDC3
0.807	0.859756	0.614	1.35192	0.972	0.876	7	SEPT7	SEPT7
0.807	1.35434	0.614	5.96325	0.63	0.029	7	LOC105611978	LOC105611978
0.806	1.19387	0.612	4.5808	0.649	0.054	7	GUCY1A3	GUCY1A3
0.803	1.39328	0.606	4.0371	0.651	0.054	7	PLN	PLN
0.799	1.16951	0.598	2.71825	0.742	0.235	7	ITGA1	ITGA1
0.797	1.05679	0.594	2.00077	0.837	0.413	7	LOC101115805	COL4A2
0.795	1.15054	0.59	3.20768	0.675	0.109	7	NCKAP5	NCKAP5
0.795	1.94004	0.59	7.59851	0.598	0.015	7	LOC101102327	COX4I2
0.794	1.09518	0.588	2.54951	0.752	0.248	7	LOC101122183	CRIM1
0.793	1.11706	0.586	6.32295	0.594	0.012	7	HEYL	HEYL
0.788	0.668865	0.576	1.11923	0.971	0.489	7	SDC2	SDC2
0.785	1.19322	0.57	2.81519	0.691	0.174	7	KCNJ8	KCNJ8
0.785	0.984985	0.57	1.65638	0.931	0.756	7	MGST3	MGST3
0.78	0.822466	0.56	1.63132	0.859	0.498	7	ACTN1	ACTN1
0.777	1.00475	0.554	2.30475	0.74	0.32	7	ISYNA1	ISYNA1
0.774	0.970563	0.548	1.89407	0.812	0.504	7	LIMS1	LIMS1
0.773	0.825412	0.546	1.61088	0.849	0.426	7	ANTXR1	ANTXR1
0.771	0.886277	0.542	1.68787	0.826	0.417	7	FILIP1	FILIP1
0.771	0.498372	0.542	0.904818	0.831	0.347	7	MYLK	MYLK
0.765	0.95371	0.53	2.78875	0.646	0.163	7	ARHGAP42	ARHGAP42
0.763	0.875113	0.526	2.28393	0.692	0.226	7	PRKG1	PRKG1
0.761	0.889122	0.522	1.93836	0.753	0.34	7	PDE5A	PDE5A
0.751	1.32813	0.502	6.00148	0.516	0.02	7	PARM1	PARM1
0.75	0.946002	0.5	3.48412	0.56	0.072	7	RASL12	RASL12
0.75	0.835449	0.5	1.35674	0.878	0.475	7	SLC2A3	SLC2A3
0.75	0.907407	0.5	5.95674	0.511	0.014	7	AFAP1L2	AFAP1L2
0.749	0.649419	0.498	1.1677	0.897	0.451	7	BGN	BGN
0.746	0.912851	0.492	3.05524	0.58	0.118	7	PEAR1	PEAR1
0.743	0.775008	0.486	1.4702	0.815	0.452	7	PMEPA1	PMEPA1
0.742	1.8485	0.484	9.07503	0.485	0.003	7	RGS5	RGS5
0.741	0.91867	0.482	2.30422	0.651	0.24	7	FAM107B	FAM107B
0.74	0.532231	0.48	0.850594	0.985	0.9	7	MRCL3	MRCL3
0.739	0.540425	0.478	0.827708	0.985	0.787	7	SPARC	SPARC
0.738	0.730025	0.476	1.53481	0.78	0.419	7	LOC101111776	MAP3K20
0.738	1.10463	0.476	2.58643	0.62	0.197	7	FILIP1L	FILIP1L
0.737	0.887801	0.474	2.16053	0.653	0.228	7	REM1	REM1
0.736	0.563091	0.472	0.833358	0.998	0.731	7	VIM	VIM
0.736	1.58519	0.472	4.82741	0.506	0.043	7	RGS16	RGS16
0.735	0.846418	0.47	1.96954	0.715	0.367	7	HK1	HK1
0.733	0.524817	0.466	0.814772	0.984	0.913	7	ITGB1	ITGB1
0.732	0.560398	0.464	0.945471	0.944	0.82	7	SUB1	SUB1
0.731	0.851698	0.462	3.27193	0.535	0.097	7	PDLIM5	PDLIM5
0.731	0.771146	0.462	1.95274	0.676	0.305	7	GJC1	GJC1
0.731	0.842814	0.462	2.69356	0.571	0.127	7	LOC105608416	LOC105608416
0.73	0.751896	0.46	3.32005	0.522	0.074	7	AXL	AXL
0.729	0.717781	0.458	1.63782	0.728	0.402	7	PTK2	PTK2
0.729	0.933994	0.458	3.55272	0.522	0.087	7	ITGA7	ITGA7
0.728	0.520229	0.456	0.805059	0.988	0.877	7	CALM1	CALM1
0.727	0.550161	0.454	0.951266	0.931	0.773	7	SLC25A3	SLC25A3
0.726	0.564764	0.452	0.836965	0.995	0.593	7	APOE	APOE
0.725	0.543111	0.45	0.812482	0.995	0.969	7	MYL6	MYL6
0.724	0.657758	0.448	1.32647	0.812	0.571	7	ARPC1A	ARPC1A
0.722	0.781858	0.444	5.67421	0.455	0.014	7	EBF1	EBF1
0.722	0.579344	0.444	1.03953	0.893	0.69	7	CNN3	CNN3
0.717	0.713449	0.434	1.65704	0.691	0.34	7	GLIPR2	GLIPR2
0.715	0.742892	0.43	1.96338	0.619	0.261	7	EFHD2	EFHD2
0.715	0.866614	0.43	2.75651	0.527	0.117	7	LOC101107878	TRIM65
0.714	0.716939	0.428	1.33203	0.825	0.599	7	ROCK1	ROCK1
0.713	0.610486	0.426	1.10373	0.876	0.654	7	FLNA	FLNA
0.711	0.576537	0.422	1.05159	0.858	0.534	7	LAMA4	LAMA4
0.71	0.710922	0.42	1.57033	0.704	0.408	7	PEAK1	PEAK1
0.709	0.6857	0.418	1.68461	0.656	0.321	7	PRKAR2B	PRKAR2B
0.709	0.545751	0.418	1.22501	0.681	0.285	7	EPAS1	EPAS1
0.708	0.682971	0.416	1.78053	0.637	0.324	7	HIBADH	HIBADH
0.708	0.618099	0.416	1.65998	0.601	0.195	7	ABCC9	ABCC9
0.708	0.643265	0.416	1.20603	0.733	0.361	7	SERPINE2	SERPINE2
0.706	1.69504	0.412	4.86835	0.476	0.103	7	FAM162B	FAM162B
0.706	0.721456	0.412	2.6426	0.51	0.116	7	CBFA2T3	CBFA2T3
0.705	0.528789	0.41	0.823829	0.976	0.803	7	LGALS1	LGALS1
0.705	0.672322	0.41	1.68046	0.657	0.345	7	PTEN	PTEN
0.704	0.666613	0.408	1.37719	0.74	0.438	7	EPB41L2	EPB41L2
0.704	0.905774	0.408	2.33986	0.553	0.173	7	ITIH5	ITIH5
0.703	0.558177	0.406	1.06511	0.84	0.649	7	TLN1	TLN1
0.703	0.518304	0.406	0.879052	0.874	0.52	7	TBX3	TBX3
0.703	0.821872	0.406	7.07141	0.411	0.006	7	RGS7BP	RGS7BP
0.701	0.743341	0.402	2.34749	0.543	0.183	7	SMTN	SMTN

## Sheet: cluster8
myAUC	avg_diff	power	avg_log2FC	pct.1	pct.2	cluster	gene	genes_no_LOC
0.984	3.30001	0.968	6.29418	0.982	0.084	8	TOP2A	TOP2A
0.969	1.78965	0.938	5.39084	0.958	0.055	8	SPC24	SPC24
0.968	2.1089	0.936	3.83784	0.987	0.412	8	HMGB2	HMGB2
0.967	3.06215	0.934	6.18667	0.953	0.053	8	CENPF	CENPF
0.966	1.51305	0.932	2.40146	0.99	0.832	8	LOC101118100	H2AFV
0.966	1.69384	0.932	2.65791	0.992	0.736	8	STMN1	STMN1
0.966	2.62153	0.932	5.98899	0.951	0.059	8	UBE2C	UBE2C
0.961	1.60521	0.922	2.58159	0.992	0.75	8	HMGN2	HMGN2
0.957	1.87296	0.914	3.16265	0.988	0.478	8	DUT	DUT
0.955	2.35005	0.91	5.82065	0.932	0.082	8	CKAP2	CKAP2
0.954	2.46239	0.908	5.5045	0.93	0.118	8	NUSAP1	NUSAP1
0.954	2.34253	0.908	5.84497	0.927	0.069	8	TPX2	TPX2
0.953	1.83186	0.906	6.04014	0.92	0.033	8	BIRC5	BIRC5
0.95	1.58416	0.9	2.55431	0.99	0.694	8	H2AFZ	H2AFZ
0.949	1.28319	0.898	1.94321	0.997	0.941	8	LOC101112071	HMGB1
0.943	2.02623	0.886	4.3379	0.936	0.191	8	LOC101103869	CKS2
0.939	1.09747	0.878	1.72115	0.997	0.896	8	NUCKS1	NUCKS1
0.937	1.56407	0.874	3.46041	0.94	0.252	8	LMNB1	LMNB1
0.935	1.62447	0.87	4.44673	0.915	0.123	8	PTTG1	PTTG1
0.931	1.46669	0.862	2.2811	0.993	0.836	8	TUBB	TUBB
0.926	1.33189	0.852	4.16681	0.903	0.091	8	MND1	MND1
0.924	1.95716	0.848	2.99593	0.99	0.797	8	LOC106990101	TUBA1B
0.923	1.47395	0.846	5.39214	0.866	0.04	8	CENPW	CENPW
0.923	1.78734	0.846	5.27091	0.871	0.068	8	KIF23	KIF23
0.922	1.44817	0.844	4.32726	0.886	0.101	8	MAD2L1	MAD2L1
0.918	1.66258	0.836	3.36533	0.917	0.285	8	SMC4	SMC4
0.914	2.03636	0.828	6.01686	0.845	0.035	8	CENPE	CENPE
0.914	1.77164	0.828	6.16824	0.841	0.028	8	KIF11	KIF11
0.914	2.03138	0.828	5.67142	0.848	0.052	8	MIS18BP1	MIS18BP1
0.913	1.30203	0.826	3.86575	0.888	0.133	8	UBE2T	UBE2T
0.911	1.36434	0.822	4.30808	0.866	0.097	8	RACGAP1	RACGAP1
0.911	1.95695	0.822	5.99472	0.84	0.037	8	PRC1	PRC1
0.91	1.87432	0.82	5.31348	0.845	0.04	8	KIAA0101	KIAA0101
0.904	1.32971	0.808	3.11168	0.908	0.267	8	CKS1B	CKS1B
0.903	1.45787	0.806	5.52645	0.822	0.027	8	NDC80	NDC80
0.903	1.65296	0.806	3.77708	0.883	0.2	8	KIF20B	KIF20B
0.903	1.43303	0.806	4.72028	0.841	0.069	8	NUF2	NUF2
0.9	1.47333	0.8	5.11056	0.827	0.049	8	CASC5	CASC5
0.899	1.61957	0.798	5.76461	0.818	0.031	8	HMMR	HMMR
0.897	1.35758	0.794	4.82475	0.831	0.063	8	KNSTRN	KNSTRN
0.897	1.37428	0.794	6.57582	0.804	0.017	8	CDCA3	CDCA3
0.893	1.48345	0.786	2.60456	0.958	0.559	8	UBE2S	UBE2S
0.893	1.19243	0.786	2.12344	0.976	0.623	8	CALM3	CALM3
0.892	1.55987	0.784	5.39326	0.804	0.025	8	MKI67	MKI67
0.892	1.64264	0.784	3.6721	0.86	0.188	8	SMC2	SMC2
0.889	1.39371	0.778	4.77548	0.811	0.058	8	NCAPG	NCAPG
0.889	1.33064	0.778	4.39252	0.823	0.084	8	DIAPH3	DIAPH3
0.888	1.4307	0.776	6.1509	0.789	0.024	8	CCNA2	CCNA2
0.886	1.34404	0.772	5.82987	0.787	0.026	8	KIF15	KIF15
0.883	1.27952	0.766	5.9155	0.781	0.026	8	KIFC1	KIFC1
0.882	1.10223	0.764	2.32934	0.929	0.406	8	ANP32E	ANP32E
0.881	1.15748	0.762	6.00578	0.774	0.019	8	KIF20A	KIF20A
0.881	1.72843	0.762	6.55688	0.774	0.018	8	ASPM	ASPM
0.88	1.29583	0.76	6.02958	0.773	0.018	8	AURKB	AURKB
0.879	1.32445	0.758	6.27208	0.769	0.018	8	DLGAP5	DLGAP5
0.878	1.17619	0.756	5.18754	0.781	0.034	8	BUB1B	BUB1B
0.876	1.51416	0.752	4.96574	0.786	0.07	8	ANLN	ANLN
0.873	1.46734	0.746	6.16792	0.761	0.022	8	CENPA	CENPA
0.872	1.12479	0.744	2.85437	0.877	0.225	8	HMGB3	HMGB3
0.871	1.26365	0.742	5.22583	0.769	0.04	8	CCNB2	CCNB2
0.869	1.33894	0.738	2.4553	0.949	0.509	8	LOC101112330	HMGB1
0.866	1.24933	0.732	3.0106	0.858	0.248	8	CKAP5	CKAP5
0.864	0.88123	0.728	1.58102	0.912	0.239	8	PTN	PTN
0.864	1.08091	0.728	5.02814	0.755	0.036	8	KIF22	KIF22
0.862	1.41628	0.724	4.30302	0.785	0.103	8	LOC101110185	H2BC1
0.861	1.36369	0.722	2.1317	0.976	0.743	8	LOC101108730	TUBB4B
0.86	1.118	0.72	2.36509	0.888	0.4	8	TMPO	TMPO
0.86	1.90229	0.72	5.51257	0.748	0.056	8	LOC101105785	LOC101105785
0.859	1.05382	0.718	5.52893	0.735	0.024	8	BUB1	BUB1
0.857	1.24107	0.714	6.0437	0.728	0.018	8	DEPDC1	DEPDC1
0.855	1.03212	0.71	5.57632	0.727	0.022	8	KIF4A	KIF4A
0.855	1.177	0.71	3.76031	0.768	0.068	8	UHRF1	UHRF1
0.855	1.09194	0.71	1.71404	0.984	0.843	8	LOC101106288	H1FX
0.855	1.83365	0.71	3.90568	0.843	0.26	8	LOC101121396	TUBA1C
0.853	1.45761	0.706	3.53381	0.806	0.149	8	LOC101109397	H1-3
0.849	0.984807	0.698	1.81612	0.937	0.612	8	RAD21	RAD21
0.849	1.31026	0.698	5.31246	0.722	0.035	8	FBXO5	FBXO5
0.849	2.02057	0.698	5.9584	0.726	0.048	8	LOC101123158	H1-5
0.847	1.07326	0.694	5.2661	0.715	0.031	8	CKAP2L	CKAP2L
0.847	1.00454	0.694	4.25496	0.736	0.051	8	CENPK	CENPK
0.846	1.00882	0.692	3.3531	0.774	0.104	8	TYMS	TYMS
0.844	1.80159	0.688	3.67911	0.812	0.243	8	LOC101113893	H1-2
0.841	2.05865	0.682	3.64281	0.862	0.439	8	LOC101122645	H2AC20
0.84	1.01246	0.68	6.01273	0.693	0.016	8	KIF2C	KIF2C
0.839	0.856203	0.678	5.31704	0.697	0.023	8	CENPN	CENPN
0.839	1.11311	0.678	4.12214	0.73	0.079	8	ECT2	ECT2
0.838	2.16378	0.676	5.05764	0.734	0.133	8	LOC101113108	LOC101113108
0.838	1.17178	0.676	6.27864	0.686	0.016	8	CDCA2	CDCA2
0.838	1.28544	0.676	6.61297	0.684	0.011	8	FAM64A	FAM64A
0.836	1.54239	0.672	5.28951	0.703	0.046	8	LOC101109129	H4
0.835	0.957029	0.67	5.59534	0.685	0.02	8	TTK	TTK
0.832	1.23548	0.664	2.56521	0.864	0.321	8	LOC101102223	H1-0
0.832	1.76189	0.664	3.78458	0.789	0.2	8	LOC101109652	H1-4
0.831	1.16739	0.662	5.76935	0.68	0.025	8	AURKA	AURKA
0.827	1.77879	0.654	4.61844	0.718	0.114	8	LOC101108868	LOC101108868
0.825	1.49333	0.65	2.60502	0.925	0.62	8	ARL6IP1	ARL6IP1
0.824	1.08316	0.648	5.4887	0.665	0.021	8	ARHGAP11A	ARHGAP11A
0.823	1.23406	0.646	2.84026	0.793	0.259	8	ATAD2	ATAD2
0.821	1.39673	0.642	5.8074	0.661	0.027	8	CCNB1	CCNB1
0.819	0.821968	0.638	1.71522	0.92	0.484	8	UBL4A	UBL4A
0.819	0.856384	0.638	2.17181	0.833	0.298	8	CMC2	CMC2
0.818	0.891328	0.636	1.45299	0.982	0.762	8	CALM2	CALM2
0.818	1.29737	0.636	5.86628	0.651	0.02	8	CDC20	CDC20
0.818	0.960527	0.636	6.41928	0.646	0.013	8	CDCA8	CDCA8
0.817	0.913241	0.634	1.57754	0.955	0.704	8	DEK	DEK
0.816	1.1265	0.632	6.02211	0.646	0.017	8	CDKN3	CDKN3
0.816	1.28694	0.632	3.1784	0.76	0.201	8	SGOL2	SGOL2
0.815	0.837943	0.63	6.0298	0.64	0.013	8	SHCBP1	SHCBP1
0.812	1.47203	0.624	5.88213	0.642	0.028	8	LOC101123417	LOC101123417
0.811	0.847229	0.622	2.1718	0.825	0.293	8	LOC101103247	SKA2
0.809	0.812618	0.618	3.57555	0.68	0.076	8	NCAPD2	NCAPD2
0.807	1.26214	0.614	2.9553	0.781	0.241	8	LOC101111401	H1-4
0.806	1.03136	0.612	2.71878	0.768	0.239	8	LOC105609393	LOC105609393
0.805	1.00633	0.61	4.33924	0.651	0.051	8	CDKN2C	CDKN2C
0.802	0.884026	0.604	4.11722	0.648	0.055	8	C16H5orf34	C16H5orf34
0.801	0.817	0.602	4.87244	0.623	0.025	8	CIT	CIT
0.8	0.807613	0.6	1.4559	0.949	0.618	8	LOC105614854	name
0.8	0.764304	0.6	4.92986	0.623	0.026	8	PBK	PBK
0.799	0.894675	0.598	3.3625	0.678	0.103	8	NCAPD3	NCAPD3
0.799	1.54624	0.598	6.23816	0.612	0.018	8	LOC101115753	LOC101115753
0.798	0.82139	0.596	1.90679	0.845	0.383	8	BUB3	BUB3
0.798	0.742122	0.596	1.36459	0.948	0.657	8	HP1BP3	HP1BP3
0.793	0.764847	0.586	4.73842	0.612	0.029	8	CENPL	CENPL
0.792	0.821161	0.584	6.12531	0.596	0.014	8	MXD3	MXD3
0.791	0.644025	0.582	1.20168	0.95	0.675	8	BANF1	BANF1
0.79	0.72525	0.58	1.7451	0.849	0.358	8	SEPT10	SEPT10
0.79	0.909474	0.58	6.10248	0.592	0.013	8	NEK2	NEK2
0.789	0.768452	0.578	5.15019	0.598	0.024	8	SPC25	SPC25
0.789	0.696293	0.578	2.11983	0.772	0.236	8	SAE1	SAE1
0.788	0.737728	0.576	3.24653	0.654	0.088	8	RHNO1	RHNO1
0.788	0.741532	0.576	3.5809	0.636	0.065	8	NDE1	NDE1
0.786	0.991887	0.572	5.41023	0.592	0.025	8	PLK1	PLK1
0.785	0.81765	0.57	3.30618	0.646	0.091	8	DBF4	DBF4
0.785	0.940925	0.57	5.77292	0.584	0.017	8	ESCO2	ESCO2
0.784	1.23243	0.568	2.75861	0.762	0.288	8	KPNA2	KPNA2
0.783	0.681714	0.566	2.14836	0.728	0.174	8	MNS1	MNS1
0.78	1.0606	0.56	2.3131	0.785	0.323	8	PCNA	PCNA
0.779	0.765034	0.558	1.54871	0.869	0.488	8	CBX5	CBX5
0.779	1.33035	0.558	6.8822	0.567	0.014	8	LOC101114146	LOC101114146
0.778	1.01409	0.556	4.51563	0.594	0.046	8	LOC101120455	H2BC18
0.777	0.698252	0.554	2.2202	0.726	0.194	8	RNASEH2C	RNASEH2C
0.777	0.716498	0.554	2.37788	0.694	0.152	8	CCDC34	CCDC34
0.776	0.793756	0.552	1.7063	0.818	0.365	8	EZH2	EZH2
0.776	0.653792	0.552	5.88985	0.563	0.012	8	SPAG5	SPAG5
0.776	0.553516	0.552	0.908834	0.987	0.837	8	PRDX1	PRDX1
0.775	0.791569	0.55	5.32355	0.567	0.02	8	CCNF	CCNF
0.775	0.687645	0.55	2.7208	0.657	0.116	8	KIAA1524	KIAA1524
0.774	0.708805	0.548	5.55279	0.562	0.015	8	PARPBP	PARPBP
0.773	0.734666	0.546	3.40263	0.613	0.072	8	SPDL1	SPDL1
0.772	0.663452	0.544	5.56582	0.556	0.016	8	GTSE1	GTSE1
0.772	0.660027	0.544	1.30421	0.915	0.583	8	RAN	RAN
0.771	0.765553	0.542	3.14061	0.626	0.095	8	G2E3	G2E3
0.77	0.703106	0.54	1.39282	0.887	0.546	8	PRDX4	PRDX4
0.77	1.0474	0.54	4.16745	0.593	0.066	8	LOC101113369	LOC101113369
0.769	1.21439	0.538	2.4648	0.786	0.406	8	LOC101105290	H4C1
0.769	0.755976	0.538	3.71381	0.585	0.05	8	CDC25B	CDC25B
0.769	0.76798	0.538	1.78254	0.795	0.367	8	USP1	USP1
0.768	0.738051	0.536	3.26873	0.604	0.07	8	LOC105605187	LOC105615398
0.768	1.44262	0.536	6.349	0.552	0.02	8	LOC101120200	LOC101120200
0.768	0.928913	0.536	4.01008	0.577	0.048	8	CLSPN	CLSPN
0.767	1.00346	0.534	5.66004	0.55	0.018	8	LOC105603814	LOC105607218
0.767	0.611898	0.534	1.75257	0.732	0.19	8	LXN	LXN
0.766	0.723529	0.532	2.26917	0.694	0.186	8	NRM	NRM
0.766	0.613511	0.532	3.25292	0.596	0.064	8	PLK4	PLK4
0.765	0.656448	0.53	4.2084	0.564	0.037	8	ASF1B	ASF1B
0.765	0.684373	0.53	2.88868	0.622	0.096	8	APITD1	APITD1
0.764	0.769451	0.528	1.74474	0.77	0.304	8	TUBB6	TUBB6
0.763	0.612471	0.526	1.40706	0.869	0.443	8	LSM5	LSM5
0.763	0.87999	0.526	3.61024	0.592	0.077	8	LOC101109919	H4
0.763	0.618343	0.526	1.15147	0.938	0.617	8	PSIP1	PSIP1
0.762	0.622555	0.524	2.22987	0.688	0.171	8	LOC101111388	HMGB1
0.76	0.668183	0.52	4.08379	0.556	0.038	8	NCAPG2	NCAPG2
0.76	0.568256	0.52	3.15555	0.584	0.063	8	ITPRIPL1	ITPRIPL1
0.758	0.728697	0.516	1.28488	0.923	0.688	8	CD99	CD99
0.758	0.962567	0.516	4.01517	0.554	0.041	8	RRM2	RRM2
0.758	0.646658	0.516	5.65682	0.528	0.013	8	CDK1	CDK1
0.758	0.571238	0.516	1.09386	0.946	0.644	8	SNRPD1	SNRPD1
0.758	0.575083	0.516	1.69089	0.74	0.224	8	NNAT	NNAT
0.757	0.678986	0.514	2.07339	0.697	0.187	8	CCDC109B	CCDC109B
0.757	0.613984	0.514	1.70003	0.759	0.273	8	LBR	LBR
0.756	0.763341	0.512	5.42635	0.526	0.014	8	LOC105605775	LOC105605775
0.756	0.982185	0.512	5.46778	0.531	0.022	8	LOC101118484	LOC101118484
0.756	0.70809	0.512	4.32463	0.538	0.028	8	BRCA1	BRCA1
0.756	0.622753	0.512	2.53914	0.63	0.126	8	CEP70	CEP70
0.754	0.681582	0.508	4.13114	0.543	0.04	8	INCENP	INCENP
0.754	0.637585	0.508	4.00769	0.543	0.036	8	CENPP	CENPP
0.754	0.688671	0.508	3.72901	0.558	0.055	8	PSRC1	PSRC1
0.753	0.619356	0.506	1.44981	0.845	0.413	8	LOC105601843	RAN
0.753	0.581057	0.506	1.18248	0.888	0.543	8	KPNB1	KPNB1
0.752	0.675129	0.504	1.67496	0.774	0.335	8	CENPC	CENPC
0.752	0.57021	0.504	0.921144	0.983	0.876	8	HNRNPA2B1	HNRNPA2B1
0.751	0.68126	0.502	1.68855	0.787	0.332	8	WBSCR22	WBSCR22
0.751	0.746385	0.502	2.97966	0.592	0.101	8	PHGDH	PHGDH
0.75	0.689926	0.5	3.95147	0.541	0.043	8	GAS2L3	GAS2L3
0.75	0.941892	0.5	2.83176	0.63	0.159	8	LOC101108086	name
0.749	0.732518	0.498	5.41709	0.51	0.015	8	CEP55	CEP55
0.747	0.537932	0.494	0.852748	0.984	0.876	8	FTL	FTL
0.746	0.542979	0.492	1.02884	0.941	0.66	8	LOC101121420	UQCRQ
0.746	0.570663	0.492	2.84078	0.577	0.084	8	VRK1	VRK1
0.745	0.691462	0.49	1.67366	0.774	0.337	8	HN1	HN1
0.744	0.620178	0.488	2.3942	0.618	0.133	8	DTYMK	DTYMK
0.743	0.521736	0.486	1.91926	0.655	0.17	8	DDX39A	DDX39A
0.743	0.646452	0.486	2.04656	0.667	0.204	8	RRM1	RRM1
0.742	0.642075	0.484	2.67356	0.577	0.098	8	CHEK1	CHEK1
0.742	0.58906	0.484	4.96341	0.503	0.019	8	ARHGEF39	ARHGEF39
0.741	0.631452	0.482	5.01778	0.5	0.018	8	ERCC6L	ERCC6L
0.741	0.565627	0.482	1.90513	0.665	0.197	8	POLA1	POLA1
0.74	0.991642	0.48	4.83995	0.51	0.039	8	LOC101110457	LOC101110457
0.739	0.547737	0.478	1.86597	0.677	0.204	8	MAGOHB	MAGOHB
0.739	0.633192	0.478	1.57216	0.738	0.306	8	GMNN	GMNN
0.738	0.618697	0.476	2.08667	0.638	0.178	8	WEE1	WEE1
0.737	0.683373	0.474	3.69674	0.522	0.055	8	FAM83D	FAM83D
0.737	0.58987	0.474	5.94281	0.483	0.01	8	KIF18B	KIF18B
0.736	0.68237	0.472	2.23236	0.629	0.163	8	LOC105608013	LOC105608013
0.735	0.536362	0.47	2.99915	0.541	0.073	8	TRIP13	TRIP13
0.735	0.630143	0.47	5.20461	0.484	0.016	8	KIF18A	KIF18A
0.734	0.550087	0.468	1.4472	0.765	0.349	8	LOC101121621	CYB5B
0.733	0.396779	0.466	0.580041	1	0.981	8	PTMA	PTMA
0.733	0.560267	0.466	1.93946	0.644	0.182	8	CDK5RAP2	CDK5RAP2
0.732	0.538267	0.464	5.62944	0.475	0.012	8	SKA1	SKA1
0.732	0.527338	0.464	3.02454	0.53	0.064	8	POLH	POLH
0.732	0.47862	0.464	0.917835	0.919	0.647	8	KHDRBS1	KHDRBS1
0.731	0.656072	0.462	1.78979	0.71	0.278	8	RPA3	RPA3
0.731	0.537559	0.462	1.97739	0.626	0.162	8	MPHOSPH9	MPHOSPH9
0.73	0.626342	0.46	1.2597	0.845	0.532	8	SMC1A	SMC1A
0.73	0.550647	0.46	1.42501	0.783	0.343	8	LOC101105985	LOC101105985
0.729	0.481303	0.458	1.10387	0.807	0.363	8	LOC101104153	TACC3
0.729	0.61251	0.458	1.13266	0.895	0.627	8	SMC3	SMC3
0.729	0.457109	0.458	0.724838	0.987	0.897	8	PFN1	PFN1
0.729	0.672675	0.458	2.29067	0.597	0.155	8	RFC3	RFC3
0.728	0.500347	0.456	2.74338	0.533	0.072	8	TTF2	TTF2
0.728	0.548902	0.456	4.15332	0.483	0.028	8	STIL	STIL
0.725	0.625935	0.45	2.28621	0.571	0.126	8	CENPQ	CENPQ
0.724	0.448449	0.448	0.795433	0.958	0.764	8	HNRNPD	HNRNPD
0.724	0.483226	0.448	0.881718	0.916	0.633	8	SRSF7	SRSF7
0.723	0.526484	0.446	5.09283	0.458	0.013	8	KIF14	KIF14
0.722	0.490466	0.444	0.972094	0.916	0.61	8	CBX3	CBX3
0.722	0.803158	0.444	2.12598	0.639	0.236	8	LOC101111669	H2AC6
0.722	0.615161	0.444	1.72882	0.677	0.266	8	ZMYM1	ZMYM1
0.721	0.390534	0.442	0.637016	0.986	0.883	8	HNRNPA3	HNRNPA3
0.721	0.474848	0.442	4.35993	0.463	0.022	8	SKA3	SKA3
0.721	0.641374	0.442	2.64684	0.55	0.116	8	TRIM59	TRIM59
0.72	0.661803	0.44	1.20818	0.828	0.547	8	SYNE2	SYNE2
0.72	0.519482	0.44	1.12448	0.832	0.487	8	XPO1	XPO1
0.72	0.60171	0.44	5.36051	0.451	0.012	8	E2F8	E2F8
0.72	0.490399	0.44	4.98644	0.454	0.015	8	FANCD2	FANCD2
0.72	0.548334	0.44	1.41041	0.777	0.348	8	LOC101103182	HMGN1
0.72	0.501497	0.44	1.23582	0.785	0.391	8	CTCF	CTCF
0.718	0.46354	0.436	1.17051	0.804	0.376	8	IFT27	IFT27
0.717	0.45886	0.434	0.816318	0.962	0.763	8	LOC101111410	ATP5MK
0.717	0.792415	0.434	6.10988	0.444	0.011	8	LOC101119679	H2BC4
0.717	0.487779	0.434	1.68083	0.64	0.207	8	RNASEH2B	RNASEH2B
0.717	0.563022	0.434	2.78337	0.517	0.09	8	GPSM2	GPSM2
0.716	0.558175	0.432	1.19361	0.833	0.519	8	RPN2	RPN2
0.715	0.42592	0.43	0.732244	0.979	0.811	8	ERH	ERH
0.715	0.462873	0.43	3.68942	0.466	0.035	8	LMNB2	LMNB2
0.715	0.496416	0.43	2.26073	0.538	0.104	8	DSN1	DSN1
0.715	0.517433	0.43	1.03619	0.878	0.572	8	PARP1	PARP1
0.715	0.494575	0.43	1.91904	0.585	0.155	8	PCNT	PCNT
0.715	0.570174	0.43	2.50185	0.528	0.1	8	CCDC18	CCDC18
0.713	0.489907	0.426	1.00486	0.87	0.578	8	EVL	EVL
0.712	0.519834	0.424	2.7842	0.501	0.076	8	HMGN5	HMGN5
0.712	0.389084	0.424	0.626447	0.982	0.881	8	SRSF3	SRSF3
0.711	0.475975	0.422	3.35615	0.466	0.044	8	GEN1	GEN1
0.711	0.562064	0.422	1.01612	0.913	0.703	8	RANBP1	RANBP1
0.71	0.48762	0.42	4.32236	0.442	0.022	8	MYBL1	MYBL1
0.71	0.478116	0.42	1.1695	0.798	0.422	8	PHF5A	PHF5A
0.71	0.64404	0.42	5.57439	0.433	0.013	8	LOC101106292	LOC101106292
0.71	0.575189	0.42	3.20378	0.474	0.055	8	TCF19	TCF19
0.71	0.450666	0.42	0.753074	0.963	0.846	8	PNRC2	PNRC2
0.71	0.460676	0.42	1.0298	0.857	0.497	8	LSM3	LSM3
0.71	0.475227	0.42	1.11302	0.795	0.402	8	YWHAH	YWHAH
0.709	0.492149	0.418	5.85505	0.427	0.009	8	SGOL1	SGOL1
0.709	0.491628	0.418	3.05142	0.471	0.051	8	POLQ	POLQ
0.708	0.442346	0.416	1.00949	0.833	0.482	8	RBBP7	RBBP7
0.708	0.493279	0.416	1.09485	0.839	0.496	8	SRI	SRI
0.708	0.516371	0.416	5.31747	0.428	0.012	8	TROAP	TROAP
0.708	0.740759	0.416	4.05272	0.453	0.037	8	LOC101106041	H2BC12
0.707	0.470433	0.414	0.865046	0.941	0.715	8	SNRPG	SNRPG
0.707	0.495773	0.414	3.29394	0.466	0.051	8	LOC101105444	LOC101105444
0.707	0.458892	0.414	3.10282	0.466	0.049	8	FANCI	FANCI
0.707	0.463907	0.414	4.08015	0.438	0.023	8	MASTL	MASTL
0.705	0.451196	0.41	3.91742	0.437	0.027	8	MTFR2	MTFR2
0.705	0.530736	0.41	5.02276	0.424	0.015	8	RAD51AP1	RAD51AP1
0.705	0.678196	0.41	2.33498	0.533	0.129	8	LOC101111915	name
0.705	0.469336	0.41	2.37329	0.501	0.089	8	MCM10	MCM10
0.704	0.463897	0.408	2.48504	0.497	0.087	8	ARHGAP19	ARHGAP19
0.704	0.492692	0.408	1.2314	0.748	0.371	8	SUZ12	SUZ12
0.704	0.511828	0.408	2.72053	0.482	0.072	8	ATAD5	ATAD5
0.702	0.474653	0.404	1.62658	0.621	0.208	8	BOLA3	BOLA3
0.702	0.415838	0.404	0.849332	0.906	0.619	8	SNRPC	SNRPC

[truncated: 7 more sheets: cluster9, cluster10, cluster11, cluster12, cluster13, cluster14, cluster15]
