# Supplementary material for: Developmental dynamics of ovine lung in health and cystic fibrosis at single-cell resolution
Source: Funct Integr Genomics. 2026 Jul 31;26(1):213. doi: 10.1007/s10142-026-01981-2 (PMC13424028; doi:10.1007/s10142-026-01981-2)
Supplement: Supplementary file 4 — Supplementary file4 (XLSX 353 KB) [file 10142_2026_1981_MOESM4_ESM.xlsx]

## Sheet: Sheet1
TABLE S4 ClusterMarkers_test_roc_Dist_WT_d120_termwAlign_resolution0.2
Cell Numbers in each cluster by donor	0	1	2	3	4	5	6	7	8	9	10	11	12	13	14	15	16	17	18	19	20	21
axh022	603	18	17	3	674	194	23	90	2	2	23	1	27	21	1	4	36	33	2	12	0	4
axh037	265	267	236	433	114	22	64	52	156	107	155	6	5	128	51	15	7	28	16	48	4	0
axh041	565	282	348	49	254	12	48	135	62	50	15	118	101	10	37	17	7	8	20	9	0	0
axh042	625	301	207	74	216	27	67	112	59	26	14	73	77	5	37	10	4	11	42	14	0	20
axh046	1302	1558	931	947	324	226	671	183	419	525	90	29	65	27	124	107	50	38	86	25	19	24
axh069	1421	576	1611	597	366	73	269	396	336	319	69	401	267	32	67	149	71	74	33	91	4	25
axh070	1658	525	1161	317	386	72	226	310	263	245	39	288	262	22	53	92	79	40	30	8	1	17
axh089	532	1145	64	909	104	1454	390	159	155	155	661	19	28	389	94	29	100	86	32	38	2	9
axh137	236	1331	135	280	133	100	291	259	62	52	25	7	11	38	114	18	23	31	53	36	77	11
axh140	468	913	209	140	555	320	139	235	63	47	6	3	25	22	26	67	58	49	51	48	25	3

## Sheet: cluster0
myAUC	avg_diff	power	avg_log2FC	pct.1	pct.2	cluster	gene	genes_no_LOC
0.965	2.41071	0.93	4.37455	0.977	0.168	0	SLC34A2	SLC34A2
0.964	3.91592	0.928	5.77396	0.986	0.604	0	SFTPC	SFTPC
0.936	2.54139	0.872	5.26406	0.901	0.085	0	LAMP3	LAMP3
0.934	2.39311	0.868	3.96494	0.963	0.426	0	NPC2	NPC2
0.931	2.10216	0.862	4.08241	0.926	0.13	0	SFTPD	SFTPD
0.93	1.76504	0.86	3.50436	0.944	0.152	0	SFTA2	SFTA2
0.922	2.7009	0.844	4.58511	0.913	0.17	0	SFTPB	SFTPB
0.905	1.44575	0.81	2.12964	0.999	0.943	0	LOC101115640	GNAS
0.898	1.5458	0.796	2.95869	0.916	0.155	0	MME	MME
0.888	3.18067	0.776	5.30421	0.849	0.177	0	SFTPA1	SFTPA1
0.883	1.61392	0.766	4.21187	0.818	0.075	0	PEBP4	PEBP4
0.883	1.2051	0.766	2.66122	0.905	0.149	0	NKX2-1	NKX2-1
0.881	1.40218	0.762	2.62249	0.928	0.362	0	CTSH	CTSH
0.88	1.23107	0.76	2.29694	0.937	0.198	0	GSTT2B	GSTT2B
0.878	1.23581	0.756	2.20299	0.941	0.228	0	TST	TST
0.877	1.17762	0.754	2.86298	0.868	0.12	0	MATN4	MATN4
0.869	1.0843	0.738	1.78108	0.944	0.218	0	LOC101118990	name
0.866	1.36003	0.732	2.21943	0.927	0.235	0	KRT8	KRT8
0.864	1.4515	0.728	4.19132	0.783	0.079	0	TMEM229B	TMEM229B
0.863	1.08683	0.726	1.81491	0.921	0.206	0	WFDC2	WFDC2
0.863	0.946518	0.726	1.43855	0.882	0.227	0	VMO1	VMO1
0.862	0.967501	0.724	1.54952	0.991	0.633	0	SPINT2	SPINT2
0.858	1.10236	0.716	2.0533	0.878	0.141	0	CLDN18	CLDN18
0.855	1.23083	0.71	2.09832	0.94	0.369	0	SDC4	SDC4
0.855	0.899639	0.71	1.38303	0.99	0.909	0	LOC105606223	ATP5F1E
0.853	1.02611	0.706	2.30399	0.876	0.168	0	EPCAM	EPCAM
0.852	1.19556	0.704	3.31934	0.793	0.114	0	SLC39A8	SLC39A8
0.852	1.04033	0.704	1.73056	0.929	0.223	0	LOC101117946	KRT19
0.85	1.14242	0.7	2.49973	0.877	0.258	0	LRRK2	LRRK2
0.849	1.00564	0.698	1.81885	0.897	0.201	0	PDPN	PDPN
0.847	1.00267	0.694	1.73293	0.958	0.505	0	LOC101114075	SULT1A1
0.843	0.916784	0.686	1.8582	0.848	0.16	0	CLDN4	CLDN4
0.842	1.12906	0.684	2.65369	0.833	0.195	0	PKDCC	PKDCC
0.84	1.00996	0.68	2.76322	0.796	0.124	0	IRX1	IRX1
0.833	0.920351	0.666	1.73664	0.91	0.371	0	TSTD1	TSTD1
0.832	0.736806	0.664	1.32914	0.827	0.126	0	COL4A4	COL4A4
0.829	0.959869	0.658	2.28158	0.836	0.261	0	TMEM50B	TMEM50B
0.828	0.97238	0.656	2.88645	0.762	0.12	0	EPDR1	EPDR1
0.827	0.881819	0.654	1.47256	0.955	0.407	0	LOC105616898	BCAM
0.823	0.799554	0.646	1.33507	0.867	0.212	0	AGER	AGER
0.822	1.01722	0.644	2.69363	0.759	0.116	0	PRR15L	PRR15L
0.815	0.917804	0.63	1.77741	0.894	0.313	0	ALCAM	ALCAM
0.812	0.854233	0.624	2.79454	0.729	0.11	0	RAB25	RAB25
0.811	0.860741	0.622	1.90348	0.824	0.21	0	TMEM238	TMEM238
0.81	1.10364	0.62	1.95966	0.809	0.2	0	CD24	CD24
0.81	0.806748	0.62	1.36921	0.955	0.653	0	SERP1	SERP1
0.808	0.89957	0.616	1.53526	0.928	0.585	0	PRDX5	PRDX5
0.808	0.963581	0.616	2.62246	0.733	0.124	0	MUC1	MUC1
0.806	0.812294	0.612	2.00632	0.767	0.139	0	MYH14	MYH14
0.802	0.824405	0.604	2.31816	0.733	0.12	0	PLEKHB1	PLEKHB1
0.802	1.03404	0.604	2.64185	0.725	0.126	0	ELF3	ELF3
0.798	0.880537	0.596	1.5693	0.8	0.186	0	GSTA1-1	GSTA1-1
0.796	1.06195	0.592	2.06076	0.833	0.349	0	ATP1B1	ATP1B1
0.793	1.07736	0.586	2.81842	0.693	0.103	0	LOC106991745	LOC106991745
0.79	0.728719	0.58	1.41218	0.851	0.285	0	MGST1	MGST1
0.79	0.855509	0.58	2.56435	0.691	0.113	0	NEBL	NEBL
0.789	0.916823	0.578	1.73076	0.792	0.201	0	GPRC5A	GPRC5A
0.787	0.690686	0.574	1.66611	0.756	0.156	0	CDH1	CDH1
0.786	0.712597	0.572	1.11141	0.977	0.843	0	ATP5G2	ATP5G2
0.783	1.34166	0.566	2.40519	0.744	0.181	0	KRT18	KRT18
0.783	0.969001	0.566	2.5241	0.69	0.128	0	FMO2	FMO2
0.782	0.88283	0.564	2.80641	0.66	0.101	0	FBP1	FBP1
0.782	0.90667	0.564	2.12859	0.728	0.16	0	KLF5	KLF5
0.781	1.03524	0.562	4.76209	0.592	0.039	0	PLCXD1	PLCXD1
0.781	0.750817	0.562	2.52897	0.672	0.106	0	PRSS8	PRSS8
0.781	0.916149	0.562	2.80641	0.679	0.13	0	FGFR2	FGFR2
0.781	0.744366	0.562	1.60838	0.832	0.283	0	MECOM	MECOM
0.78	1.2833	0.56	5.92878	0.575	0.018	0	MUC15	MUC15
0.779	0.794744	0.558	2.11896	0.724	0.17	0	PTPRF	PTPRF
0.778	0.819349	0.556	2.00295	0.766	0.267	0	CAT	CAT
0.773	0.837201	0.546	1.40939	0.884	0.421	0	PHLDA1	PHLDA1
0.772	0.770414	0.544	1.77259	0.786	0.269	0	LOC101103156	C6H4orf48
0.772	0.696948	0.544	1.25528	0.899	0.351	0	NPNT	NPNT
0.771	0.66003	0.542	1.88695	0.707	0.141	0	MAL2	MAL2
0.771	0.869779	0.542	2.44258	0.695	0.177	0	SLC12A2	SLC12A2
0.771	0.579858	0.542	1.17701	0.759	0.171	0	KRT7	KRT7
0.77	0.831051	0.54	3.13106	0.615	0.079	0	IRX5	IRX5
0.769	0.707227	0.538	2.34848	0.654	0.114	0	PRSS22	PRSS22
0.768	1.17969	0.536	3.51192	0.596	0.066	0	LOC101113398	CL43
0.767	0.74354	0.534	2.45315	0.664	0.146	0	DRAM1	DRAM1
0.767	0.759281	0.534	2.84457	0.623	0.094	0	LOC101102588	IRX2
0.766	0.841087	0.532	2.96673	0.619	0.093	0	ANK3	ANK3
0.765	0.807678	0.53	2.09828	0.68	0.148	0	PRSS35	PRSS35
0.764	0.671844	0.528	1.63106	0.788	0.289	0	ASAH1	ASAH1
0.764	0.72561	0.528	2.19926	0.65	0.111	0	CLDN7	CLDN7
0.762	0.766847	0.524	3.31942	0.589	0.066	0	FRRS1L	FRRS1L
0.762	0.610563	0.524	1.04654	0.912	0.507	0	DSTN	DSTN
0.761	0.668733	0.522	1.7603	0.735	0.223	0	LOC101111911	DDT
0.759	2.37994	0.518	3.97464	0.668	0.211	0	FABP5	FABP5
0.759	0.707162	0.518	1.6763	0.761	0.249	0	CGNL1	CGNL1
0.759	0.642988	0.518	0.956967	0.989	0.933	0	GNB2L1	GNB2L1
0.759	0.721187	0.518	1.55051	0.825	0.375	0	EML4	EML4
0.757	0.925948	0.514	4.1347	0.557	0.051	0	CDS1	CDS1
0.757	0.631998	0.514	1.08854	0.924	0.532	0	LRRFIP1	LRRFIP1
0.755	0.581132	0.51	1.03921	0.732	0.224	0	HHIP	HHIP
0.754	0.728918	0.508	4.02457	0.546	0.042	0	SLC22A31	SLC22A31
0.753	0.685544	0.506	3.10183	0.572	0.068	0	LOC106991591	LOC106991591
0.749	0.569742	0.498	1.11962	0.861	0.362	0	TSPAN13	TSPAN13
0.748	0.762577	0.496	3.01785	0.568	0.073	0	GALNT5	GALNT5
0.748	0.561898	0.496	1.28046	0.702	0.177	0	LMO7	LMO7
0.748	0.503052	0.496	0.832492	0.958	0.807	0	SSR2	SSR2
0.747	0.651386	0.494	2.39407	0.601	0.102	0	MPZL2	MPZL2
0.746	0.90369	0.492	2.49232	0.626	0.158	0	MID1IP1	MID1IP1
0.746	0.735255	0.492	2.76969	0.571	0.078	0	FBP2	FBP2
0.746	0.657438	0.492	1.81684	0.705	0.225	0	MBIP	MBIP
0.745	0.649099	0.49	2.80257	0.573	0.085	0	DOK4	DOK4
0.743	0.677159	0.486	1.43033	0.784	0.321	0	APBB2	APBB2
0.743	0.628516	0.486	1.85802	0.68	0.206	0	AGPAT2	AGPAT2
0.742	0.530193	0.484	0.849835	0.949	0.763	0	FTL	FTL
0.741	0.888906	0.482	1.67408	0.729	0.313	0	CTSZ	CTSZ
0.74	0.703813	0.48	2.51582	0.567	0.081	0	CFI	CFI
0.739	0.58732	0.478	2.57435	0.571	0.09	0	AP1M2	AP1M2
0.739	0.608807	0.478	1.64207	0.716	0.258	0	SNX4	SNX4
0.738	1.01842	0.476	3.96145	0.521	0.052	0	SPRY3	SPRY3
0.738	0.705371	0.476	2.03769	0.658	0.207	0	TMEM97	TMEM97
0.738	0.588488	0.476	1.95784	0.611	0.123	0	CXADR	CXADR
0.737	0.674313	0.474	2.42661	0.595	0.127	0	PRRG1	PRRG1
0.737	0.653498	0.474	2.53961	0.564	0.088	0	FOXA2	FOXA2
0.737	0.561811	0.474	1.12168	0.768	0.308	0	ERRFI1	ERRFI1
0.736	0.652687	0.472	1.8081	0.675	0.215	0	EIF2AK4	EIF2AK4
0.735	0.890258	0.47	2.47517	0.613	0.17	0	INSIG1	INSIG1
0.734	0.87968	0.468	2.7497	0.598	0.142	0	BMP1	BMP1
0.732	0.625338	0.464	2.58807	0.551	0.085	0	IRX3	IRX3
0.732	0.664361	0.464	2.31269	0.598	0.142	0	FASN	FASN
0.731	0.608992	0.462	1.78995	0.653	0.184	0	MITF	MITF
0.729	0.743087	0.458	2.94379	0.542	0.088	0	PRRG3	PRRG3
0.729	0.565027	0.458	2.13882	0.564	0.097	0	KRTCAP3	KRTCAP3
0.729	0.636806	0.458	2.52015	0.558	0.102	0	FAM149A	FAM149A
0.729	0.563811	0.458	1.22503	0.788	0.367	0	GLRX5	GLRX5
0.726	0.441399	0.452	1.28993	0.611	0.127	0	PON3	PON3
0.726	0.632237	0.452	1.9315	0.638	0.196	0	NOL10	NOL10
0.725	0.561099	0.45	1.90198	0.579	0.115	0	DSG2	DSG2
0.725	0.599055	0.45	2.67594	0.532	0.081	0	SYTL1	SYTL1
0.725	0.583986	0.45	1.88441	0.581	0.115	0	PARD6B	PARD6B
0.724	0.555408	0.448	2.49069	0.54	0.089	0	NOXA1	NOXA1
0.722	0.627091	0.444	1.84082	0.609	0.161	0	SYTL2	SYTL2
0.722	0.594184	0.444	2.276	0.571	0.136	0	ZDHHC3	ZDHHC3
0.722	0.552628	0.444	2.02066	0.592	0.152	0	LOC101123395	MTARC2
0.722	1.34069	0.444	3.38935	0.549	0.145	0	TLCD2	TLCD2
0.722	0.700581	0.444	2.91245	0.513	0.069	0	VEPH1	VEPH1
0.722	0.558026	0.444	1.29308	0.78	0.382	0	CERS2	CERS2
0.721	0.563487	0.442	1.14701	0.839	0.493	0	EIF2S3	EIF2S3
0.721	0.608849	0.442	2.41001	0.538	0.093	0	ANO1	ANO1
0.72	0.46013	0.44	0.710389	0.988	0.909	0	EEF1A1	EEF1A1
0.72	0.6007	0.44	1.81004	0.611	0.169	0	MBOAT1	MBOAT1
0.72	0.575184	0.44	3.30216	0.493	0.054	0	HPN	HPN
0.72	0.425245	0.44	0.805744	0.664	0.186	0	TACSTD2	TACSTD2
0.719	0.550817	0.438	0.91659	0.929	0.692	0	MIF	MIF
0.718	0.628741	0.436	2.82868	0.508	0.067	0	PODN	PODN
0.717	0.733902	0.434	2.34171	0.567	0.145	0	CISH	CISH
0.717	0.551915	0.434	1.76091	0.619	0.19	0	PVRL2	PVRL2
0.717	1.45053	0.434	2.44343	0.564	0.153	0	LOC101106871	CXCL17
0.716	0.690153	0.432	1.94225	0.592	0.161	0	CPM	CPM
0.716	0.581534	0.432	2.97285	0.492	0.059	0	RASEF	RASEF
0.716	0.575956	0.432	1.48826	0.597	0.148	0	LAMB3	LAMB3
0.715	0.585084	0.43	2.38587	0.517	0.084	0	SMIM5	SMIM5
0.715	0.525907	0.43	1.31396	0.688	0.252	0	BACE2	BACE2
0.713	0.488141	0.426	0.926366	0.88	0.575	0	MDH1	MDH1
0.712	0.705411	0.424	1.63935	0.692	0.308	0	LOC101107687	H2AJ
0.712	0.594802	0.424	2.86735	0.488	0.061	0	FRMD3	FRMD3
0.712	0.693272	0.424	2.78583	0.505	0.085	0	KCNJ2	KCNJ2
0.711	0.679271	0.422	2.47785	0.509	0.088	0	CDO1	CDO1
0.711	0.525598	0.422	1.28822	0.704	0.277	0	C1H3orf58	C1H3orf58
0.71	0.537969	0.42	2.64902	0.496	0.074	0	SH2D4A	SH2D4A
0.71	0.524459	0.42	1.55396	0.638	0.215	0	PI4KA	PI4KA
0.709	0.569883	0.418	1.04069	0.831	0.464	0	CADM1	CADM1
0.708	0.761308	0.416	2.91909	0.496	0.085	0	FOXP2	FOXP2
0.708	0.650494	0.416	5.01342	0.434	0.019	0	C5	C5
0.708	0.545182	0.416	3.11013	0.468	0.051	0	SEC14L2	SEC14L2
0.707	0.488748	0.414	1.45187	0.629	0.207	0	IDH1	IDH1
0.707	0.548785	0.414	0.992962	0.865	0.542	0	GOLGA4	GOLGA4
0.706	0.664074	0.412	1.15456	0.889	0.659	0	DBI	DBI
0.706	0.426749	0.412	0.728261	0.938	0.761	0	CLTA	CLTA
0.705	0.525277	0.41	1.1836	0.78	0.394	0	GTF2I	GTF2I
0.704	0.549718	0.408	1.34317	0.629	0.213	0	DMD	DMD
0.704	0.555534	0.408	1.14342	0.789	0.441	0	NUDT4	NUDT4
0.704	0.459931	0.408	0.950927	0.84	0.495	0	CUTA	CUTA
0.704	0.622137	0.408	3.09816	0.465	0.057	0	LOC105611951	LOC105611951
0.704	0.542861	0.408	1.08394	0.823	0.509	0	TMEM256	TMEM256
0.701	0.502464	0.402	1.22536	0.65	0.241	0	PPP1R9A	PPP1R9A
0.701	0.485839	0.402	1.40364	0.659	0.266	0	CCDC53	CCDC53
0.701	0.535539	0.402	1.75031	0.577	0.172	0	LOC101116121	CYP4V2
0.701	2.71322	0.402	5.50255	0.45	0.066	0	TFF2	TFF2

## Sheet: cluster1
myAUC	avg_diff	power	avg_log2FC	pct.1	pct.2	cluster	gene	genes_no_LOC
0.975	2.61814	0.95	4.18002	0.997	0.185	1	CLEC3B	CLEC3B
0.973	2.60478	0.946	4.27007	0.992	0.208	1	RAMP2	RAMP2
0.971	2.35957	0.942	3.85989	0.996	0.159	1	PECAM1	PECAM1
0.952	2.1753	0.904	4.78208	0.938	0.066	1	CDH5	CDH5
0.947	2.47112	0.894	4.04014	0.972	0.432	1	EPAS1	EPAS1
0.928	2.12623	0.856	4.57719	0.901	0.162	1	ADGRF5	ADGRF5
0.923	1.8091	0.846	4.03785	0.899	0.074	1	ECSCR	ECSCR
0.921	2.1854	0.842	3.85177	0.913	0.169	1	THBD	THBD
0.915	1.74053	0.83	3.43516	0.913	0.191	1	S1PR1	S1PR1
0.912	1.8541	0.824	2.91655	0.97	0.436	1	RGCC	RGCC
0.912	1.82721	0.824	4.51236	0.863	0.079	1	CYYR1	CYYR1
0.905	1.23948	0.81	1.94244	0.988	0.755	1	SPTBN1	SPTBN1
0.899	2.02732	0.798	4.17612	0.86	0.128	1	CALCRL	CALCRL
0.894	1.11999	0.788	1.71846	0.987	0.71	1	LOC101105867	IFITM1
0.891	1.92015	0.782	4.12462	0.834	0.065	1	PTPRB	PTPRB
0.889	1.4975	0.778	2.52893	0.939	0.472	1	TCF4	TCF4
0.888	2.12956	0.776	4.52879	0.826	0.094	1	HPGD	HPGD
0.887	1.99112	0.774	3.5441	0.893	0.352	1	LIFR	LIFR
0.885	1.79024	0.77	5.07499	0.798	0.069	1	MYZAP	MYZAP
0.881	1.01021	0.762	1.53045	0.988	0.817	1	IFITM3	IFITM3
0.881	1.69527	0.762	4.47193	0.801	0.058	1	TEK	TEK
0.88	1.40131	0.76	2.30107	0.934	0.467	1	TM4SF1	TM4SF1
0.879	1.30226	0.758	2.44838	0.906	0.446	1	ARHGAP29	ARHGAP29
0.873	1.90385	0.746	4.16285	0.805	0.116	1	LOC101115115	CD36
0.872	1.38858	0.744	2.48052	0.904	0.36	1	ETS1	ETS1
0.869	1.56445	0.738	2.66352	0.907	0.36	1	TBX3	TBX3
0.868	1.7582	0.736	4.05553	0.797	0.097	1	CLEC14A	CLEC14A
0.866	1.34967	0.732	2.45485	0.901	0.408	1	CAV2	CAV2
0.865	1.42521	0.73	2.92503	0.851	0.313	1	ADGRL2	ADGRL2
0.862	1.71913	0.724	5.27185	0.747	0.036	1	GPIHBP1	GPIHBP1
0.859	1.39838	0.718	2.7851	0.846	0.231	1	CD34	CD34
0.854	1.16767	0.708	1.72934	0.988	0.919	1	B2M	B2M
0.854	1.6616	0.708	5.17488	0.736	0.055	1	DPP4	DPP4
0.853	0.910347	0.706	1.32444	0.999	0.988	1	TMSB4X	TMSB4X
0.853	1.38087	0.706	3.03162	0.813	0.149	1	EMCN	EMCN
0.851	1.56724	0.702	4.17126	0.755	0.094	1	KDR	KDR
0.851	1.18461	0.702	1.94495	0.942	0.386	1	GNG11	GNG11
0.851	1.50913	0.702	5.36469	0.725	0.039	1	CLEC1A	CLEC1A
0.851	1.81146	0.702	4.50546	0.747	0.075	1	LPAR6	LPAR6
0.849	1.19977	0.698	1.95172	0.946	0.68	1	LOC101122777	YBX3
0.848	0.934314	0.696	1.41933	0.989	0.884	1	CALM1	CALM1
0.848	1.42027	0.696	4.41766	0.733	0.054	1	RASIP1	RASIP1
0.847	1.14035	0.694	2.0348	0.894	0.6	1	SH3GLB1	SH3GLB1
0.845	1.32086	0.69	2.09905	0.938	0.453	1	SPARCL1	SPARCL1
0.843	1.58961	0.686	5.02798	0.714	0.041	1	ROBO4	ROBO4
0.839	1.44683	0.678	4.0846	0.727	0.078	1	C1H1orf54	C1H1orf54
0.838	1.06193	0.676	1.95017	0.881	0.549	1	GNAI2	GNAI2
0.834	1.34106	0.668	3.3465	0.757	0.168	1	ELK3	ELK3
0.832	1.03321	0.664	1.80291	0.901	0.624	1	RDX	RDX
0.831	2.03253	0.662	5.86504	0.684	0.038	1	TNFSF10	TNFSF10
0.83	1.65429	0.66	5.03393	0.69	0.049	1	PCDH17	PCDH17
0.828	1.35712	0.656	2.79455	0.805	0.381	1	MVB12A	MVB12A
0.828	0.960407	0.656	1.71964	0.902	0.562	1	CNN3	CNN3
0.826	1.36337	0.652	4.0697	0.7	0.076	1	LMO2	LMO2
0.825	0.943171	0.65	1.44207	0.962	0.796	1	LOC101120668	B2M
0.822	1.17011	0.644	2.21143	0.849	0.359	1	CAV1	CAV1
0.821	0.9313	0.642	1.60486	0.922	0.628	1	APP	APP
0.819	1.24934	0.638	2.07853	0.861	0.379	1	KLF2	KLF2
0.818	1.31898	0.636	2.59482	0.794	0.229	1	ENG	ENG
0.816	1.10144	0.632	1.86798	0.911	0.633	1	IL6ST	IL6ST
0.815	1.40793	0.63	4.61062	0.663	0.044	1	EGFL7	EGFL7
0.812	1.3414	0.624	4.30111	0.661	0.049	1	MMRN2	MMRN2
0.808	1.46682	0.616	3.91675	0.694	0.156	1	DTNBP1	DTNBP1
0.806	0.896889	0.612	1.56915	0.894	0.637	1	MSN	MSN
0.806	1.17795	0.612	2.85694	0.735	0.206	1	NPDC1	NPDC1
0.805	0.930487	0.61	1.43276	0.969	0.878	1	LOC101114849	LOC101114849
0.805	1.26883	0.61	3.3406	0.708	0.173	1	DOCK9	DOCK9
0.801	2.24677	0.602	5.10272	0.63	0.04	1	LYVE1	LYVE1
0.8	1.33472	0.6	2.68525	0.74	0.184	1	OLA-I	OLA-I
0.799	1.28944	0.598	3.79807	0.65	0.068	1	PALMD	PALMD
0.798	0.992241	0.596	1.53301	0.953	0.728	1	TXNIP	TXNIP
0.798	1.31416	0.596	4.90143	0.624	0.039	1	ADGRL4	ADGRL4
0.797	1.30573	0.594	5.08953	0.62	0.04	1	TM4SF18	TM4SF18
0.795	1.11042	0.59	2.53217	0.744	0.287	1	CCDC85B	CCDC85B
0.795	1.62124	0.59	2.95279	0.705	0.146	1	LOC101117785	APOA1
0.794	1.1973	0.588	2.87077	0.708	0.194	1	GYPC	GYPC
0.793	1.28692	0.586	2.28384	0.792	0.391	1	EMP1	EMP1
0.793	1.12654	0.586	3.00763	0.698	0.19	1	KIAA0355	KIAA0355
0.789	1.26344	0.578	3.98816	0.616	0.042	1	SOX17	SOX17
0.789	1.07699	0.578	2.43735	0.742	0.3	1	JUP	JUP
0.788	1.07956	0.576	2.56797	0.707	0.185	1	GRASP	GRASP
0.784	1.14917	0.568	4.45728	0.605	0.051	1	ACVRL1	ACVRL1
0.784	0.717024	0.568	1.33267	0.807	0.209	1	LAPTM5	LAPTM5
0.783	1.09182	0.566	2.413	0.715	0.238	1	AHR	AHR
0.783	0.732649	0.566	1.253	0.91	0.713	1	ITM2B	ITM2B
0.781	1.34571	0.562	4.61046	0.601	0.061	1	PDGFB	PDGFB
0.779	0.919674	0.558	1.91168	0.782	0.433	1	LOC101106419	CYB5R3
0.779	1.21818	0.558	2.17074	0.836	0.551	1	CALCOCO2	CALCOCO2
0.778	0.913946	0.556	1.74499	0.822	0.463	1	TACC1	TACC1
0.776	1.14766	0.552	3.3348	0.63	0.104	1	AFF3	AFF3
0.775	1.30093	0.55	4.92367	0.576	0.034	1	FAM110D	FAM110D
0.773	1.23235	0.546	1.91698	0.868	0.564	1	ID1	ID1
0.771	0.731074	0.542	1.26236	0.872	0.485	1	LOC101114239	AKAP2
0.771	1.17579	0.542	2.91566	0.655	0.149	1	FOXF1	FOXF1
0.771	1.1205	0.542	4.23134	0.583	0.053	1	ERG	ERG
0.771	1.3925	0.542	3.47254	0.626	0.131	1	SLCO2A1	SLCO2A1
0.771	1.13001	0.542	2.13979	0.77	0.325	1	RBP1	RBP1
0.769	1.19149	0.538	4.78907	0.564	0.035	1	LOC101120999	CLEC2B
0.769	1.07716	0.538	1.8574	0.816	0.466	1	ID3	ID3
0.767	1.55502	0.534	3.68464	0.585	0.064	1	PLVAP	PLVAP
0.766	1.08267	0.532	4.01506	0.577	0.06	1	HSPA12B	HSPA12B
0.766	0.860323	0.532	1.29955	0.965	0.715	1	COL4A1	COL4A1
0.764	0.934376	0.528	2.17994	0.703	0.28	1	PEA15	PEA15
0.763	1.07104	0.526	4.7557	0.552	0.036	1	USHBP1	USHBP1
0.763	1.08457	0.526	2.96393	0.634	0.179	1	SMAGP	SMAGP
0.762	1.06774	0.524	2.90463	0.631	0.151	1	HEG1	HEG1
0.76	1.19521	0.52	2.28256	0.735	0.346	1	PLK2	PLK2
0.759	1.38402	0.518	3.15209	0.622	0.168	1	CXCL16	CXCL16
0.758	1.03645	0.516	4.03497	0.559	0.053	1	LDB2	LDB2
0.758	1.04863	0.516	3.89414	0.567	0.072	1	KIAA1462	KIAA1462
0.756	0.884882	0.512	2.38433	0.625	0.126	1	C25H10orf54	C25H10orf54
0.756	1.05213	0.512	3.08628	0.611	0.146	1	FAM65A	FAM65A
0.753	1.17662	0.506	4.46045	0.539	0.045	1	LOC101108292	GBP2
0.753	0.993952	0.506	2.86876	0.605	0.124	1	FLI1	FLI1
0.752	0.990797	0.504	1.92422	0.764	0.437	1	NRP1	NRP1
0.751	1.0378	0.502	3.25178	0.584	0.107	1	FZD4	FZD4
0.751	0.5684	0.502	0.839247	0.999	0.766	1	VIM	VIM
0.75	0.996102	0.5	2.42701	0.652	0.208	1	PAM	PAM
0.748	0.937986	0.496	3.94874	0.539	0.057	1	PRKCH	PRKCH
0.748	1.1175	0.496	1.76855	0.863	0.57	1	CD9	CD9
0.747	1.16461	0.494	4.51081	0.526	0.041	1	LOC105614852	GBP2
0.746	1.08491	0.492	2.15266	0.669	0.227	1	LOC101113217	name
0.744	0.90967	0.488	1.90673	0.72	0.316	1	EPB41L2	EPB41L2
0.744	0.994973	0.488	2.08605	0.715	0.383	1	SLC3A2	SLC3A2
0.743	0.97711	0.486	3.59235	0.541	0.071	1	RAPGEF5	RAPGEF5
0.742	0.968759	0.484	3.16449	0.559	0.092	1	TSPAN18	TSPAN18
0.741	0.870635	0.482	2.17184	0.662	0.27	1	PTPRM	PTPRM
0.74	0.997455	0.48	3.25589	0.56	0.114	1	C12H1orf115	C12H1orf115
0.74	1.27841	0.48	4.06074	0.525	0.056	1	EDNRB	EDNRB
0.739	0.97043	0.478	3.93819	0.521	0.052	1	SEMA6A	SEMA6A
0.739	0.795305	0.478	1.18044	0.949	0.896	1	HSPB1	HSPB1
0.739	0.807756	0.478	1.64285	0.76	0.444	1	TJP1	TJP1
0.739	0.985268	0.478	4.21133	0.511	0.038	1	SHE	SHE
0.738	0.816813	0.476	1.91311	0.685	0.334	1	RALB	RALB
0.737	0.817504	0.474	1.70229	0.738	0.442	1	CD47	CD47
0.734	0.934443	0.468	2.19712	0.656	0.279	1	RASAL2	RASAL2
0.733	0.978027	0.466	2.42837	0.611	0.203	1	LIMS2	LIMS2
0.733	0.896699	0.466	2.02543	0.681	0.317	1	KIAA1217	KIAA1217
0.733	0.937599	0.466	3.61209	0.52	0.063	1	THSD1	THSD1
0.733	0.931545	0.466	4.71929	0.491	0.035	1	ILDR2	ILDR2
0.732	0.580846	0.464	1.01729	0.746	0.347	1	HOPX	HOPX
0.731	0.780136	0.462	1.96534	0.604	0.157	1	PSMB9	PSMB9
0.73	1.00681	0.46	1.91527	0.688	0.312	1	C26H8orf4	C26H8orf4
0.73	0.81905	0.46	1.61212	0.731	0.371	1	LOC101115805	COL4A2
0.728	0.598214	0.456	1.01478	0.889	0.703	1	TMOD3	TMOD3
0.728	0.905309	0.456	2.15701	0.61	0.179	1	MEF2C	MEF2C
0.727	0.550948	0.454	0.916499	0.906	0.64	1	SEPP1	SEPP1
0.727	0.806053	0.454	1.68999	0.722	0.431	1	ARHGEF12	ARHGEF12
0.726	0.84547	0.452	2.32372	0.57	0.132	1	ITGA5	ITGA5
0.726	0.858591	0.452	2.60218	0.573	0.167	1	TPST2	TPST2
0.725	0.811485	0.45	1.6893	0.691	0.332	1	PRKCDBP	PRKCDBP
0.725	1.10627	0.45	2.80964	0.573	0.177	1	CITED4	CITED4
0.723	0.852556	0.446	2.14608	0.621	0.258	1	RPS6KA3	RPS6KA3
0.723	0.874688	0.446	3.921	0.49	0.058	1	SCARF1	SCARF1
0.72	0.911207	0.44	3.92605	0.488	0.063	1	TMCC3	TMCC3
0.72	0.786937	0.44	1.72219	0.686	0.369	1	LUZP1	LUZP1
0.719	0.652009	0.438	1.13754	0.83	0.621	1	H2AFZ	H2AFZ
0.719	0.916281	0.438	3.08113	0.528	0.121	1	BMPR2	BMPR2
0.718	0.931761	0.436	2.35631	0.565	0.159	1	LOC106990117	name
0.717	0.888801	0.434	3.35955	0.492	0.065	1	LOC101122718	LOC101122718
0.716	0.833702	0.432	2.462	0.569	0.192	1	CDC42EP1	CDC42EP1
0.715	0.960963	0.43	2.43803	0.583	0.219	1	CDC42EP3	CDC42EP3
0.714	0.80971	0.428	3.61678	0.478	0.06	1	ARAP3	ARAP3
0.714	0.685836	0.428	1.37766	0.744	0.494	1	REEP3	REEP3
0.714	0.748034	0.428	1.17031	0.935	0.858	1	TAGLN2	TAGLN2
0.713	0.84976	0.426	4.95298	0.448	0.027	1	AFAP1L1	AFAP1L1
0.713	0.889924	0.426	4.51385	0.452	0.033	1	RASGRP3	RASGRP3
0.713	0.746544	0.426	1.43993	0.758	0.506	1	LOC101106384	LOC101106384
0.713	0.770118	0.426	1.74275	0.678	0.372	1	CTNND1	CTNND1
0.712	0.764091	0.424	1.55181	0.719	0.467	1	CARHSP1	CARHSP1
0.712	0.755509	0.424	1.864	0.631	0.283	1	PSMB10	PSMB10
0.712	0.697473	0.424	1.23078	0.799	0.548	1	LOC101122294	CD46
0.711	0.765905	0.422	2.2598	0.544	0.132	1	ELMO1	ELMO1
0.711	0.787199	0.422	2.1558	0.557	0.149	1	ITGA1	ITGA1
0.71	0.816254	0.42	2.67982	0.52	0.123	1	CLIC2	CLIC2
0.71	0.84378	0.42	2.33008	0.545	0.138	1	PREX2	PREX2
0.71	0.810778	0.42	2.19031	0.571	0.189	1	NOTCH1	NOTCH1
0.71	0.569237	0.42	1.05226	0.78	0.461	1	EMP2	EMP2
0.71	0.910111	0.42	3.78902	0.469	0.062	1	HECW2	HECW2
0.709	0.939839	0.418	3.39659	0.484	0.086	1	FAM198B	FAM198B
0.708	0.924664	0.416	3.83598	0.462	0.057	1	ABCG2	ABCG2
0.708	0.869022	0.416	2.87644	0.519	0.139	1	MKL2	MKL2
0.708	0.816114	0.416	2.6297	0.527	0.141	1	SNRK	SNRK
0.707	0.879888	0.414	3.24483	0.471	0.064	1	HHEX	HHEX
0.706	0.967768	0.412	2.35782	0.579	0.266	1	SQRDL	SQRDL
0.706	0.988331	0.412	4.43184	0.442	0.038	1	DLL4	DLL4
0.706	0.87059	0.412	3.11609	0.484	0.086	1	LAYN	LAYN
0.705	0.807518	0.41	2.25315	0.568	0.21	1	ARRB1	ARRB1
0.704	0.532859	0.408	0.834867	0.912	0.572	1	SPARC	SPARC
0.704	0.920001	0.408	2.3759	0.566	0.208	1	CRYBG3	CRYBG3
0.703	0.942779	0.406	2.86825	0.504	0.121	1	NT5E	NT5E
0.703	0.788848	0.406	2.22028	0.564	0.211	1	HDAC7	HDAC7
0.703	0.583978	0.406	1.20507	0.698	0.402	1	N4BP1	N4BP1
0.702	0.872359	0.404	2.68229	0.525	0.167	1	MYO6	MYO6
0.702	0.725476	0.404	1.64406	0.65	0.34	1	DLC1	DLC1
0.702	0.846554	0.404	3.18922	0.464	0.068	1	NCKAP5	NCKAP5
0.702	0.761646	0.404	2.3292	0.537	0.167	1	TCN2	TCN2
0.701	0.890059	0.402	4.64239	0.425	0.026	1	FAM124B	FAM124B

## Sheet: cluster2
myAUC	avg_diff	power	avg_log2FC	pct.1	pct.2	cluster	gene	genes_no_LOC
0.984	2.95495	0.968	4.65983	0.997	0.168	2	CA3	CA3
0.976	2.35104	0.952	4.00843	0.997	0.192	2	OGN	OGN
0.962	2.08072	0.924	3.76317	0.98	0.197	2	COL6A3	COL6A3
0.955	2.10143	0.91	3.1114	1	0.399	2	APOE	APOE
0.954	1.99584	0.908	3.37241	0.979	0.38	2	FN1	FN1
0.952	2.05204	0.904	4.13178	0.954	0.104	2	GPC3	GPC3
0.941	1.67634	0.882	2.5275	0.995	0.324	2	COL3A1	COL3A1
0.941	1.81418	0.882	3.09466	0.982	0.27	2	PPP1R14A	PPP1R14A
0.94	1.86309	0.88	4.01869	0.932	0.152	2	COLEC12	COLEC12
0.938	2.23875	0.876	4.65737	0.915	0.085	2	TCF21	TCF21
0.938	1.6609	0.876	2.75658	0.986	0.452	2	LIMCH1	LIMCH1
0.936	1.99772	0.872	4.07722	0.923	0.219	2	LOC101108092	GSTM1
0.933	1.39413	0.866	2.18287	0.978	0.225	2	COL1A2	COL1A2
0.933	1.61164	0.866	2.56722	0.985	0.718	2	MACF1	MACF1
0.932	1.73537	0.864	2.54353	1	0.544	2	IGF2	IGF2
0.925	1.17472	0.85	1.86109	0.973	0.222	2	COL1A1	COL1A1
0.905	1.72491	0.81	3.85907	0.872	0.186	2	LOC101108705	GSTM1
0.9	1.38315	0.8	2.34009	0.98	0.273	2	COL6A1	COL6A1
0.898	1.49868	0.796	2.70121	0.934	0.371	2	MYH10	MYH10
0.893	1.81255	0.786	3.43822	0.894	0.306	2	GSTM3	GSTM3
0.888	1.59454	0.776	3.01919	0.886	0.171	2	NEXN	NEXN
0.885	1.64958	0.77	3.19165	0.854	0.115	2	CCDC80	CCDC80
0.884	1.77839	0.768	5.98956	0.783	0.029	2	PHEX	PHEX
0.867	1.43496	0.734	2.34313	0.93	0.322	2	PLAC9	PLAC9
0.865	1.97451	0.73	4.52585	0.768	0.059	2	CAPN6	CAPN6
0.863	1.69896	0.726	5.61123	0.746	0.036	2	SPON1	SPON1
0.857	1.45986	0.714	4.92521	0.742	0.043	2	COL13A1	COL13A1
0.856	1.02489	0.712	1.49333	0.992	0.45	2	MGP	MGP
0.847	1.44189	0.694	3.30869	0.788	0.198	2	COL4A5	COL4A5
0.847	1.56215	0.694	4.22208	0.736	0.055	2	PCOLCE2	PCOLCE2
0.845	1.0117	0.69	1.65386	0.966	0.646	2	SEPP1	SEPP1
0.842	1.28755	0.684	1.97036	0.949	0.452	2	GTL2	GTL2
0.837	1.44234	0.674	3.8109	0.736	0.119	2	CFH	CFH
0.832	1.42721	0.664	2.86983	0.77	0.144	2	VCAN	VCAN
0.831	1.23329	0.662	3.09176	0.757	0.135	2	COL6A2	COL6A2
0.829	1.02575	0.658	1.8492	0.886	0.311	2	COL5A2	COL5A2
0.828	1.46882	0.656	3.86809	0.716	0.092	2	CAMK2N1	CAMK2N1
0.824	1.05749	0.648	2.06061	0.839	0.227	2	BGN	BGN
0.823	1.01145	0.646	2.02655	0.837	0.31	2	TIMP2	TIMP2
0.823	0.933313	0.646	1.58022	0.92	0.483	2	PMP22	PMP22
0.823	0.904677	0.646	1.5811	0.923	0.392	2	FSTL1	FSTL1
0.822	1.18882	0.644	2.42894	0.789	0.174	2	ROBO2	ROBO2
0.82	1.14856	0.64	2.81828	0.744	0.144	2	FHL1	FHL1
0.82	0.787618	0.64	1.24954	0.983	0.864	2	LAPTM4A	LAPTM4A
0.819	1.90049	0.638	5.77601	0.656	0.028	2	LOC101122683	OVOS2
0.819	1.25066	0.638	2.55864	0.79	0.235	2	PLPP3	PLPP3
0.813	1.17785	0.626	3.01763	0.728	0.187	2	PLXDC2	PLXDC2
0.808	1.1078	0.616	2.51151	0.765	0.255	2	LOXL1	LOXL1
0.806	1.27628	0.612	3.6115	0.678	0.117	2	LOC101114941	CFHR3
0.806	0.959929	0.612	1.68783	0.89	0.393	2	NPNT	NPNT
0.806	1.0319	0.612	2.03332	0.786	0.201	2	PCOLCE	PCOLCE
0.806	1.04089	0.612	2.04498	0.835	0.413	2	LAMC1	LAMC1
0.805	1.03312	0.61	2.11717	0.814	0.38	2	LOC101109941	LY75
0.803	0.547813	0.606	0.864228	0.978	0.562	2	CALD1	CALD1
0.803	1.24561	0.606	3.50696	0.677	0.116	2	PTPRD	PTPRD
0.802	1.35735	0.604	4.25654	0.648	0.073	2	OLFML2A	OLFML2A
0.801	1.05426	0.602	2.15677	0.794	0.301	2	LAMA4	LAMA4
0.801	1.27023	0.602	2.29017	0.807	0.365	2	GSN	GSN
0.796	0.978766	0.592	1.8763	0.83	0.33	2	ALDH1A1	ALDH1A1
0.791	0.801053	0.582	1.3381	0.925	0.529	2	EPHX1	EPHX1
0.79	1.06652	0.58	2.11582	0.763	0.233	2	EDNRA	EDNRA
0.788	1.16143	0.576	3.34264	0.656	0.128	2	NID2	NID2
0.788	1.41145	0.576	5.50194	0.594	0.026	2	ITGA8	ITGA8
0.787	1.29589	0.574	4.6337	0.602	0.039	2	MEOX2	MEOX2
0.787	0.855405	0.574	1.52044	0.836	0.367	2	IGFBP6	IGFBP6
0.785	0.849741	0.57	1.52277	0.874	0.556	2	MBNL2	MBNL2
0.783	0.964589	0.566	2.05414	0.76	0.305	2	PKIG	PKIG
0.783	1.10055	0.566	3.29069	0.641	0.106	2	WASF3	WASF3
0.782	0.827353	0.564	1.35214	0.909	0.42	2	GNG11	GNG11
0.782	0.886716	0.564	1.68886	0.814	0.353	2	EVA1B	EVA1B
0.78	0.639627	0.56	0.997377	0.982	0.58	2	SPARC	SPARC
0.78	1.20846	0.56	3.31458	0.649	0.161	2	IL33	IL33
0.78	0.709758	0.56	1.1776	0.942	0.754	2	FCGRT	FCGRT
0.777	0.607088	0.554	0.962107	0.972	0.845	2	LOC105609918	LOC105609918
0.776	1.12985	0.552	3.34587	0.621	0.089	2	CDH11	CDH11
0.775	1.34428	0.55	4.38466	0.582	0.043	2	LOC101114226	VCAM-1
0.774	0.728276	0.548	1.11194	0.909	0.423	2	ELN	ELN
0.774	1.08856	0.548	2.4592	0.702	0.265	2	OLFML3	OLFML3
0.773	1.13852	0.546	2.43641	0.706	0.253	2	RUNX1T1	RUNX1T1
0.77	1.18367	0.54	3.6259	0.607	0.117	2	BMP5	BMP5
0.766	1.05661	0.532	3.02246	0.617	0.104	2	SLIT3	SLIT3
0.762	0.877268	0.524	1.73816	0.793	0.52	2	AP2S1	AP2S1
0.761	1.06383	0.522	2.49346	0.664	0.205	2	ECM2	ECM2
0.757	0.685467	0.514	1.19933	0.886	0.476	2	RARRES2	RARRES2
0.757	1.06102	0.514	1.75601	0.724	0.243	2	TFPI2	TFPI2
0.757	0.852535	0.514	1.7034	0.755	0.308	2	ZEB2	ZEB2
0.755	0.582174	0.51	0.954738	0.946	0.812	2	SEPT7	SEPT7
0.755	1.0356	0.51	3.42147	0.574	0.087	2	ADAMTS7	ADAMTS7
0.755	1.18191	0.51	3.54981	0.58	0.106	2	LOC101107401	GSTM1
0.752	1.02022	0.504	2.94365	0.594	0.114	2	ROBO1	ROBO1
0.75	0.964157	0.5	2.93642	0.578	0.092	2	REM1	REM1
0.749	0.638357	0.498	1.31224	0.664	0.159	2	ABI3BP	ABI3BP
0.746	0.967092	0.492	3.01081	0.574	0.103	2	LOC105606599	HOXA7
0.746	0.932157	0.492	3.03097	0.568	0.095	2	TMEM45A	TMEM45A
0.745	1.06508	0.49	2.81172	0.588	0.131	2	BMP3	BMP3
0.745	0.709463	0.49	1.15827	0.882	0.547	2	LGALS1	LGALS1
0.744	1.03564	0.488	3.06457	0.579	0.137	2	LOC105610454	LBH
0.743	1.12067	0.486	5.59497	0.5	0.017	2	FIGF	FIGF
0.741	0.782578	0.482	1.82368	0.631	0.149	2	COL14A1	COL14A1
0.739	1.02743	0.478	2.93747	0.565	0.111	2	ANGPT1	ANGPT1
0.738	0.198085	0.476	0.312284	0.95	0.741	2	CST3	CST3
0.737	0.858894	0.474	1.98553	0.627	0.175	2	COL15A1	COL15A1
0.734	1.63285	0.468	4.23344	0.518	0.075	2	LOC101122940	A2M
0.734	0.911076	0.468	2.6167	0.551	0.089	2	FIBIN	FIBIN
0.732	0.765272	0.464	1.49309	0.757	0.444	2	SH3PXD2A	SH3PXD2A
0.731	0.899212	0.462	2.65492	0.561	0.135	2	FBLN5	FBLN5
0.731	0.973096	0.462	3.3621	0.523	0.074	2	TMEM119	TMEM119
0.73	0.42942	0.46	0.683387	0.743	0.232	2	DCN	DCN
0.729	0.803097	0.458	1.7485	0.698	0.396	2	SPATS2L	SPATS2L
0.728	0.646369	0.456	1.22015	0.81	0.53	2	RNASE4	RNASE4
0.726	0.97501	0.452	3.2376	0.53	0.119	2	SLIT2	SLIT2
0.726	1.09295	0.452	2.32609	0.513	0.059	2	DLK1	DLK1
0.726	0.802692	0.452	1.69902	0.704	0.383	2	CELF2	CELF2
0.724	0.973697	0.448	3.31576	0.518	0.096	2	LBH	LBH
0.722	0.829239	0.444	1.72584	0.703	0.422	2	LIMS1	LIMS1
0.722	0.840574	0.444	2.43395	0.555	0.131	2	MMP23B	MMP23B
0.718	0.331849	0.436	0.48545	1	0.97	2	LOC101103316	RPS28
0.718	0.722974	0.436	1.33741	0.804	0.573	2	ZYX	ZYX
0.718	0.957901	0.436	3.28785	0.512	0.119	2	C24H16orf62	C24H16orf62
0.717	0.774692	0.434	1.77411	0.651	0.302	2	SEPT11	SEPT11
0.717	0.857897	0.434	1.97205	0.605	0.209	2	LOC105606593	LOC105606593
0.717	0.88841	0.434	3.29479	0.495	0.074	2	EMILIN1	EMILIN1
0.715	0.587013	0.43	1.17546	0.677	0.246	2	F2R	F2R
0.715	0.701008	0.43	1.28645	0.723	0.332	2	NUPR1	NUPR1
0.715	0.829102	0.43	2.50145	0.53	0.123	2	PGM5	PGM5
0.714	0.788348	0.428	1.89207	0.632	0.313	2	PLAGL1	PLAGL1
0.712	0.38426	0.424	0.590173	0.991	0.909	2	PPIB	PPIB
0.712	0.846534	0.424	2.08773	0.589	0.225	2	RIMKLB	RIMKLB
0.712	0.344723	0.424	0.518655	0.998	0.977	2	SERF2	SERF2
0.712	0.640204	0.424	1.40311	0.674	0.292	2	LHFP	LHFP
0.712	0.894188	0.424	2.47252	0.526	0.135	2	GYG1	GYG1
0.711	0.900679	0.422	4.2382	0.45	0.034	2	SVEP1	SVEP1
0.711	0.893469	0.422	4.28392	0.452	0.041	2	ANPEP	ANPEP
0.71	0.925423	0.42	2.69143	0.518	0.124	2	PIEZO2	PIEZO2
0.709	0.731104	0.418	1.76789	0.544	0.125	2	TNC	TNC
0.709	0.970908	0.418	4.39176	0.443	0.029	2	ISLR	ISLR
0.708	0.61867	0.416	1.14916	0.795	0.534	2	PHACTR2	PHACTR2
0.707	0.667831	0.414	1.55719	0.619	0.229	2	ANTXR1	ANTXR1
0.707	0.910703	0.414	4.33826	0.438	0.029	2	CACNA1D	CACNA1D
0.707	0.686289	0.414	1.41738	0.688	0.368	2	ENAH	ENAH
0.706	0.675822	0.412	1.2971	0.737	0.45	2	CDKN1C	CDKN1C
0.706	0.927258	0.412	2.30418	0.544	0.166	2	MAFB	MAFB
0.705	0.912532	0.41	4.17124	0.441	0.039	2	ARHGAP20	ARHGAP20
0.704	0.629492	0.408	1.44476	0.609	0.23	2	FBN1	FBN1
0.703	0.810148	0.406	2.44678	0.51	0.119	2	SGCD	SGCD
0.703	0.765914	0.406	2.02398	0.562	0.205	2	NR2F2	NR2F2
0.701	0.918512	0.402	4.35245	0.428	0.032	2	CCDC102B	CCDC102B
0.701	0.84072	0.402	3.45146	0.449	0.058	2	CPXM1	CPXM1

## Sheet: cluster3
myAUC	avg_diff	power	avg_log2FC	pct.1	pct.2	cluster	gene	genes_no_LOC
0.944	2.06101	0.888	4.00834	0.943	0.177	3	SERPINE2	SERPINE2
0.91	1.67349	0.82	2.60654	0.969	0.226	3	DCN	DCN
0.888	1.635	0.776	3.65421	0.85	0.141	3	PID1	PID1
0.874	1.64191	0.748	3.54811	0.832	0.203	3	NDNF	NDNF
0.864	1.5384	0.728	2.91793	0.863	0.241	3	F2R	F2R
0.86	1.23416	0.72	2.00292	0.938	0.34	3	PLAC9	PLAC9
0.856	1.79869	0.712	3.45342	0.806	0.147	3	TGFBI	TGFBI
0.855	1.26917	0.71	2.17708	0.922	0.408	3	FSTL1	FSTL1
0.854	1.33066	0.708	2.52991	0.87	0.363	3	TGFBR3	TGFBR3
0.851	1.67368	0.702	2.88387	0.877	0.419	3	CD44	CD44
0.846	1.70255	0.692	2.60227	0.939	0.518	3	THBS1	THBS1
0.845	1.39281	0.69	2.77045	0.82	0.189	3	ROBO2	ROBO2
0.844	2.14825	0.688	3.92078	0.79	0.197	3	COL12A1	COL12A1
0.844	0.959305	0.688	1.41865	0.998	0.417	3	APOE	APOE
0.838	1.12295	0.676	1.8888	0.937	0.298	3	COL6A1	COL6A1
0.838	1.93833	0.676	3.82692	0.767	0.164	3	ABI3BP	ABI3BP
0.836	1.91389	0.672	2.78567	0.902	0.475	3	MGP	MGP
0.836	1.39314	0.672	2.10992	0.922	0.436	3	ELN	ELN
0.83	0.985914	0.66	1.44498	0.998	0.558	3	IGF2	IGF2
0.828	1.53166	0.656	3.03251	0.784	0.214	3	NES	NES
0.824	1.77445	0.648	4.67022	0.688	0.068	3	PDGFRA	PDGFRA
0.803	1.00512	0.606	1.79485	0.859	0.331	3	COL5A2	COL5A2
0.797	1.28119	0.594	2.53059	0.758	0.262	3	SDC2	SDC2
0.797	0.719463	0.594	1.08424	0.993	0.732	3	COL4A1	COL4A1
0.794	0.609536	0.588	0.958346	0.965	0.576	3	CALD1	CALD1
0.794	1.16175	0.588	2.18288	0.802	0.337	3	PMEPA1	PMEPA1
0.791	0.422812	0.582	0.642162	0.951	0.348	3	COL3A1	COL3A1
0.789	1.28275	0.578	3.03093	0.685	0.187	3	SEMA3C	SEMA3C
0.781	1.1167	0.562	1.72227	0.907	0.479	3	C15H11orf96	C15H11orf96
0.776	0.746614	0.552	1.16074	0.718	0.167	3	ACTA2	ACTA2
0.776	0.625201	0.552	0.990111	0.754	0.207	3	TAGLN	TAGLN
0.776	0.728707	0.552	1.07359	0.998	0.785	3	VIM	VIM
0.771	1.27864	0.542	2.87601	0.673	0.222	3	FLRT2	FLRT2
0.77	0.895334	0.54	1.70032	0.774	0.277	3	ENG	ENG
0.763	1.09933	0.526	2.50427	0.681	0.253	3	MAP2	MAP2
0.757	0.685654	0.514	1.36397	0.74	0.223	3	PCOLCE	PCOLCE
0.757	1.02825	0.514	1.92225	0.773	0.371	3	EVA1B	EVA1B
0.754	1.01475	0.508	2.56685	0.627	0.153	3	MXRA8	MXRA8
0.751	0.835853	0.502	1.62549	0.735	0.255	3	BGN	BGN
0.748	0.890943	0.496	1.78437	0.761	0.461	3	TSPAN6	TSPAN6
0.748	0.866102	0.496	1.87801	0.719	0.386	3	ANXA6	ANXA6
0.748	0.860696	0.496	1.7317	0.748	0.372	3	ENAH	ENAH
0.747	1.15337	0.494	4.40579	0.53	0.05	3	WNT11	WNT11
0.744	0.907712	0.488	2.02969	0.67	0.236	3	ANTXR1	ANTXR1
0.743	1.22537	0.486	3.4953	0.557	0.099	3	MYBPC2	MYBPC2
0.741	0.938328	0.482	2.52919	0.597	0.14	3	TBX4	TBX4
0.737	1.30413	0.474	2.10854	0.694	0.266	3	WFDC1	WFDC1
0.734	0.701667	0.468	1.40833	0.776	0.465	3	PPIC	PPIC
0.733	0.799428	0.466	1.19358	0.941	0.778	3	JUNB	JUNB
0.733	1.13609	0.466	2.6002	0.581	0.134	3	TNC	TNC
0.733	0.858741	0.466	1.7688	0.716	0.409	3	LPP	LPP
0.732	1.36248	0.464	2.58483	0.648	0.287	3	NR4A1	NR4A1
0.728	1.04166	0.456	2.38985	0.63	0.276	3	SPRY1	SPRY1
0.724	1.02403	0.448	3.4641	0.51	0.085	3	LTBP2	LTBP2
0.722	0.873052	0.444	1.77696	0.694	0.351	3	TMEM47	TMEM47
0.721	0.925217	0.442	2.85351	0.538	0.135	3	LHFPL2	LHFPL2
0.72	0.983898	0.44	3.49926	0.491	0.062	3	GPC6	GPC6
0.719	0.922484	0.438	3.57477	0.488	0.064	3	EPB41L3	EPB41L3
0.718	0.92761	0.436	2.07403	0.62	0.267	3	NET1	NET1
0.716	1.47863	0.432	2.31976	0.752	0.506	3	IER3	IER3
0.715	1.04691	0.43	3.62164	0.485	0.071	3	ISM1	ISM1
0.713	0.686002	0.426	1.22904	0.813	0.585	3	SKIL	SKIL
0.712	1.30559	0.424	2.92206	0.572	0.253	3	EFEMP1	EFEMP1
0.711	1.17298	0.422	4.4851	0.451	0.036	3	WIF1	WIF1
0.711	0.454945	0.422	0.774948	0.829	0.412	3	TBX3	TBX3
0.71	0.909586	0.42	2.03951	0.598	0.222	3	LOC105606593	LOC105606593
0.709	1.18415	0.418	2.25356	0.66	0.41	3	REXO2	REXO2
0.708	0.869342	0.416	1.72435	0.711	0.477	3	BIRC2	BIRC2
0.708	0.679169	0.416	1.23918	0.74	0.406	3	MYH10	MYH10
0.707	0.515971	0.414	0.821568	0.884	0.498	3	SPARCL1	SPARCL1
0.706	0.748625	0.412	1.88098	0.587	0.211	3	MXRA7	MXRA7
0.705	0.907899	0.41	3.03748	0.483	0.092	3	ITGA9	ITGA9
0.703	1.07472	0.406	3.02579	0.494	0.108	3	ANGPTL1	ANGPTL1
0.702	1.42481	0.404	3.60022	0.452	0.053	3	MFAP5	MFAP5
0.701	0.752965	0.402	1.64172	0.661	0.391	3	FNDC3B	FNDC3B

## Sheet: cluster4
myAUC	avg_diff	power	avg_log2FC	pct.1	pct.2	cluster	gene	genes_no_LOC
0.976	2.45208	0.952	3.98661	0.993	0.278	4	AGER	AGER
0.958	2.46412	0.916	4.28487	0.975	0.195	4	COL4A4	COL4A4
0.949	2.12738	0.898	3.39663	0.985	0.299	4	LOC101118990	name
0.949	1.82327	0.898	2.94164	0.992	0.468	4	LOC105616898	BCAM
0.948	1.90531	0.896	3.27328	0.981	0.275	4	PDPN	PDPN
0.947	1.95426	0.894	3.4365	0.975	0.218	4	CLDN18	CLDN18
0.943	2.08973	0.886	3.55627	0.964	0.244	4	GSTA1-1	GSTA1-1
0.924	1.7464	0.848	3.06694	0.954	0.218	4	TACSTD2	TACSTD2
0.922	1.87343	0.844	2.87986	0.982	0.655	4	PRDX6	PRDX6
0.918	1.25886	0.836	1.97596	0.992	0.675	4	SPINT2	SPINT2
0.912	1.4043	0.824	2.31946	0.979	0.573	4	LRRFIP1	LRRFIP1
0.9	1.53142	0.8	3.43708	0.885	0.177	4	LAMB3	LAMB3
0.898	2.02402	0.796	4.36709	0.846	0.113	4	AQP5	AQP5
0.898	1.59057	0.796	3.23321	0.895	0.222	4	LMO7	LMO7
0.896	1.44553	0.792	2.5426	0.951	0.282	4	GSTT2B	GSTT2B
0.893	1.61717	0.786	3.22274	0.896	0.241	4	EDIL3	EDIL3
0.891	1.45103	0.782	3.16951	0.887	0.202	4	MYH14	MYH14
0.888	1.22937	0.776	2.03764	0.972	0.665	4	APLP2	APLP2
0.886	1.42685	0.772	2.48771	0.947	0.479	4	EMP2	EMP2
0.886	1.55497	0.772	3.95095	0.837	0.123	4	LAMA3	LAMA3
0.883	1.28801	0.766	2.30004	0.939	0.257	4	GPRC5A	GPRC5A
0.883	1.22676	0.766	2.00338	0.975	0.467	4	PHLDA1	PHLDA1
0.883	1.43357	0.766	2.31324	0.964	0.302	4	LOC101117946	KRT19
0.881	1.63442	0.762	3.89357	0.831	0.136	4	LOC105605335	LOC105615771
0.881	1.03739	0.762	1.59017	0.995	0.78	4	ANXA2	ANXA2
0.88	1.27987	0.76	2.04141	0.98	0.716	4	AHNAK	AHNAK
0.879	1.99414	0.758	4.74793	0.806	0.097	4	COL4A3	COL4A3
0.879	1.1469	0.758	1.72825	0.993	0.846	4	S100A10	S100A10
0.878	1.34762	0.756	2.71245	0.89	0.276	4	TMEM238	TMEM238
0.876	1.61348	0.752	2.8543	0.907	0.362	4	SDPR	SDPR
0.875	1.47717	0.75	2.67191	0.911	0.345	4	MGST1	MGST1
0.875	1.35664	0.75	2.30976	0.941	0.31	4	TST	TST
0.87	1.34928	0.74	2.56256	0.902	0.393	4	WWC2	WWC2
0.862	1.43691	0.724	2.82698	0.868	0.334	4	PTGR1	PTGR1
0.861	1.2985	0.722	2.79782	0.857	0.243	4	DMD	DMD
0.86	1.18525	0.72	1.94193	0.959	0.544	4	EPHX1	EPHX1
0.859	1.31693	0.718	2.40975	0.913	0.456	4	NBEAL1	NBEAL1
0.857	1.45057	0.714	2.30212	0.944	0.313	4	KRT8	KRT8
0.855	1.28881	0.71	2.18458	0.925	0.494	4	ANXA3	ANXA3
0.855	1.2097	0.71	2.42798	0.878	0.238	4	NKX2-1	NKX2-1
0.853	1.55373	0.706	3.25945	0.812	0.171	4	SPOCK2	SPOCK2
0.851	1.29923	0.702	2.81234	0.845	0.261	4	AGRN	AGRN
0.849	1.21099	0.698	2.35669	0.885	0.366	4	APBB2	APBB2
0.848	1.34309	0.696	3.27323	0.797	0.182	4	ARHGEF26	ARHGEF26
0.845	1.3045	0.69	2.79696	0.832	0.274	4	PPP1R9A	PPP1R9A
0.845	1.05513	0.69	1.69916	0.963	0.76	4	CALM2	CALM2
0.84	1.12356	0.68	2.30911	0.857	0.251	4	EPCAM	EPCAM
0.837	1.24454	0.674	2.33673	0.839	0.233	4	KRT7	KRT7
0.833	1.09875	0.666	2.37949	0.834	0.209	4	MATN4	MATN4
0.832	1.15758	0.664	2.29768	0.848	0.411	4	GLRX5	GLRX5
0.831	1.54443	0.662	2.74397	0.855	0.448	4	POR	POR
0.83	1.2067	0.66	3.03117	0.764	0.169	4	PERP	PERP
0.83	1.20702	0.66	3.26593	0.749	0.145	4	ANKRD29	ANKRD29
0.827	0.92697	0.654	1.53248	0.953	0.479	4	LIMCH1	LIMCH1
0.825	1.29505	0.65	3.63471	0.724	0.126	4	DTNA	DTNA
0.825	1.17878	0.65	2.86747	0.769	0.188	4	PLEKHB1	PLEKHB1
0.824	1.22882	0.648	2.74322	0.803	0.27	4	LAMA5	LAMA5
0.823	1.46227	0.646	4.32576	0.693	0.073	4	SEMA3E	SEMA3E
0.821	1.53572	0.642	2.48254	0.882	0.291	4	WFDC2	WFDC2
0.82	1.00039	0.64	1.55667	0.968	0.595	4	ANXA1	ANXA1
0.817	0.636243	0.634	0.942544	0.998	0.974	4	MYL6	MYL6
0.814	1.23897	0.628	3.18592	0.728	0.169	4	GPM6A	GPM6A
0.813	1.45865	0.626	2.924	0.77	0.249	4	ADM	ADM
0.812	1.07421	0.624	2.08135	0.836	0.392	4	LOC101108851	IDI1
0.811	0.976235	0.622	1.69368	0.917	0.413	4	NPNT	NPNT
0.811	1.00418	0.622	1.66929	0.919	0.625	4	PRDX5	PRDX5
0.808	1.15286	0.616	2.98785	0.73	0.185	4	CLIC5	CLIC5
0.808	0.982124	0.616	1.71675	0.907	0.5	4	CADM1	CADM1
0.806	1.33736	0.612	4.15606	0.665	0.083	4	RTKN2	RTKN2
0.805	0.889481	0.61	1.47545	0.935	0.645	4	EZR	EZR
0.805	1.3152	0.61	2.61399	0.779	0.271	4	SELENBP1	SELENBP1
0.802	1.28003	0.604	2.97051	0.733	0.233	4	HSD17B11	HSD17B11
0.801	0.923493	0.602	1.71179	0.876	0.381	4	ALCAM	ALCAM
0.8	1.17258	0.6	2.91091	0.728	0.195	4	LOXL3	LOXL3
0.798	1.0449	0.596	2.94456	0.703	0.159	4	DSG2	DSG2
0.797	0.9676	0.594	2.12532	0.782	0.223	4	CDH1	CDH1
0.795	1.25144	0.59	3.17954	0.687	0.131	4	FLRT3	FLRT3
0.793	0.899761	0.586	1.67672	0.861	0.419	4	TSPAN13	TSPAN13
0.793	0.76252	0.586	1.15522	0.981	0.887	4	S100A11	S100A11
0.792	1.32139	0.584	2.16348	0.765	0.266	4	S100A2	S100A2
0.789	1.10367	0.578	2.54353	0.728	0.206	4	PRSS35	PRSS35
0.789	1.05325	0.578	2.73882	0.707	0.188	4	VEGFA	VEGFA
0.788	1.01862	0.576	2.23424	0.777	0.353	4	WNK1	WNK1
0.788	0.954441	0.576	2.139	0.768	0.296	4	BACE2	BACE2
0.787	1.29983	0.574	3.63784	0.65	0.122	4	NOXO1	NOXO1
0.787	0.763672	0.574	1.27628	0.931	0.711	4	SEPW1	SEPW1
0.784	0.930486	0.568	1.62715	0.882	0.554	4	CD59	CD59
0.784	0.959344	0.568	2.2852	0.745	0.232	4	PTPRF	PTPRF
0.779	1.18278	0.558	2.02791	0.767	0.244	4	KRT18	KRT18
0.779	0.9077	0.558	2.20107	0.727	0.207	4	IRX1	IRX1
0.778	0.996861	0.556	2.18138	0.766	0.324	4	MYO9A	MYO9A
0.778	0.79209	0.556	1.40848	0.877	0.457	4	CAV2	CAV2
0.778	0.960222	0.556	2.26003	0.717	0.193	4	PRR15L	PRR15L
0.777	0.853266	0.554	1.42524	0.905	0.554	4	DSTN	DSTN
0.775	1.50399	0.55	2.51415	0.807	0.381	4	HOPX	HOPX
0.775	0.774614	0.55	1.4187	0.858	0.437	4	TSTD1	TSTD1
0.774	0.912196	0.548	2.38977	0.703	0.213	4	MBOAT1	MBOAT1
0.773	1.24806	0.546	2.07268	0.862	0.508	4	PMP22	PMP22
0.772	1.02394	0.544	2.36477	0.684	0.172	4	LOC106991745	LOC106991745
0.771	0.829206	0.542	1.47549	0.891	0.551	4	UTRN	UTRN
0.771	1.03462	0.542	3.52776	0.614	0.106	4	SLC1A1	SLC1A1
0.77	0.959578	0.54	1.66549	0.875	0.578	4	GOLGA4	GOLGA4
0.768	1.08524	0.536	3.31967	0.622	0.131	4	TM7SF2	TM7SF2
0.768	0.987849	0.536	2.35712	0.71	0.261	4	MAGI1	MAGI1
0.767	0.872846	0.534	1.9265	0.757	0.326	4	PAWR	PAWR
0.767	0.735283	0.534	1.25006	0.915	0.56	4	LOC101114075	SULT1A1
0.767	0.929581	0.534	1.83595	0.724	0.25	4	LOC105603284	LOC105605167
0.766	0.938985	0.532	2.91255	0.634	0.146	4	KRTCAP3	KRTCAP3
0.766	1.00544	0.532	3.67443	0.592	0.083	4	PLCE1	PLCE1
0.766	1.01482	0.532	3.06811	0.631	0.135	4	SEMA3B	SEMA3B
0.765	0.752092	0.53	1.3907	0.853	0.406	4	CAV1	CAV1
0.764	0.886435	0.528	2.85173	0.634	0.157	4	PRKCZ	PRKCZ
0.763	0.594247	0.526	0.939335	0.939	0.592	4	CD9	CD9
0.762	1.10933	0.524	3.58725	0.593	0.093	4	SEMA6D	SEMA6D
0.762	0.726623	0.524	1.31375	0.885	0.6	4	CTNNA1	CTNNA1
0.761	0.978828	0.522	3.19591	0.607	0.121	4	LOC105610494	MISP3
0.76	1.00312	0.52	2.71915	0.658	0.213	4	DDX47	DDX47
0.76	0.964649	0.52	2.22187	0.7	0.24	4	TGFB2	TGFB2
0.759	0.883063	0.518	2.46415	0.661	0.203	4	NDRG2	NDRG2
0.759	1.50639	0.518	4.96131	0.554	0.053	4	SCEL	SCEL
0.758	0.675669	0.516	1.18647	0.904	0.646	4	FERMT2	FERMT2
0.758	0.914692	0.516	1.78613	0.795	0.475	4	CAPN2	CAPN2
0.757	0.873817	0.514	1.91172	0.744	0.309	4	CGNL1	CGNL1
0.757	0.845905	0.514	1.94576	0.732	0.303	4	MYOF	MYOF
0.757	0.764133	0.514	1.61541	0.782	0.367	4	LOC101107036	CNN2
0.756	0.598743	0.512	0.937292	0.977	0.779	4	SPTBN1	SPTBN1
0.754	0.789646	0.508	1.66181	0.754	0.301	4	GJA1	GJA1
0.754	0.98749	0.508	3.31195	0.59	0.112	4	PLA2R1	PLA2R1
0.752	0.550995	0.504	0.802198	0.994	0.98	4	MT-CYTB	MT-CYTB
0.752	0.798488	0.504	1.42187	0.86	0.573	4	ALDH2	ALDH2
0.75	0.976861	0.5	2.98092	0.603	0.145	4	FZD2	FZD2
0.75	0.99238	0.5	2.50246	0.655	0.223	4	KIAA0754	KIAA0754
0.748	0.547189	0.496	0.798241	0.993	0.977	4	MT-ND4	MT-ND4
0.748	1.19013	0.496	2.86869	0.642	0.212	4	SLC26A2	SLC26A2
0.748	1.21177	0.496	2.02232	0.823	0.526	4	LOC101114239	AKAP2
0.748	0.898251	0.496	2.51933	0.639	0.199	4	LOC101105356	POGLUT3
0.748	0.949124	0.496	2.63667	0.634	0.202	4	TP53BP2	TP53BP2
0.747	1.11523	0.494	2.82445	0.618	0.166	4	AOX1	AOX1
0.746	0.900294	0.492	2.92527	0.594	0.143	4	EPB41L5	EPB41L5
0.745	0.790744	0.49	1.67774	0.764	0.397	4	ADAM10	ADAM10
0.744	0.779937	0.488	1.68623	0.715	0.271	4	LOC101117657	METTL7A
0.744	0.823189	0.488	2.55312	0.615	0.171	4	TMOD1	TMOD1
0.744	0.940588	0.488	2.43451	0.649	0.252	4	KIF1C	KIF1C
0.744	0.714509	0.488	1.58476	0.709	0.227	4	KLF5	KLF5
0.743	0.787046	0.486	1.93998	0.69	0.273	4	TSPAN15	TSPAN15
0.743	0.927601	0.486	2.99132	0.584	0.133	4	FADS3	FADS3
0.743	0.643499	0.486	1.19906	0.778	0.256	4	SFTA2	SFTA2
0.742	0.90879	0.484	3.36276	0.56	0.109	4	SAMD12	SAMD12
0.742	0.79204	0.484	2.30529	0.63	0.175	4	PRSS8	PRSS8
0.74	0.71513	0.48	1.44968	0.758	0.329	4	ID4	ID4
0.739	0.509377	0.478	0.740433	0.995	0.983	4	MT-COX3	MT-COX3
0.739	0.764356	0.478	2.01	0.674	0.261	4	PI4KA	PI4KA
0.738	0.514651	0.476	0.747936	0.993	0.984	4	MT-ATP6	MT-ATP6
0.738	0.875564	0.476	2.29833	0.63	0.184	4	NEBL	NEBL
0.736	0.88625	0.472	1.58246	0.836	0.605	4	LOC105614854	name
0.736	0.755233	0.472	1.49826	0.802	0.472	4	FGFR1	FGFR1
0.735	0.770367	0.47	1.46624	0.813	0.518	4	NFE2L2	NFE2L2
0.734	0.804661	0.468	2.06007	0.645	0.211	4	MAL2	MAL2
0.734	0.804355	0.468	1.85243	0.706	0.315	4	RAB11FIP2	RAB11FIP2
0.734	1.03095	0.468	2.26611	0.647	0.231	4	PRSS23	PRSS23
0.734	0.805085	0.468	2.76975	0.572	0.132	4	EPS8L1	EPS8L1
0.733	0.856851	0.466	2.22897	0.632	0.228	4	LGMN	LGMN
0.733	0.761609	0.466	1.54566	0.776	0.422	4	TEAD1	TEAD1
0.732	0.759866	0.464	1.99724	0.655	0.254	4	IDH1	IDH1
0.732	0.605307	0.464	0.949196	0.969	0.861	4	LOC101104348	LOC101104348
0.732	0.734174	0.464	1.4487	0.793	0.481	4	NDFIP2	NDFIP2
0.731	0.733135	0.462	1.4151	0.814	0.481	4	PLS3	PLS3
0.731	0.811391	0.462	2.575	0.584	0.154	4	PPL	PPL
0.73	0.766468	0.46	2.08721	0.639	0.238	4	MPP5	MPP5
0.729	0.890305	0.458	3.05342	0.542	0.112	4	SCNN1B	SCNN1B
0.727	0.794875	0.454	2.41756	0.592	0.186	4	STXBP2	STXBP2
0.725	0.759319	0.45	2.55822	0.569	0.161	4	LRRC1	LRRC1
0.725	1.70189	0.45	5.16034	0.475	0.032	4	DPEP1	DPEP1
0.723	0.762404	0.446	1.6645	0.719	0.382	4	SECISBP2L	SECISBP2L
0.723	0.693689	0.446	1.70466	0.668	0.28	4	OCLN	OCLN
0.723	0.651529	0.446	1.12572	0.875	0.744	4	TMEM59	TMEM59
0.722	0.68255	0.444	1.55825	0.709	0.353	4	ASAH1	ASAH1
0.722	0.686496	0.444	1.12382	0.905	0.722	4	MIF	MIF
0.721	0.755553	0.442	2.13857	0.589	0.168	4	PARD6B	PARD6B
0.72	0.739605	0.44	1.99305	0.623	0.227	4	MAGI3	MAGI3
0.719	0.85037	0.438	1.88407	0.703	0.37	4	TMEM165	TMEM165
0.719	0.734931	0.438	1.80755	0.671	0.326	4	CUX1	CUX1
0.719	0.947414	0.438	2.30002	0.625	0.279	4	LPIN2	LPIN2
0.718	0.626468	0.436	1.22279	0.805	0.552	4	SMAP1	SMAP1
0.718	1.50988	0.436	4.98024	0.464	0.039	4	HSD17B13	HSD17B13
0.718	0.758172	0.436	1.68735	0.7	0.351	4	PVRL3	PVRL3
0.717	0.505526	0.434	0.739323	0.992	0.97	4	MT-ND2	MT-ND2
0.717	0.254679	0.434	0.435008	0.778	0.277	4	SLC34A2	SLC34A2
0.717	0.823345	0.434	2.76788	0.524	0.102	4	EDN3	EDN3
0.716	0.688101	0.432	1.74801	0.655	0.283	4	CTDSPL	CTDSPL
0.716	0.501519	0.432	0.923872	0.81	0.436	4	CTSH	CTSH
0.716	0.7849	0.432	3.1213	0.507	0.098	4	EXO5	EXO5
0.715	0.832188	0.43	2.82832	0.528	0.123	4	ITGB6	ITGB6
0.714	0.787724	0.428	1.8669	0.656	0.317	4	SOD1	SOD1
0.713	0.687625	0.426	1.74313	0.625	0.235	4	SGMS2	SGMS2
0.713	0.779356	0.426	2.16347	0.574	0.172	4	FBP1	FBP1
0.713	0.757132	0.426	3.01094	0.509	0.108	4	BCAM	BCAM
0.712	0.802843	0.424	4.23541	0.459	0.046	4	INHA	INHA
0.712	0.666483	0.424	1.75337	0.64	0.27	4	F11R	F11R
0.711	0.714689	0.422	2.35459	0.545	0.144	4	FOXA2	FOXA2
0.711	0.76368	0.422	2.97638	0.509	0.109	4	CGN	CGN
0.709	0.665578	0.418	1.74753	0.584	0.185	4	PON3	PON3
0.709	0.635689	0.418	1.89377	0.582	0.182	4	PRSS22	PRSS22
0.709	0.718562	0.418	2.39181	0.545	0.156	4	LOC101122548	GALNT18
0.709	0.656813	0.418	1.94495	0.578	0.181	4	CXADR	CXADR
0.708	0.559368	0.416	1.06108	0.836	0.581	4	ZKSCAN1	ZKSCAN1
0.707	0.626439	0.414	1.67306	0.611	0.221	4	CD55	CD55
0.706	0.643544	0.412	1.71914	0.636	0.291	4	CCDC6	CCDC6
0.706	0.771363	0.412	1.48898	0.634	0.244	4	SERPINE1	SERPINE1
0.705	0.546858	0.41	0.974782	0.878	0.693	4	CD164	CD164
0.704	0.655514	0.408	1.61758	0.665	0.344	4	NFYC	NFYC
0.702	0.494822	0.404	0.896357	0.864	0.702	4	BCAP31	BCAP31
0.702	0.680806	0.404	1.80264	0.622	0.284	4	TMEM65	TMEM65
0.702	0.485889	0.404	0.811659	0.912	0.786	4	BSG	BSG
0.702	0.732232	0.404	2.12751	0.577	0.219	4	SUN1	SUN1
0.702	0.734462	0.404	3.1087	0.476	0.09	4	ITGB4	ITGB4
0.702	0.644551	0.404	1.61496	0.65	0.315	4	NPEPPS	NPEPPS
0.702	0.498639	0.404	0.891309	0.877	0.691	4	PTTG1IP	PTTG1IP
0.702	0.593834	0.404	1.36022	0.668	0.321	4	ATP13A3	ATP13A3
0.702	0.69258	0.404	1.463	0.724	0.454	4	GSK3B	GSK3B
0.701	0.630513	0.402	1.20174	0.802	0.59	4	SYPL1	SYPL1
0.701	0.71398	0.402	2.38118	0.534	0.168	4	FARP1	FARP1

## Sheet: cluster5
myAUC	avg_diff	power	avg_log2FC	pct.1	pct.2	cluster	gene	genes_no_LOC
0.992	3.08322	0.984	7.00471	0.989	0.033	5	TYROBP	TYROBP
0.985	3.02925	0.97	5.69436	0.987	0.15	5	LCP1	LCP1
0.977	3.53778	0.954	7.35166	0.963	0.044	5	PLEK	PLEK
0.974	2.56358	0.948	5.90285	0.964	0.054	5	FCER1G	FCER1G
0.968	1.96427	0.936	3.36976	0.985	0.52	5	LOC101106452	CYBA
0.967	3.59633	0.934	5.38171	0.992	0.295	5	SRGN	SRGN
0.966	3.23644	0.932	7.01574	0.946	0.061	5	TLR2	TLR2
0.961	3.85279	0.922	7.53683	0.934	0.047	5	IL1RN	IL1RN
0.959	2.52657	0.918	4.7639	0.966	0.216	5	COTL1	COTL1
0.955	4.58949	0.91	8.09772	0.922	0.053	5	S100A9	S100A9
0.953	2.41481	0.906	5.43287	0.935	0.057	5	CD53	CD53
0.952	3.92311	0.904	6.10893	0.943	0.166	5	CXCL8	CXCL8
0.948	2.67226	0.896	5.48842	0.926	0.068	5	CORO1A	CORO1A
0.947	2.0834	0.894	3.10211	0.998	0.801	5	SAT1	SAT1
0.943	2.30407	0.886	4.25426	0.953	0.191	5	TNFRSF1B	TNFRSF1B
0.942	2.98795	0.884	7.69887	0.892	0.021	5	MS4A8	MS4A8
0.94	2.86565	0.88	7.14385	0.891	0.022	5	C5AR1	C5AR1
0.934	1.90796	0.868	3.85475	0.934	0.287	5	EFHD2	EFHD2
0.933	2.87761	0.866	4.78928	0.952	0.393	5	SOD2	SOD2
0.932	1.94605	0.864	4.27786	0.914	0.066	5	PTPRC	PTPRC
0.93	2.27575	0.86	4.47345	0.911	0.08	5	IL2RG	IL2RG
0.928	1.57807	0.856	2.541	0.978	0.614	5	GPX1	GPX1
0.927	1.61613	0.854	2.80657	0.982	0.264	5	LAPTM5	LAPTM5
0.926	2.48121	0.852	4.78711	0.894	0.068	5	SAMSN1	SAMSN1
0.925	1.72522	0.85	2.69293	0.982	0.745	5	GAPDH	GAPDH
0.924	5.0336	0.848	8.30831	0.864	0.075	5	LOC101103771	S100A12
0.921	1.06322	0.842	1.61335	0.999	0.946	5	OAZ1	OAZ1
0.919	2.39649	0.838	3.84201	0.963	0.502	5	NFKBIA	NFKBIA
0.918	1.39864	0.836	2.2703	0.981	0.709	5	ARPC1B	ARPC1B
0.917	4.49604	0.834	7.7193	0.85	0.058	5	SDS	SDS
0.917	3.82153	0.834	7.40161	0.847	0.036	5	LOC101114790	CCL15
0.915	4.45888	0.83	8.2595	0.839	0.033	5	S100A8	S100A8
0.912	3.19688	0.824	7.35062	0.837	0.04	5	UPP1	UPP1
0.905	2.42956	0.81	4.45419	0.896	0.285	5	PNP	PNP
0.905	2.22125	0.81	7.51579	0.819	0.017	5	LOC101117971	CCR1
0.905	2.38301	0.81	4.24104	0.917	0.308	5	BASP1	BASP1
0.905	1.92373	0.81	5.22121	0.844	0.081	5	SIRPA	SIRPA
0.904	1.26138	0.808	2.03919	0.972	0.777	5	ARPC2	ARPC2
0.902	1.88488	0.804	3.7368	0.888	0.327	5	GRN	GRN
0.899	2.0256	0.798	4.16628	0.885	0.259	5	TNIP1	TNIP1
0.898	2.07955	0.796	6.97855	0.806	0.02	5	CLEC4A	CLEC4A
0.897	1.9507	0.794	6.46389	0.807	0.028	5	SLC2A6	SLC2A6
0.894	1.906	0.788	5.12799	0.82	0.053	5	PSTPIP1	PSTPIP1
0.892	1.75132	0.784	3.1788	0.899	0.312	5	METRNL	METRNL
0.891	1.72907	0.782	3.04629	0.941	0.538	5	PICALM	PICALM
0.891	1.92394	0.782	5.48565	0.811	0.069	5	FGR	FGR
0.89	1.87763	0.78	4.99815	0.814	0.051	5	LCP2	LCP2
0.89	1.85858	0.78	6.53931	0.793	0.022	5	SPI1	SPI1
0.89	1.74171	0.78	3.99867	0.854	0.197	5	RHOG	RHOG
0.888	2.41255	0.776	6.9292	0.791	0.034	5	GPR84	GPR84
0.886	2.33367	0.772	4.81596	0.813	0.079	5	IL1A	IL1A
0.883	1.79766	0.766	6.04866	0.784	0.029	5	HCLS1	HCLS1
0.882	3.9184	0.764	6.66761	0.808	0.151	5	G0S2	G0S2
0.882	3.53756	0.764	8.19431	0.775	0.031	5	LOC101114535	CCL3
0.881	1.75951	0.762	7.3297	0.768	0.012	5	NFAM1	NFAM1
0.881	2.46309	0.762	7.80605	0.77	0.016	5	IGSF6	IGSF6
0.881	1.78412	0.762	3.20586	0.926	0.455	5	VASP	VASP
0.879	1.8858	0.758	5.45145	0.788	0.064	5	PLAUR	PLAUR
0.878	1.74202	0.756	3.52493	0.871	0.286	5	STX11	STX11
0.878	1.32318	0.756	2.36485	0.938	0.575	5	ACTR3	ACTR3
0.878	1.66197	0.756	2.59391	0.983	0.776	5	MCL1	MCL1
0.877	1.99226	0.754	3.73893	0.869	0.263	5	DUSP6	DUSP6
0.875	1.83325	0.75	3.04658	0.958	0.647	5	PTP4A2	PTP4A2
0.874	1.23661	0.748	2.0999	0.947	0.654	5	SDCBP	SDCBP
0.874	1.87174	0.748	6.83171	0.759	0.016	5	LST1	LST1
0.874	3.57723	0.748	6.19	0.798	0.122	5	PTX3	PTX3
0.872	1.52905	0.744	2.7425	0.918	0.509	5	SARS	SARS
0.87	1.50984	0.74	2.66801	0.92	0.429	5	UCP2	UCP2
0.868	1.87075	0.736	5.36415	0.767	0.05	5	PIK3AP1	PIK3AP1
0.866	2.03399	0.732	7.64627	0.739	0.01	5	CLEC4D	CLEC4D
0.865	1.70106	0.73	7.09654	0.737	0.016	5	HK3	HK3
0.862	1.75279	0.724	6.03662	0.743	0.038	5	TLR4	TLR4
0.862	2.05745	0.724	3.69773	0.881	0.399	5	NRIP1	NRIP1
0.861	1.4228	0.722	3.3192	0.82	0.23	5	FAM49B	FAM49B
0.861	1.63528	0.722	4.74727	0.766	0.101	5	PDXK	PDXK
0.859	1.37633	0.718	2.12485	0.973	0.601	5	ANXA1	ANXA1
0.859	1.73369	0.718	3.03162	0.858	0.359	5	CTSZ	CTSZ
0.859	1.29319	0.718	2.39852	0.898	0.498	5	IFNGR2	IFNGR2
0.858	2.76272	0.716	6.7499	0.732	0.031	5	TNFAIP6	TNFAIP6
0.854	1.74381	0.708	3.23378	0.834	0.252	5	TNFAIP3	TNFAIP3
0.852	1.89031	0.704	6.15731	0.724	0.037	5	PSTPIP2	PSTPIP2
0.849	1.99927	0.698	3.96345	0.803	0.24	5	RASGEF1B	RASGEF1B
0.849	2.18656	0.698	7.2897	0.707	0.015	5	CSF3R	CSF3R
0.848	1.59719	0.696	2.60263	0.918	0.474	5	BIRC3	BIRC3
0.847	1.3711	0.694	2.3627	0.894	0.496	5	LDHA	LDHA
0.845	1.36494	0.69	2.42423	0.909	0.426	5	ADGRE5	ADGRE5
0.844	1.52085	0.688	3.86738	0.763	0.123	5	GPSM3	GPSM3
0.844	1.65022	0.688	4.89014	0.733	0.084	5	PTPRJ	PTPRJ
0.844	2.24965	0.688	7.11922	0.698	0.019	5	IRG1	IRG1
0.843	1.74754	0.686	3.78214	0.782	0.243	5	TSPO	TSPO
0.841	1.62081	0.682	4.71998	0.717	0.044	5	RAC2	RAC2
0.841	1.07018	0.682	1.80764	0.946	0.671	5	ALDOA	ALDOA
0.84	1.96578	0.68	7.02447	0.69	0.016	5	MEFV	MEFV
0.839	1.51925	0.678	2.93445	0.858	0.394	5	HIF1A	HIF1A
0.839	1.61996	0.678	4.19932	0.717	0.043	5	FYB	FYB
0.839	2.11871	0.678	5.84222	0.705	0.058	5	EMB	EMB
0.839	1.60012	0.678	2.87594	0.858	0.337	5	PDE4B	PDE4B
0.837	1.34135	0.674	2.42887	0.874	0.317	5	ARHGDIB	ARHGDIB
0.836	1.80641	0.672	2.76076	0.958	0.732	5	MARCKS	MARCKS
0.834	1.96237	0.668	5.33038	0.71	0.089	5	TMEM154	TMEM154
0.834	1.50356	0.668	4.8048	0.698	0.046	5	APBB1IP	APBB1IP
0.832	1.32977	0.664	3.04321	0.778	0.216	5	LYN	LYN
0.832	1.37031	0.664	3.6887	0.741	0.117	5	IL6R	IL6R
0.83	2.13597	0.66	7.8212	0.664	0.009	5	FCN1	FCN1
0.83	1.48144	0.66	4.71614	0.698	0.07	5	CHI3L1	CHI3L1
0.829	1.76015	0.658	3.23807	0.812	0.302	5	SGK1	SGK1
0.829	1.03354	0.658	1.7817	0.891	0.432	5	CD44	CD44
0.828	1.54224	0.656	2.93815	0.85	0.413	5	NFAT5	NFAT5
0.825	1.82345	0.65	4.21489	0.74	0.179	5	MXD1	MXD1
0.822	1.59786	0.644	5.92068	0.66	0.034	5	CYBB	CYBB
0.822	1.6154	0.644	2.92677	0.802	0.293	5	LGALS3	LGALS3
0.822	2.21275	0.644	7.1928	0.653	0.015	5	CXCR2	CXCR2
0.821	2.19274	0.642	6.36482	0.662	0.042	5	EEPD1	EEPD1
0.821	1.40604	0.642	2.77102	0.813	0.361	5	SERPINB1	SERPINB1
0.821	1.96462	0.642	5.46794	0.654	0.017	5	AIF1	AIF1
0.82	1.57539	0.64	4.67321	0.692	0.09	5	RAB31	RAB31
0.82	0.999792	0.64	1.8121	0.873	0.608	5	ARPC5	ARPC5
0.82	1.58614	0.64	6.93864	0.651	0.019	5	NCF2	NCF2
0.82	1.1578	0.64	1.95541	0.897	0.687	5	CSTB	CSTB
0.819	1.14895	0.638	2.10248	0.881	0.566	5	CAP1	CAP1
0.817	1.75491	0.634	7.16041	0.643	0.017	5	C1H1orf162	C1H1orf162
0.816	1.47337	0.632	4.15929	0.697	0.125	5	LOC105601854	GLRX1
0.816	1.3444	0.632	3.63972	0.706	0.101	5	GMFG	GMFG
0.816	1.68784	0.632	6.72441	0.64	0.012	5	BCL2L15	BCL2L15
0.815	1.62304	0.63	3.16834	0.804	0.323	5	PELI1	PELI1
0.813	1.58315	0.626	4.83	0.677	0.1	5	GSR	GSR
0.813	1.27314	0.626	2.57351	0.808	0.39	5	TARS	TARS
0.81	1.48479	0.62	3.19504	0.755	0.234	5	MAP3K8	MAP3K8
0.809	1.52231	0.618	5.87179	0.634	0.025	5	LOC105605819	LOC106990827
0.807	1.34103	0.614	3.01564	0.769	0.277	5	DIAPH1	DIAPH1
0.807	1.46201	0.614	3.42531	0.741	0.239	5	RNF149	RNF149
0.805	1.53559	0.61	4.32767	0.676	0.108	5	LOC105607710	PLEKHO2
0.804	1.95469	0.608	7.67754	0.615	0.01	5	P2RY13	P2RY13
0.803	1.61177	0.606	3.70098	0.716	0.208	5	GSAP	GSAP
0.803	1.29662	0.606	3.38052	0.716	0.201	5	NADK	NADK
0.802	1.33596	0.604	5.40604	0.626	0.029	5	ICAM3	ICAM3
0.802	1.44126	0.604	4.51045	0.649	0.088	5	CD68	CD68
0.801	0.981113	0.602	1.8755	0.764	0.17	5	TGFBI	TGFBI
0.8	1.32212	0.6	3.17233	0.705	0.168	5	ARG2	ARG2
0.8	1.34716	0.6	2.63555	0.802	0.38	5	PTPN1	PTPN1
0.799	1.661	0.598	3.71474	0.712	0.214	5	ZC3H12C	ZC3H12C
0.799	1.43262	0.598	5.89827	0.613	0.021	5	EVI2B	EVI2B
0.798	1.14977	0.596	2.27849	0.823	0.45	5	SH3BGRL	SH3BGRL
0.796	1.66843	0.592	6.40685	0.606	0.022	5	NCF1	NCF1
0.793	1.79579	0.586	4.66692	0.623	0.045	5	TAGAP	TAGAP
0.792	1.08628	0.584	2.31262	0.735	0.191	5	FAM129A	FAM129A
0.792	1.30142	0.584	2.79394	0.758	0.295	5	BACH1	BACH1
0.791	1.46722	0.582	4.08066	0.659	0.126	5	ME2	ME2
0.79	1.78909	0.58	2.62291	0.949	0.983	5	FTH1	FTH1
0.789	1.41972	0.578	5.40221	0.603	0.038	5	PTPN6	PTPN6
0.789	1.29152	0.578	3.763	0.654	0.117	5	IL4R	IL4R
0.787	1.25609	0.574	2.25974	0.788	0.327	5	EMP3	EMP3
0.787	1.9579	0.574	5.03283	0.606	0.056	5	CTSS	CTSS
0.786	1.45031	0.572	5.44941	0.597	0.039	5	DMXL2	DMXL2
0.786	1.32594	0.572	6.66704	0.58	0.011	5	HCK	HCK
0.785	1.30307	0.57	2.81025	0.734	0.339	5	LOC101105553	RIDA
0.785	1.33358	0.57	2.50953	0.813	0.428	5	N4BP1	N4BP1
0.781	1.32334	0.562	6.70731	0.568	0.011	5	CFP	CFP
0.781	1.04992	0.562	2.01601	0.788	0.399	5	NFKB1	NFKB1
0.781	1.33974	0.562	2.88201	0.704	0.215	5	PMAIP1	PMAIP1
0.779	1.70099	0.558	3.54027	0.689	0.266	5	SLC40A1	SLC40A1
0.779	0.963453	0.558	1.40445	0.996	0.978	5	HSP90AA1	HSP90AA1
0.778	1.46398	0.556	7.48296	0.561	0.008	5	ADGRE1	ADGRE1
0.778	1.12104	0.556	2.25081	0.753	0.326	5	GLIPR2	GLIPR2
0.777	1.32098	0.554	2.66602	0.752	0.326	5	ANTXR2	ANTXR2
0.777	1.92115	0.554	8.27721	0.559	0.007	5	IL1B	IL1B
0.777	1.40159	0.554	3.62039	0.652	0.163	5	ELOVL5	ELOVL5
0.776	1.4372	0.552	3.58382	0.665	0.198	5	FEM1C	FEM1C
0.776	1.09131	0.552	2.09079	0.774	0.351	5	NFKBIZ	NFKBIZ
0.775	1.27022	0.55	2.84494	0.689	0.199	5	LOC101106689	GNG2
0.775	1.53585	0.55	3.76866	0.64	0.148	5	CYTIP	CYTIP
0.772	1.32764	0.544	3.2732	0.666	0.202	5	FGD4	FGD4
0.772	1.17156	0.544	2.74314	0.678	0.177	5	C25H10orf54	C25H10orf54
0.772	2.09221	0.544	4.6512	0.624	0.144	5	CSF1	CSF1
0.771	1.10799	0.542	4.90284	0.568	0.036	5	LOC101115509	CSF2RA
0.771	1.10883	0.542	4.15863	0.576	0.036	5	PARVG	PARVG
0.77	1.9353	0.54	4.76091	0.576	0.052	5	BCL2A1	BCL2A1
0.77	1.58168	0.54	4.60944	0.586	0.069	5	NFKBID	NFKBID
0.769	1.48682	0.538	7.51319	0.544	0.009	5	LOC101106242	SIGLEC14
0.769	1.30005	0.538	3.33567	0.632	0.128	5	TNNI2	TNNI2
0.767	1.10174	0.534	2.45584	0.722	0.294	5	RAB8B	RAB8B
0.765	1.12881	0.53	5.50915	0.547	0.023	5	NCF4	NCF4
0.765	1.81044	0.53	7.41907	0.537	0.009	5	CXCR1	CXCR1
0.764	1.22886	0.528	3.83835	0.594	0.09	5	FAM49A	FAM49A
0.764	1.88891	0.528	6.62733	0.542	0.02	5	TNF	TNF
0.763	1.07026	0.526	2.36509	0.721	0.324	5	MAPK6	MAPK6
0.758	1.51768	0.516	7.06225	0.524	0.01	5	NLRP3	NLRP3
0.758	0.86466	0.516	1.30698	0.98	0.889	5	S100A11	S100A11
0.757	1.39551	0.514	2.42047	0.84	0.581	5	RNF19A	RNF19A
0.756	0.993156	0.512	1.84781	0.829	0.56	5	RBPJ	RBPJ
0.756	1.17702	0.512	5.6368	0.523	0.012	5	ALOX5AP	ALOX5AP
0.756	1.16806	0.512	5.95675	0.524	0.014	5	ARL11	ARL11
0.755	1.31806	0.51	5.83966	0.523	0.017	5	PLBD1	PLBD1
0.755	1.13328	0.51	3.3136	0.61	0.148	5	EIF4E3	EIF4E3
0.754	1.00457	0.508	2.34096	0.716	0.338	5	ATP6AP1	ATP6AP1
0.754	1.05139	0.508	6.78581	0.514	0.009	5	LOC101106542	LILRA6
0.751	1.29322	0.502	2.95247	0.667	0.256	5	LOC105606118	LOC106991941
0.751	0.910597	0.502	1.78828	0.794	0.512	5	ACTR2	ACTR2
0.75	1.2872	0.5	2.67839	0.715	0.382	5	R3HDM4	R3HDM4
0.748	0.99288	0.496	2.6537	0.616	0.18	5	RAB32	RAB32
0.747	1.2267	0.494	3.389	0.589	0.14	5	LYST	LYST
0.746	1.03659	0.492	2.7573	0.612	0.161	5	DENND4A	DENND4A
0.746	1.45303	0.492	7.43566	0.497	0.007	5	MCEMP1	MCEMP1
0.746	0.961406	0.492	3.89392	0.528	0.035	5	CD37	CD37
0.746	1.14003	0.492	5.87674	0.503	0.011	5	CD86	CD86
0.745	0.911343	0.49	1.59355	0.856	0.546	5	ETS2	ETS2
0.744	1.24099	0.488	2.7365	0.617	0.169	5	PRDM1	PRDM1
0.743	0.761596	0.486	1.14342	0.985	0.927	5	UBC	UBC
0.742	0.969579	0.484	2.67986	0.608	0.18	5	STK10	STK10
0.74	1.44854	0.48	6.92068	0.488	0.011	5	RGS18	RGS18
0.738	1.30601	0.476	3.18326	0.589	0.151	5	CLEC2D	CLEC2D
0.738	1.08101	0.476	4.93341	0.498	0.025	5	SUSD3	SUSD3
0.738	1.06446	0.476	2.22227	0.653	0.245	5	CREM	CREM
0.738	1.16822	0.476	4.01956	0.538	0.092	5	MKNK1	MKNK1
0.736	1.30959	0.472	5.04097	0.494	0.03	5	VNN2	VNN2
0.734	1.62082	0.468	5.24412	0.492	0.032	5	RHOH	RHOH
0.734	1.40384	0.468	6.0878	0.483	0.024	5	SNX10	SNX10
0.734	0.869881	0.468	1.90852	0.679	0.294	5	REL	REL
0.734	1.07681	0.468	2.76627	0.611	0.209	5	NFKB2	NFKB2
0.734	0.710335	0.468	1.29186	0.842	0.634	5	TLN1	TLN1
0.731	1.1512	0.462	3.49919	0.553	0.133	5	PYGL	PYGL
0.731	1.25633	0.462	7.32577	0.468	0.007	5	CLEC5A	CLEC5A
0.731	0.930841	0.462	2.36555	0.627	0.208	5	WIPF1	WIPF1
0.731	1.21425	0.462	3.01607	0.582	0.155	5	GYG1	GYG1
0.73	1.16734	0.46	2.68739	0.642	0.267	5	C1H21orf91	C1H21orf91
0.73	1.30671	0.46	5.84125	0.468	0.01	5	FCGR3A	FCGR3A
0.729	1.08229	0.458	3.48095	0.54	0.127	5	TCIRG1	TCIRG1
0.729	1.35067	0.458	3.8307	0.511	0.07	5	FAM65B	FAM65B
0.729	0.906005	0.458	1.80393	0.73	0.384	5	CSRNP1	CSRNP1
0.728	1.17359	0.456	4.49607	0.498	0.06	5	LOC101120270	LOC101120270
0.725	0.896456	0.45	2.06951	0.672	0.307	5	ELF1	ELF1
0.724	0.857156	0.448	1.9428	0.69	0.361	5	CORO1C	CORO1C
0.723	0.775607	0.446	1.41929	0.797	0.613	5	LOC101110145	PARP6
0.723	1.41105	0.446	4.7947	0.484	0.058	5	MB21D2	MB21D2
0.722	0.698826	0.444	1.24194	0.863	0.653	5	IQGAP1	IQGAP1
0.722	1.01059	0.444	5.41299	0.46	0.02	5	IL10RA	IL10RA
0.722	0.974582	0.444	2.64147	0.573	0.187	5	SOAT1	SOAT1
0.72	1.49211	0.44	6.42138	0.452	0.019	5	IL1R2	IL1R2
0.72	0.875508	0.44	1.99074	0.664	0.371	5	TKT	TKT
0.719	0.872568	0.438	4.45545	0.463	0.026	5	WAS	WAS
0.719	1.10563	0.438	3.9218	0.499	0.085	5	KLHL8	KLHL8
0.719	0.999761	0.438	2.9771	0.534	0.122	5	TNFAIP8	TNFAIP8
0.719	1.22667	0.438	3.16585	0.568	0.196	5	UHRF1BP1L	UHRF1BP1L
0.719	2.46366	0.438	4.26863	0.513	0.115	5	S100A4	S100A4
0.718	1.86686	0.436	4.04919	0.542	0.168	5	HMOX1	HMOX1
0.718	0.781495	0.436	1.69525	0.675	0.374	5	PTPN18	PTPN18
0.717	1.80993	0.434	6.08717	0.442	0.009	5	RETN	RETN
0.716	0.487431	0.432	0.713619	0.999	0.99	5	UBB	UBB
0.716	1.09936	0.432	2.87367	0.567	0.196	5	ST3GAL6	ST3GAL6
0.715	1.04434	0.43	2.585	0.607	0.248	5	NMI	NMI
0.715	0.95012	0.43	1.97884	0.608	0.201	5	KCTD12	KCTD12
0.714	1.05036	0.428	3.86688	0.48	0.076	5	LIPA	LIPA
0.714	0.62404	0.428	1.12873	0.798	0.669	5	ARPC3	ARPC3
0.714	1.13859	0.428	4.96101	0.453	0.031	5	BATF3	BATF3
0.714	0.724842	0.428	1.11994	0.92	0.906	5	PFN1	PFN1
0.713	0.757891	0.426	1.54773	0.748	0.481	5	RAB11A	RAB11A
0.713	1.11869	0.426	6.03227	0.439	0.017	5	PIK3CD	PIK3CD
0.712	0.80575	0.424	1.72808	0.726	0.439	5	DAZAP2	DAZAP2
0.711	1.11673	0.422	2.66869	0.594	0.242	5	NIN	NIN
0.711	0.47091	0.422	0.869796	0.762	0.394	5	GSN	GSN
0.711	1.1717	0.422	7.57243	0.427	0.006	5	TCN1	TCN1
0.71	0.964486	0.42	2.96757	0.536	0.159	5	RSPRY1	RSPRY1
0.709	0.8775	0.418	1.55465	0.778	0.566	5	ATP2B1	ATP2B1
0.708	1.21115	0.416	1.77686	0.866	0.601	5	LOC101104661	name
0.708	0.833254	0.416	4.12106	0.441	0.025	5	BIN2	BIN2
0.708	0.980726	0.416	3.39471	0.503	0.117	5	TMEM120A	TMEM120A
0.708	0.771114	0.416	1.42499	0.83	0.624	5	GNB1	GNB1
0.708	0.859088	0.416	2.16989	0.585	0.229	5	CD55	CD55
0.707	0.989901	0.414	2.60087	0.556	0.191	5	ZC3H12A	ZC3H12A
0.706	0.929472	0.412	3.00178	0.518	0.146	5	ELL	ELL
0.706	1.09294	0.412	4.13283	0.464	0.073	5	NCAPD2	NCAPD2
0.705	0.979288	0.41	2.11312	0.667	0.375	5	ZCCHC6	ZCCHC6
0.705	1.11973	0.41	4.18278	0.46	0.068	5	SEMA4D	SEMA4D
0.704	0.840983	0.408	1.85601	0.675	0.37	5	PTBP3	PTBP3
0.703	0.690333	0.406	1.36595	0.732	0.549	5	ARPC4	ARPC4
0.703	0.977263	0.406	2.60554	0.553	0.194	5	ABHD2	ABHD2
0.702	0.81736	0.404	1.44984	0.832	0.645	5	KMT2E	KMT2E
0.702	0.848446	0.404	1.90422	0.666	0.359	5	ARHGEF2	ARHGEF2
0.701	0.712419	0.402	1.64862	0.617	0.242	5	PTPRE	PTPRE
0.701	1.03265	0.402	7.18722	0.406	0.007	5	F5	F5

## Sheet: cluster6
myAUC	avg_diff	power	avg_log2FC	pct.1	pct.2	cluster	gene	genes_no_LOC
0.979	2.07072	0.958	3.17715	1	0.589	6	CALD1	CALD1
0.948	2.19132	0.896	4.37511	0.945	0.2	6	IGFBP7	IGFBP7
0.94	1.67341	0.88	2.55421	0.994	0.753	6	CST3	CST3
0.936	2.71264	0.872	4.20082	0.952	0.217	6	TAGLN	TAGLN
0.922	1.74019	0.844	2.76622	0.973	0.267	6	WFDC1	WFDC1
0.919	2.85562	0.838	4.44347	0.963	0.604	6	TPM1	TPM1
0.917	2.7347	0.834	4.18416	0.916	0.178	6	ACTA2	ACTA2
0.912	2.71503	0.824	4.45396	0.894	0.166	6	TPM2	TPM2
0.905	2.54996	0.81	4.51752	0.857	0.092	6	MYH11	MYH11
0.898	1.93778	0.796	5.51137	0.817	0.036	6	PLN	PLN
0.887	1.36251	0.774	2.3649	0.942	0.599	6	PPP1R12A	PPP1R12A
0.885	1.55675	0.77	4.44033	0.814	0.103	6	MFGE8	MFGE8
0.88	1.66407	0.76	5.38731	0.783	0.046	6	GUCY1B3	GUCY1B3
0.875	1.66616	0.75	2.54162	0.972	0.492	6	C15H11orf96	C15H11orf96
0.869	1.75299	0.738	3.11345	0.871	0.243	6	MYLK	MYLK
0.868	1.37953	0.736	2.28258	0.936	0.32	6	PPP1R14A	PPP1R14A
0.859	1.48095	0.718	3.87807	0.784	0.147	6	SEPT4	SEPT4
0.854	1.21818	0.708	2.43199	0.88	0.329	6	PKIG	PKIG
0.852	1.20848	0.704	2.42298	0.888	0.306	6	LHFP	LHFP
0.851	1.03282	0.702	1.52454	0.996	0.975	6	MYL6	MYL6
0.848	1.10357	0.696	1.86589	0.953	0.5	6	RARRES2	RARRES2
0.843	1.46152	0.686	4.51927	0.729	0.08	6	NOTCH3	NOTCH3
0.843	1.61422	0.686	5.26107	0.709	0.036	6	CCDC3	CCDC3
0.836	1.15716	0.672	2.23608	0.866	0.275	6	SDC2	SDC2
0.834	1.28497	0.668	2.59464	0.739	0.082	6	DES	DES
0.821	0.952951	0.642	1.4295	0.993	0.743	6	COL4A1	COL4A1
0.816	1.96519	0.632	6.86545	0.644	0.021	6	LOC101102327	COX4I2
0.801	0.92598	0.602	1.3483	0.924	0.491	6	MGP	MGP
0.8	0.92695	0.6	1.48968	0.954	0.566	6	LGALS1	LGALS1
0.796	1.14248	0.592	1.90072	0.899	0.474	6	TIMP1	TIMP1
0.793	1.18775	0.586	2.03237	0.883	0.601	6	FLNA	FLNA
0.785	1.06318	0.57	2.86948	0.688	0.194	6	SMARCD3	SMARCD3
0.782	1.3357	0.564	5.29055	0.589	0.033	6	GUCY1A3	GUCY1A3
0.781	0.937027	0.562	1.83777	0.807	0.341	6	FILIP1	FILIP1
0.78	1.00544	0.56	2.94353	0.659	0.13	6	PRKG1	PRKG1
0.778	0.695476	0.556	1.02931	0.962	0.442	6	APOE	APOE
0.777	0.845335	0.554	1.36291	0.961	0.821	6	SEPT7	SEPT7
0.775	1.2402	0.55	3.5217	0.631	0.111	6	SEMA5A	SEMA5A
0.774	1.11079	0.548	2.48978	0.716	0.244	6	LOC101122183	CRIM1
0.77	2.23773	0.54	4.37379	0.582	0.05	6	ACTG2	ACTG2
0.757	0.754427	0.514	1.45652	0.788	0.271	6	BGN	BGN
0.757	1.01519	0.514	2.42332	0.668	0.191	6	ITGA1	ITGA1
0.756	0.979481	0.512	2.50432	0.644	0.173	6	RAMP1	RAMP1
0.755	0.949564	0.51	2.06262	0.703	0.225	6	MEF2C	MEF2C
0.754	1.0497	0.508	5.89181	0.519	0.015	6	HEYL	HEYL
0.753	1.22737	0.506	5.31632	0.526	0.029	6	PARM1	PARM1
0.752	0.975078	0.504	4.55913	0.527	0.026	6	CPE	CPE
0.751	0.850056	0.502	1.65329	0.749	0.269	6	EDNRA	EDNRA
0.75	0.87668	0.5	1.70068	0.79	0.459	6	ACTN1	ACTN1
0.748	1.08104	0.496	4.0364	0.546	0.076	6	ITGA7	ITGA7
0.746	1.20748	0.492	6.44562	0.501	0.014	6	EFHD1	EFHD1
0.745	0.853971	0.49	1.60593	0.796	0.41	6	LOC101115805	COL4A2
0.744	0.936426	0.488	2.3526	0.646	0.227	6	PDLIM7	PDLIM7
0.744	0.937649	0.488	2.7365	0.602	0.146	6	LOC101115476	FXYD1
0.742	0.831651	0.484	1.60467	0.788	0.483	6	CHCHD10	CHCHD10
0.74	0.548584	0.48	0.853981	0.976	0.608	6	SPARC	SPARC
0.74	0.932759	0.48	4.0881	0.512	0.032	6	MRVI1	MRVI1
0.737	1.05302	0.474	3.49076	0.534	0.074	6	LOC105611978	LOC105611978
0.736	0.861598	0.472	2.06983	0.662	0.234	6	PDE5A	PDE5A
0.736	0.673019	0.472	1.22551	0.854	0.635	6	TLN1	TLN1
0.735	0.729623	0.47	1.47865	0.764	0.336	6	LAMA4	LAMA4
0.735	0.799024	0.47	1.77979	0.71	0.324	6	LOC101111776	MAP3K20
0.735	0.939987	0.47	2.85483	0.577	0.145	6	SMTN	SMTN
0.733	1.15205	0.466	2.8947	0.537	0.09	6	CXCL12	CXCL12
0.731	1.46093	0.462	2.79463	0.542	0.089	6	CNN1	CNN1
0.731	0.806852	0.462	1.66215	0.721	0.331	6	GLIPR2	GLIPR2
0.731	1.90399	0.462	4.31301	0.523	0.081	6	MUSTN1	MUSTN1
0.731	0.863309	0.462	2.23249	0.636	0.226	6	GJC1	GJC1
0.73	1.01087	0.46	2.97813	0.541	0.095	6	SH3BGR	SH3BGR
0.729	0.604089	0.458	1.00809	0.93	0.716	6	CLIC4	CLIC4
0.726	0.883643	0.452	3.10915	0.53	0.096	6	PEAR1	PEAR1
0.725	1.19158	0.45	2.35477	0.617	0.228	6	MAP1B	MAP1B
0.724	0.714979	0.448	1.4075	0.755	0.339	6	ZEB2	ZEB2
0.722	0.792608	0.444	1.36454	0.879	0.678	6	MGST3	MGST3
0.72	0.820773	0.44	3.42929	0.484	0.044	6	KCNMB1	KCNMB1
0.72	0.647711	0.44	1.34258	0.751	0.419	6	LPP	LPP
0.719	1.3973	0.438	2.69367	0.54	0.13	6	PTN	PTN
0.719	0.645011	0.438	1.06774	0.885	0.64	6	LOC101118133	TUBA1A
0.719	0.921138	0.438	2.77871	0.536	0.118	6	ARHGAP42	ARHGAP42
0.719	0.538479	0.438	0.84313	0.976	0.858	6	ITGB1	ITGB1
0.717	1.58916	0.434	6.64188	0.444	0.015	6	NDUFA4L2	NDUFA4L2
0.716	0.791895	0.432	1.62601	0.723	0.443	6	LOC101121718	RPS4X
0.714	0.712002	0.428	1.18541	0.774	0.394	6	SLC2A3	SLC2A3
0.714	0.749571	0.428	2.03637	0.57	0.141	6	SLIT3	SLIT3
0.713	0.734012	0.426	1.65287	0.667	0.325	6	SERPING1	SERPING1
0.713	0.756846	0.426	3.08163	0.49	0.069	6	AXL	AXL
0.711	0.764919	0.422	1.69713	0.646	0.254	6	ANTXR1	ANTXR1
0.71	0.870826	0.42	3.78271	0.459	0.042	6	RASL12	RASL12
0.71	0.628827	0.42	1.00375	0.934	0.796	6	TPM4	TPM4
0.71	0.552439	0.42	0.958576	0.89	0.727	6	SLC25A3	SLC25A3
0.71	0.657952	0.42	1.44121	0.714	0.412	6	DBNDD2	DBNDD2
0.709	0.76657	0.418	1.52348	0.701	0.374	6	PRKCDBP	PRKCDBP
0.708	0.818593	0.416	2.75226	0.503	0.094	6	PRRX2	PRRX2
0.708	0.765155	0.416	1.78803	0.643	0.302	6	MAPRE2	MAPRE2
0.708	0.568273	0.416	0.963734	0.898	0.74	6	LOC101119757	PPIA
0.706	1.02714	0.412	2.0162	0.707	0.477	6	PSMD1	PSMD1
0.705	0.596249	0.41	1.50181	0.622	0.224	6	MXRA7	MXRA7
0.703	0.570007	0.406	1.10332	0.728	0.359	6	PMEPA1	PMEPA1
0.702	0.949153	0.404	2.79442	0.474	0.079	6	GJA4	GJA4
0.701	0.78607	0.402	2.49916	0.521	0.155	6	PDLIM5	PDLIM5
0.701	1.2184	0.402	3.61306	0.46	0.069	6	MEST	MEST
0.701	0.815042	0.402	2.01802	0.582	0.228	6	NR2F2	NR2F2
0.701	0.647939	0.402	1.22989	0.646	0.232	6	NEXN	NEXN

## Sheet: cluster7
myAUC	avg_diff	power	avg_log2FC	pct.1	pct.2	cluster	gene	genes_no_LOC
0.975	4.1777	0.95	7.07595	0.965	0.162	7	TFF3	TFF3
0.951	3.07496	0.902	4.60934	0.967	0.315	7	VMO1	VMO1
0.924	1.82315	0.848	3.28788	0.954	0.245	7	KRT7	KRT7
0.909	4.91385	0.818	8.07138	0.849	0.135	7	LOC101110371	SCGB2A2
0.901	1.9036	0.802	3.4487	0.909	0.255	7	CLDN4	CLDN4
0.898	1.62243	0.796	2.586	0.978	0.321	7	LOC101117946	KRT19
0.898	2.57576	0.796	5.46897	0.834	0.118	7	CLDN10	CLDN10
0.883	1.44139	0.766	2.31158	0.959	0.305	7	WFDC2	WFDC2
0.879	1.38868	0.758	3.21385	0.861	0.184	7	PON3	PON3
0.872	1.38036	0.744	2.83305	0.867	0.192	7	FAM129A	FAM129A
0.855	1.51023	0.71	2.42551	0.881	0.196	7	LOC101106871	CXCL17
0.855	1.41423	0.71	2.46578	0.891	0.264	7	MME	MME
0.853	1.33856	0.706	2.77448	0.859	0.236	7	CDH1	CDH1
0.851	1.65769	0.702	2.8523	0.876	0.243	7	TACSTD2	TACSTD2
0.85	1.36494	0.7	2.74045	0.865	0.277	7	LOC101117657	METTL7A
0.85	2.37042	0.7	3.8039	0.853	0.276	7	S100A2	S100A2
0.845	1.32256	0.69	3.65862	0.766	0.132	7	C24H16orf89	C24H16orf89
0.844	1.0734	0.688	1.76655	0.969	0.561	7	DSTN	DSTN
0.843	1.46482	0.686	2.55778	0.868	0.281	7	GPRC5A	GPRC5A
0.842	1.08182	0.684	1.7185	0.944	0.332	7	KRT8	KRT8
0.84	1.18121	0.68	2.898	0.809	0.192	7	PTPN13	PTPN13
0.831	1.18681	0.662	2.45022	0.832	0.235	7	KLF5	KLF5
0.83	1.00697	0.66	1.72275	0.866	0.255	7	KRT18	KRT18
0.824	0.961946	0.648	2.33515	0.816	0.216	7	MAL2	MAL2
0.822	0.92645	0.644	1.66363	0.926	0.446	7	TSTD1	TSTD1
0.821	1.20704	0.642	4.77084	0.675	0.05	7	EHF	EHF
0.818	1.16697	0.636	1.91308	0.92	0.451	7	SDC4	SDC4
0.814	0.86254	0.628	1.42546	0.958	0.695	7	SERP1	SERP1
0.808	0.972838	0.616	1.50962	0.967	0.606	7	ANXA1	ANXA1
0.805	0.976399	0.61	1.66918	0.918	0.33	7	TST	TST
0.802	0.921882	0.604	2.29999	0.768	0.186	7	PERP	PERP
0.802	0.883455	0.604	2.69099	0.734	0.17	7	PLPP2	PLPP2
0.797	1.01159	0.594	1.71885	0.891	0.445	7	LOC101113728	CLU
0.797	0.727265	0.594	1.15146	0.981	0.684	7	SPINT2	SPINT2
0.797	1.04685	0.594	1.61416	0.947	0.666	7	PRDX6	PRDX6
0.796	1.01315	0.592	2.5439	0.742	0.183	7	CLDN7	CLDN7
0.794	1.17755	0.588	2.78342	0.718	0.159	7	BMP3	BMP3
0.789	1.00798	0.578	2.2385	0.762	0.209	7	ELF3	ELF3
0.782	0.921247	0.564	1.57677	0.832	0.285	7	CD24	CD24
0.782	0.992047	0.564	4.69054	0.589	0.029	7	SOX2	SOX2
0.779	1.09337	0.558	3.79888	0.62	0.085	7	ATP6V1C2	ATP6V1C2
0.779	0.879264	0.558	2.08306	0.745	0.21	7	MUC1	MUC1
0.776	1.06911	0.552	2.96561	0.666	0.145	7	CFI	CFI
0.775	0.713907	0.55	1.50304	0.834	0.27	7	EPCAM	EPCAM
0.774	0.772101	0.548	1.35438	0.814	0.248	7	SFTPD	SFTPD
0.774	0.984867	0.548	2.58363	0.687	0.176	7	PARD6B	PARD6B
0.774	0.865374	0.548	3.10086	0.635	0.108	7	KIAA1324	KIAA1324
0.773	0.493168	0.546	0.783639	0.828	0.279	7	SFTPB	SFTPB
0.77	0.889659	0.54	2.58641	0.668	0.14	7	CDO1	CDO1
0.77	0.839081	0.54	2.7095	0.66	0.143	7	MET	MET
0.769	1.00475	0.538	2.41667	0.668	0.137	7	LOC101113398	CL43
0.763	1.41753	0.526	3.25396	0.635	0.143	7	C3	C3
0.762	0.919742	0.524	2.08054	0.743	0.293	7	NEDD4L	NEDD4L
0.762	1.26533	0.524	2.04139	0.896	0.604	7	HERPUD1	HERPUD1
0.76	0.864891	0.52	1.42838	0.93	0.653	7	EZR	EZR
0.76	4.40506	0.52	8.68337	0.572	0.084	7	SCGB3A2	SCGB3A2
0.759	1.29478	0.518	5.23829	0.541	0.029	7	FXYD3	FXYD3
0.754	0.7162	0.508	2.18506	0.664	0.169	7	MPZL2	MPZL2
0.753	0.830855	0.506	2.29408	0.671	0.189	7	CXADR	CXADR
0.752	0.956394	0.504	1.464	0.97	0.788	7	ANXA2	ANXA2
0.752	0.635709	0.504	1.02915	0.964	0.791	7	PRDX1	PRDX1
0.75	0.735946	0.5	2.27668	0.642	0.153	7	FOXA1	FOXA1
0.748	0.482997	0.496	0.72759	0.981	0.805	7	SAT1	SAT1
0.745	0.812326	0.49	2.98107	0.581	0.1	7	LYPD1	LYPD1
0.745	0.620701	0.49	1.12888	0.837	0.307	7	GSTT2B	GSTT2B
0.745	0.832411	0.49	1.92692	0.689	0.208	7	FMO2	FMO2
0.742	0.710686	0.484	1.53031	0.785	0.364	7	CDC42EP5	CDC42EP5
0.742	0.807243	0.484	1.6848	0.728	0.25	7	LMO7	LMO7
0.741	0.686692	0.482	1.28505	0.838	0.398	7	ALCAM	ALCAM
0.739	0.852655	0.478	2.35306	0.642	0.209	7	AVPI1	AVPI1
0.739	1.17066	0.478	3.56699	0.567	0.113	7	ITPKC	ITPKC
0.737	0.277623	0.474	0.445793	0.899	0.505	7	NPC2	NPC2
0.737	0.584528	0.474	1.10263	0.834	0.366	7	MGST1	MGST1
0.737	0.720044	0.474	2.27874	0.614	0.149	7	DSP	DSP
0.736	0.704788	0.472	1.2439	0.856	0.509	7	ARID5B	ARID5B
0.736	0.760411	0.472	2.13567	0.657	0.19	7	PRSS22	PRSS22
0.735	0.670735	0.47	1.81099	0.691	0.259	7	LTA4H	LTA4H
0.735	0.801297	0.47	3.77099	0.523	0.065	7	KCNK1	KCNK1
0.735	1.07679	0.47	1.79493	0.759	0.421	7	TNFRSF12A	TNFRSF12A
0.735	0.293876	0.47	0.486361	0.859	0.325	7	LOC101118990	name
0.735	0.713274	0.47	2.30032	0.598	0.138	7	PRRG4	PRRG4
0.734	1.10841	0.468	7.43299	0.471	0.004	7	CRISP3	CRISP3
0.734	1.32333	0.468	4.42478	0.504	0.042	7	PIGR	PIGR
0.733	0.634581	0.466	2.37323	0.592	0.141	7	TPD52	TPD52
0.732	0.612972	0.464	1.39343	0.732	0.267	7	DMD	DMD
0.731	0.864821	0.462	2.7453	0.57	0.123	7	CLDN3	CLDN3
0.731	0.66563	0.462	1.38808	0.81	0.44	7	LOC105608205	LOC105608205
0.727	0.814579	0.454	3.9427	0.502	0.06	7	PDZK1IP1	PDZK1IP1
0.725	0.709693	0.45	1.9718	0.613	0.186	7	RAB32	RAB32
0.725	0.601014	0.45	1.28491	0.744	0.313	7	ALAS1	ALAS1
0.725	0.424522	0.45	0.819341	0.785	0.354	7	GSTM3	GSTM3
0.724	0.395556	0.448	0.705101	0.76	0.275	7	GSTA1-1	GSTA1-1
0.723	0.790559	0.446	1.45359	0.748	0.355	7	C26H8orf4	C26H8orf4
0.718	0.547849	0.436	1.25048	0.756	0.339	7	PAWR	PAWR
0.717	0.660937	0.434	2.07994	0.579	0.153	7	IQGAP2	IQGAP2
0.717	0.638075	0.434	3.02699	0.507	0.081	7	NFE2L3	NFE2L3
0.717	0.803707	0.434	1.84244	0.696	0.34	7	BZW2	BZW2
0.717	0.722762	0.434	2.42841	0.557	0.135	7	LOC101116336	CES1
0.716	0.716406	0.432	1.83532	0.604	0.18	7	ARG2	ARG2
0.716	0.826921	0.432	1.55109	0.707	0.305	7	LGALS3	LGALS3
0.716	0.974705	0.432	7.76293	0.434	0.003	7	LOC101118202	LGALS9
0.716	0.422186	0.432	0.642843	0.983	0.89	7	S100A11	S100A11
0.715	0.584649	0.43	1.33695	0.709	0.305	7	CTSC	CTSC
0.713	0.311021	0.426	0.496024	0.948	0.602	7	CD9	CD9
0.711	0.969622	0.422	2.57026	0.595	0.214	7	GMNN	GMNN
0.711	0.576611	0.422	1.19879	0.78	0.363	7	MECOM	MECOM
0.711	0.522409	0.422	1.54175	0.638	0.202	7	RAB25	RAB25
0.708	0.410403	0.416	0.898121	0.759	0.3	7	TMEM238	TMEM238
0.708	0.671919	0.416	1.53623	0.694	0.314	7	BACE2	BACE2
0.707	0.663951	0.414	2.07375	0.533	0.115	7	ADGRG6	ADGRG6
0.707	0.460818	0.414	0.975086	0.758	0.355	7	PTGR1	PTGR1
0.707	0.574825	0.414	2.5868	0.504	0.096	7	PLS1	PLS1
0.704	0.598613	0.408	1.64481	0.64	0.258	7	NOL10	NOL10
0.703	0.56068	0.406	0.895997	0.94	0.8	7	TXN	TXN
0.702	0.609206	0.404	1.69767	0.627	0.24	7	TRIM2	TRIM2

## Sheet: cluster8
myAUC	avg_diff	power	avg_log2FC	pct.1	pct.2	cluster	gene	genes_no_LOC
0.954	2.59969	0.908	4.85103	0.946	0.08	8	CNN1	CNN1
0.953	2.08884	0.906	3.20576	0.992	0.227	8	TAGLN	TAGLN
0.943	2.23941	0.886	3.39903	0.966	0.187	8	ACTA2	ACTA2
0.93	1.16696	0.86	1.72004	1	0.975	8	MYL6	MYL6
0.93	2.22662	0.86	3.58204	0.933	0.175	8	TPM2	TPM2
0.89	1.9596	0.78	3.08878	0.937	0.279	8	WFDC1	WFDC1
0.885	2.20098	0.77	3.83013	0.865	0.253	8	MYLK	MYLK
0.876	2.13207	0.752	3.6692	0.824	0.105	8	MYH11	MYH11
0.87	2.14928	0.74	5.20372	0.77	0.055	8	FGF18	FGF18
0.866	1.14431	0.732	1.7679	0.984	0.596	8	CALD1	CALD1
0.859	2.25439	0.718	4.25829	0.756	0.051	8	ACTG2	ACTG2
0.855	1.62373	0.71	4.35159	0.756	0.081	8	PDLIM3	PDLIM3
0.849	1.07354	0.698	1.67569	0.927	0.611	8	TPM1	TPM1
0.843	1.40486	0.686	2.11449	0.921	0.462	8	ELN	ELN
0.843	2.76973	0.686	5.48779	0.731	0.092	8	DES	DES
0.839	3.27722	0.678	5.34385	0.774	0.223	8	IGFBP5	IGFBP5
0.832	1.36685	0.664	2.44299	0.846	0.231	8	NEXN	NEXN
0.831	1.0779	0.662	1.67466	0.907	0.267	8	DCN	DCN
0.828	2.46756	0.656	4.05718	0.808	0.297	8	HHIP	HHIP
0.824	1.87038	0.648	5.36518	0.666	0.023	8	GREM1	GREM1
0.824	1.34241	0.648	2.76004	0.79	0.279	8	NET1	NET1
0.823	1.11329	0.646	2.17395	0.843	0.42	8	LPP	LPP
0.82	1.41971	0.64	3.55272	0.706	0.102	8	LTBP1	LTBP1
0.814	1.32209	0.628	2.15418	0.865	0.39	8	CRYAB	CRYAB
0.804	1.22733	0.608	2.70796	0.734	0.211	8	SEMA3C	SEMA3C
0.803	1.53431	0.606	2.32608	0.895	0.542	8	THBS1	THBS1
0.803	1.1875	0.606	2.19516	0.82	0.392	8	TGFBR3	TGFBR3
0.793	1.24377	0.586	3.42739	0.658	0.097	8	SH3BGR	SH3BGR
0.792	1.09397	0.584	2.12067	0.8	0.365	8	TMEM47	TMEM47
0.791	1.47528	0.582	2.69584	0.729	0.184	8	TGFBI	TGFBI
0.786	1.41118	0.572	2.31758	0.814	0.422	8	TNFRSF12A	TNFRSF12A
0.785	1.15816	0.57	2.43933	0.721	0.185	8	COL14A1	COL14A1
0.785	1.14641	0.57	2.24857	0.739	0.229	8	MAP1B	MAP1B
0.784	0.976429	0.568	1.68017	0.871	0.606	8	FLNA	FLNA
0.781	1.03661	0.562	1.71436	0.889	0.601	8	LMNA	LMNA
0.779	0.847525	0.558	1.24155	0.989	0.581	8	IGF2	IGF2
0.779	1.04493	0.558	1.92349	0.806	0.362	8	PMEPA1	PMEPA1
0.769	1.01712	0.538	2.1118	0.745	0.341	8	LOC101113020	DST
0.767	0.686246	0.534	1.163	0.904	0.333	8	COL6A1	COL6A1
0.764	1.12784	0.528	4.19764	0.564	0.047	8	KCNMB1	KCNMB1
0.762	1.71502	0.524	5.84556	0.541	0.023	8	SBSPON	SBSPON
0.762	0.33509	0.524	0.509231	0.935	0.381	8	COL3A1	COL3A1
0.762	0.73482	0.524	1.22632	0.913	0.567	8	DSTN	DSTN
0.759	0.938686	0.518	2.1905	0.687	0.227	8	MXRA7	MXRA7
0.755	1.00335	0.51	1.94174	0.75	0.346	8	ID4	ID4
0.754	0.699951	0.508	1.11195	0.964	0.877	8	EIF4G2	EIF4G2
0.752	1.02823	0.504	1.88562	0.787	0.465	8	LOC101122734	TUBB2A
0.751	1.10994	0.502	2.86499	0.606	0.134	8	ABCC9	ABCC9
0.749	0.765475	0.498	1.36506	0.817	0.361	8	COL5A2	COL5A2
0.749	1.27991	0.498	2.72745	0.625	0.156	8	TNC	TNC
0.748	1.00369	0.496	2.27266	0.658	0.197	8	FHL1	FHL1
0.745	0.953003	0.49	2.01717	0.692	0.275	8	SYNE1	SYNE1
0.741	1.08467	0.482	4.47738	0.509	0.034	8	MYOCD	MYOCD
0.737	0.494202	0.474	0.770019	0.975	0.614	8	SPARC	SPARC
0.736	0.824173	0.472	1.62408	0.743	0.392	8	ENAH	ENAH
0.734	0.671172	0.468	1.14203	0.789	0.335	8	PPP1R14A	PPP1R14A
0.733	0.731896	0.466	1.40881	0.724	0.279	8	F2R	F2R
0.733	1.19129	0.466	3.75626	0.512	0.054	8	CLDN11	CLDN11
0.73	1.21603	0.46	3.85612	0.515	0.074	8	SYNPO2	SYNPO2
0.73	1.04222	0.46	4.54365	0.489	0.036	8	PTGIS	PTGIS
0.728	0.901357	0.456	2.24176	0.617	0.234	8	PDLIM7	PDLIM7
0.728	0.741434	0.456	1.43603	0.777	0.488	8	CHCHD10	CHCHD10
0.727	0.640472	0.454	1.03894	0.898	0.574	8	LGALS1	LGALS1
0.725	0.931579	0.45	1.89331	0.702	0.407	8	RASSF8	RASSF8
0.72	1.08722	0.44	1.92827	0.627	0.235	8	COL12A1	COL12A1
0.72	0.981813	0.44	2.92474	0.526	0.111	8	ITGA9	ITGA9
0.719	1.24595	0.438	2.8958	0.556	0.156	8	DKK3	DKK3
0.719	0.927129	0.438	1.6848	0.708	0.34	8	EMP3	EMP3
0.718	0.695296	0.436	1.09626	0.867	0.519	8	SPARCL1	SPARCL1
0.717	0.859198	0.434	1.61473	0.739	0.47	8	SH3PXD2A	SH3PXD2A
0.717	0.785798	0.434	1.93277	0.621	0.261	8	LOC101122413	PALLD
0.716	1.33914	0.432	4.41676	0.465	0.042	8	ADAMTS5	ADAMTS5
0.715	0.755221	0.43	1.27852	0.884	0.731	8	HYPK	HYPK
0.715	0.916143	0.43	3.79881	0.467	0.041	8	MRVI1	MRVI1
0.715	1.00523	0.43	3.1312	0.5	0.084	8	GPC6	GPC6
0.714	0.998528	0.428	2.17424	0.606	0.249	8	FLRT2	FLRT2
0.714	0.544051	0.428	0.806561	0.989	0.902	8	HSPB1	HSPB1
0.714	0.37408	0.428	0.547107	1	0.968	8	PTMA	PTMA
0.713	1.03849	0.426	2.86101	0.524	0.127	8	LMCD1	LMCD1
0.712	0.724067	0.424	1.44627	0.734	0.474	8	C2H9orf3	C2H9orf3
0.712	0.524346	0.424	0.815275	0.869	0.503	8	C15H11orf96	C15H11orf96
0.712	0.913136	0.424	1.88215	0.663	0.35	8	DHRS3	DHRS3
0.71	1.15569	0.42	2.95911	0.516	0.119	8	KCNJ8	KCNJ8
0.709	0.66111	0.418	1.1914	0.796	0.61	8	PPP1R12A	PPP1R12A
0.706	0.298608	0.412	0.51001	0.73	0.268	8	OGN	OGN
0.706	0.90888	0.412	1.74593	0.642	0.281	8	EDNRA	EDNRA
0.705	0.695943	0.41	1.2527	0.741	0.424	8	MYH10	MYH10
0.705	0.987799	0.41	2.07984	0.606	0.264	8	FILIP1L	FILIP1L
0.704	0.890039	0.408	1.92653	0.638	0.331	8	DAAM1	DAAM1
0.704	0.63573	0.408	1.24528	0.633	0.23	8	SERPINE2	SERPINE2
0.704	0.791519	0.408	1.57804	0.633	0.25	8	NES	NES

[truncated: 13 more sheets: cluster9, cluster10, cluster11, cluster12, cluster13, cluster14, cluster15, cluster16, cluster17, cluster18, cluster19, cluster20, cluster21]
