# Supplementary material for: Developmental dynamics of ovine lung in health and cystic fibrosis at single-cell resolution
Source: Funct Integr Genomics. 2026 Jul 31;26(1):213. doi: 10.1007/s10142-026-01981-2 (PMC13424028; doi:10.1007/s10142-026-01981-2)
Supplement: Supplementary file 5 — Supplementary file5 (XLSX 331 KB) [file 10142_2026_1981_MOESM5_ESM.xlsx]

## Sheet: Sheet1
TABLE S5R ClusterMarkers_test_roc_Prox_ CF_d80_d120wAlign_resolution0.2
Cell Numbers in each cluster by donor	Cluster_0	Cluster_1	Cluster_2	Cluster_3	Cluster_4	Cluster_5	Cluster_6	Cluster_7	Cluster_8	Cluster_9	Cluster_10	Cluster_11	Cluster_12	Cluster_13	Cluster_14	Cluster_15	Cluster_16	Cluster_17	Cluster_18	Cluster_19	Cluster_20	Sample_total
axh058	896	169	95	158	55	29	82	93	233	106	36	72	78	9	11	19	18	0	12	9	0	2180
axh077	1142	1139	603	475	289	250	160	120	46	306	190	221	186	67	56	110	62	25	39	4	12	5502
axh078	1196	1179	650	483	300	259	135	139	58	347	179	175	181	75	63	116	59	25	45	15	11	5690
axh119	1245	418	148	529	129	38	121	137	264	74	19	11	0	17	22	6	6	1	10	7	0	3202
axh120	2663	1444	477	977	359	254	582	604	489	136	70	35	5	45	52	28	12	1	24	3	1	8261
axh125	505	720	559	323	178	299	122	147	20	44	69	53	43	68	80	23	23	6	16	4	0	3302
axh126	144	547	526	172	111	397	58	30	22	13	97	83	157	77	65	42	38	31	33	20	2	2665
axh129	220	843	680	155	139	270	140	41	14	21	90	34	4	83	103	62	48	24	22	3	7	3003
axh134	696	523	752	346	326	148	122	152	25	64	111	65	39	103	66	58	63	47	15	3	20	3744
axh135	584	371	704	315	284	95	112	76	16	38	71	49	18	74	68	36	64	70	11	12	8	3076

## Sheet: cluster0
myAUC	avg_diff	power	avg_log2FC	pct.1	pct.2	cluster	gene	genes_no_LOC
0.974	2.67255	0.948	4.15005	0.99	0.253	0	CA3	CA3
0.944	1.85492	0.888	2.76341	0.998	0.455	0	APOE	APOE
0.936	1.88697	0.872	3.28641	0.96	0.285	0	PPP1R14A	PPP1R14A
0.927	1.75731	0.854	2.90479	0.966	0.271	0	OGN	OGN
0.908	1.14984	0.816	1.72763	0.981	0.398	0	COL3A1	COL3A1
0.905	1.77916	0.81	2.9856	0.928	0.424	0	FN1	FN1
0.905	1.72775	0.81	3.10273	0.915	0.251	0	COL6A3	COL6A3
0.899	0.778703	0.798	1.18481	0.961	0.32	0	COL1A2	COL1A2
0.887	1.61175	0.774	2.91301	0.892	0.233	0	GPC3	GPC3
0.885	2.03317	0.77	4.1842	0.828	0.12	0	TCF21	TCF21
0.885	0.444297	0.77	0.680739	0.947	0.297	0	COL1A1	COL1A1
0.871	1.80681	0.742	3.57821	0.819	0.134	0	CAPN6	CAPN6
0.871	1.30544	0.742	2.2615	0.919	0.457	0	PMP22	PMP22
0.869	1.10996	0.738	1.62452	0.999	0.623	0	IGF2	IGF2
0.865	1.51654	0.73	2.72462	0.884	0.439	0	GSTM3	GSTM3
0.864	1.51681	0.728	3.08198	0.834	0.245	0	COLEC12	COLEC12
0.854	1.73486	0.708	5.01528	0.735	0.052	0	PHEX	PHEX
0.84	1.50146	0.68	3.17245	0.786	0.286	0	LOC101108092	GSTM1
0.831	1.57683	0.662	4.26307	0.706	0.078	0	MEOX2	MEOX2
0.83	1.63289	0.66	4.21861	0.707	0.084	0	PCOLCE2	PCOLCE2
0.828	1.31554	0.656	2.13688	0.904	0.701	0	MACF1	MACF1
0.823	1.15239	0.646	1.72492	0.955	0.657	0	GTL2	GTL2
0.817	1.23744	0.634	2.13654	0.861	0.49	0	LIMCH1	LIMCH1
0.813	1.46493	0.626	4.09429	0.671	0.079	0	LOC101114226	VCAM-1
0.807	1.15007	0.614	2.20304	0.806	0.334	0	RUNX1T1	RUNX1T1
0.803	1.38902	0.606	3.2447	0.706	0.22	0	LOC101108705	GSTM1
0.802	1.25833	0.604	2.55331	0.749	0.265	0	PLPP3	PLPP3
0.797	1.06549	0.594	1.92436	0.834	0.489	0	MYH10	MYH10
0.791	0.934926	0.582	1.62952	0.855	0.332	0	COL6A1	COL6A1
0.785	0.936334	0.57	1.65869	0.826	0.416	0	IGFBP6	IGFBP6
0.783	1.28493	0.566	3.57789	0.639	0.143	0	C24H16orf62	C24H16orf62
0.78	0.75177	0.56	1.21053	0.94	0.74	0	SEPP1	SEPP1
0.778	0.662719	0.556	1.06746	0.826	0.367	0	HHIP	HHIP
0.776	1.17981	0.552	2.20915	0.732	0.243	0	VCAN	VCAN
0.773	1.3144	0.546	2.82985	0.658	0.163	0	AKAP12	AKAP12
0.772	1.2625	0.544	3.31364	0.622	0.118	0	OLFML2A	OLFML2A
0.771	1.17828	0.542	2.53588	0.672	0.177	0	NEXN	NEXN
0.769	0.911609	0.538	1.65028	0.803	0.368	0	ZEB2	ZEB2
0.767	1.26794	0.534	2.90633	0.657	0.223	0	COL4A5	COL4A5
0.757	0.945392	0.514	1.87559	0.739	0.375	0	SEPT11	SEPT11
0.757	1.10284	0.514	2.61119	0.643	0.209	0	PTPRD	PTPRD
0.755	1.24642	0.51	4.5006	0.541	0.047	0	COL13A1	COL13A1
0.752	0.768738	0.504	1.44929	0.74	0.255	0	ROBO2	ROBO2
0.751	0.827474	0.502	1.40687	0.864	0.595	0	EPHX1	EPHX1
0.748	0.94892	0.496	1.94321	0.714	0.386	0	CELF2	CELF2
0.747	0.535924	0.494	0.854792	0.916	0.465	0	GNG11	GNG11
0.746	1.03873	0.492	2.72902	0.597	0.144	0	FHL1	FHL1
0.746	1.19324	0.492	3.54741	0.553	0.086	0	CAMK2N1	CAMK2N1
0.746	0.788345	0.492	1.42666	0.778	0.401	0	COL5A2	COL5A2
0.745	0.773386	0.49	1.39142	0.81	0.447	0	EVA1B	EVA1B
0.744	0.603966	0.488	0.938371	0.963	0.858	0	MARCKS	MARCKS
0.742	1.13812	0.484	1.90022	0.637	0.171	0	DLK1	DLK1
0.741	0.854863	0.482	1.73765	0.711	0.334	0	TIMP2	TIMP2
0.739	0.950667	0.478	1.89832	0.707	0.397	0	PLAGL1	PLAGL1
0.733	1.06927	0.466	2.5225	0.614	0.25	0	IL33	IL33
0.733	0.631607	0.466	1.05665	0.895	0.767	0	FCGRT	FCGRT
0.733	0.89964	0.466	1.83254	0.598	0.152	0	CCDC80	CCDC80
0.729	1.06627	0.458	3.3597	0.522	0.085	0	SVEP1	SVEP1
0.728	0.702411	0.456	1.21596	0.824	0.522	0	RBP1	RBP1
0.722	0.866262	0.444	1.90491	0.596	0.189	0	KCTD12	KCTD12
0.721	0.38212	0.442	0.55789	0.999	0.982	0	TMSB4X	TMSB4X
0.72	0.96968	0.44	2.30193	0.59	0.218	0	PIEZO2	PIEZO2
0.719	0.848508	0.438	1.74855	0.674	0.386	0	OLFML3	OLFML3
0.718	0.835104	0.436	1.70189	0.647	0.266	0	RBP4	RBP4
0.718	0.971067	0.436	2.5536	0.564	0.201	0	PLXDC2	PLXDC2
0.717	0.5077	0.434	0.939764	0.726	0.308	0	BGN	BGN
0.716	0.900464	0.432	2.15767	0.596	0.246	0	LOXL1	LOXL1
0.715	0.441867	0.43	0.688233	0.97	0.924	0	SUMO2	SUMO2
0.713	0.750548	0.426	1.29689	0.775	0.455	0	NPNT	NPNT
0.713	0.59269	0.426	1.01028	0.823	0.504	0	RARRES2	RARRES2
0.713	1.01321	0.426	3.44908	0.485	0.084	0	ARHGAP20	ARHGAP20
0.712	0.963112	0.424	2.59303	0.533	0.143	0	COL6A2	COL6A2
0.711	0.895232	0.422	2.1699	0.563	0.171	0	CDH11	CDH11
0.71	0.814618	0.42	1.70565	0.664	0.385	0	LOC101109941	LY75
0.71	1.02153	0.42	3.79511	0.463	0.056	0	ISLR	ISLR
0.709	0.974727	0.418	2.72314	0.525	0.154	0	PDLIM2	PDLIM2
0.707	0.851184	0.414	2.2077	0.549	0.172	0	PGM5	PGM5
0.706	0.644766	0.412	1.24365	0.644	0.258	0	PCOLCE	PCOLCE
0.705	0.371397	0.41	0.557038	0.697	0.336	0	MGP	MGP
0.704	0.518766	0.408	0.82799	0.924	0.862	0	LOC105609918	LOC105609918
0.704	0.791329	0.408	1.63442	0.664	0.39	0	RIMKLB	RIMKLB
0.704	0.483638	0.408	0.824342	0.841	0.525	0	FSTL1	FSTL1
0.703	0.432914	0.406	0.684959	0.95	0.907	0	LAPTM4A	LAPTM4A
0.702	0.773946	0.404	1.51315	0.709	0.543	0	AP2S1	AP2S1
0.701	0.66396	0.402	1.22136	0.721	0.377	0	EDNRA	EDNRA

## Sheet: cluster1
myAUC	avg_diff	power	avg_log2FC	pct.1	pct.2	cluster	gene	genes_no_LOC
0.967	4.21779	0.934	6.32024	0.967	0.271	1	SFTPC	SFTPC
0.953	2.58655	0.906	5.66726	0.927	0.056	1	LAMP3	LAMP3
0.938	1.43015	0.876	2.09894	0.999	0.979	1	LOC101115640	GNAS
0.926	2.67335	0.852	5.1987	0.896	0.105	1	SLC34A2	SLC34A2
0.916	1.79204	0.832	4.36461	0.88	0.086	1	PEBP4	PEBP4
0.91	1.77565	0.82	4.2721	0.874	0.086	1	SFTA2	SFTA2
0.909	1.73195	0.818	3.21067	0.918	0.141	1	CD24	CD24
0.907	1.55743	0.814	2.98549	0.932	0.22	1	SDC4	SDC4
0.903	1.42335	0.806	2.77282	0.932	0.171	1	GSTT2B	GSTT2B
0.89	2.56556	0.78	5.25466	0.817	0.063	1	SFTPB	SFTPB
0.88	1.41563	0.76	3.0228	0.853	0.105	1	MME	MME
0.875	2.39469	0.75	4.07835	0.892	0.365	1	NPC2	NPC2
0.871	1.31724	0.742	2.43597	0.88	0.136	1	LOC101118990	name
0.869	1.5326	0.738	3.39487	0.841	0.194	1	CTSH	CTSH
0.868	1.37915	0.736	2.53536	0.886	0.154	1	KRT8	KRT8
0.868	0.900005	0.736	1.42613	0.988	0.752	1	SPINT2	SPINT2
0.86	1.15421	0.72	2.71514	0.843	0.127	1	EPCAM	EPCAM
0.859	1.12097	0.718	2.07471	0.879	0.15	1	LOC101117946	KRT19
0.858	1.3729	0.716	2.49666	0.836	0.131	1	WFDC2	WFDC2
0.857	1.40828	0.714	2.70948	0.846	0.167	1	TST	TST
0.855	1.36783	0.71	3.21737	0.797	0.104	1	NKX2-1	NKX2-1
0.854	1.35809	0.708	3.02499	0.84	0.206	1	LRRK2	LRRK2
0.854	2.17837	0.708	4.78107	0.744	0.063	1	SFTPD	SFTPD
0.847	1.0964	0.694	1.89463	0.913	0.31	1	LOC105616898	BCAM
0.844	1.03548	0.688	2.23695	0.807	0.114	1	CLDN4	CLDN4
0.843	1.16203	0.686	2.65279	0.792	0.107	1	MATN4	MATN4
0.841	0.629874	0.682	0.932239	0.996	0.975	1	GNB2L1	GNB2L1
0.836	1.0992	0.672	3.13944	0.761	0.1	1	EPDR1	EPDR1
0.835	1.07509	0.67	1.94121	0.819	0.15	1	AGER	AGER
0.835	1.1172	0.67	2.18487	0.815	0.145	1	PDPN	PDPN
0.833	0.984288	0.666	1.94891	0.88	0.32	1	TSTD1	TSTD1
0.831	0.876456	0.662	1.54342	0.942	0.563	1	SERP1	SERP1
0.829	0.903581	0.658	1.40707	0.983	0.882	1	LOC105606223	ATP5F1E
0.828	1.02097	0.656	2.11201	0.852	0.234	1	ALCAM	ALCAM
0.824	1.49724	0.648	2.26356	0.762	0.152	1	VMO1	VMO1
0.821	1.00596	0.642	1.75448	0.896	0.372	1	PHLDA1	PHLDA1
0.821	1.35673	0.642	3.6617	0.707	0.071	1	LOC106991745	LOC106991745
0.821	1.22205	0.642	2.68157	0.73	0.078	1	CLDN18	CLDN18
0.817	1.02983	0.634	2.61023	0.777	0.197	1	TMEM50B	TMEM50B
0.813	0.918973	0.626	1.87312	0.841	0.258	1	TSPAN13	TSPAN13
0.812	2.89039	0.624	6.16567	0.645	0.04	1	SFTPA1	SFTPA1
0.81	1.07831	0.62	3.13768	0.695	0.079	1	CFI	CFI
0.808	0.923736	0.616	1.83014	0.87	0.409	1	EML4	EML4
0.8	0.971109	0.6	2.95915	0.687	0.091	1	IRX1	IRX1
0.8	1.06656	0.6	2.43242	0.729	0.128	1	KLF5	KLF5
0.797	0.595567	0.594	0.907902	0.984	0.931	1	ATP5G2	ATP5G2
0.796	0.873888	0.592	1.97936	0.779	0.197	1	PRSS35	PRSS35
0.796	0.961355	0.592	2.2863	0.76	0.192	1	PKDCC	PKDCC
0.796	0.790483	0.592	1.42151	0.911	0.568	1	PRDX5	PRDX5
0.796	1.11788	0.592	2.32622	0.783	0.266	1	ATP1B1	ATP1B1
0.795	0.59271	0.59	0.899235	0.995	0.948	1	EEF1A1	EEF1A1
0.795	0.988471	0.59	2.05874	0.738	0.135	1	GPRC5A	GPRC5A
0.793	0.923714	0.586	3.42774	0.647	0.064	1	LOC106991591	LOC106991591
0.792	0.860838	0.584	2.67759	0.684	0.094	1	MAL2	MAL2
0.792	0.692473	0.584	1.18044	0.883	0.33	1	ANXA1	ANXA1
0.791	0.994493	0.582	2.42455	0.748	0.204	1	SLC12A2	SLC12A2
0.791	0.962254	0.582	2.21343	0.681	0.085	1	COL4A4	COL4A4
0.788	0.878658	0.576	2.72657	0.669	0.094	1	PRSS22	PRSS22
0.787	1.01212	0.574	2.99624	0.658	0.088	1	ELF3	ELF3
0.787	0.830159	0.574	1.5728	0.849	0.383	1	LRRFIP1	LRRFIP1
0.783	0.882193	0.566	2.50901	0.678	0.109	1	CDO1	CDO1
0.783	0.80676	0.566	1.70869	0.773	0.23	1	MGST1	MGST1
0.783	0.814561	0.566	2.13139	0.699	0.116	1	CDH1	CDH1
0.781	0.892281	0.562	2.28001	0.69	0.135	1	TMEM238	TMEM238
0.78	0.684266	0.56	1.25169	0.883	0.323	1	CD9	CD9
0.779	0.878441	0.558	3.11187	0.631	0.078	1	RAB25	RAB25
0.778	0.921313	0.556	3.4253	0.616	0.063	1	IRX5	IRX5
0.776	0.822381	0.552	2.12683	0.715	0.172	1	PTPRF	PTPRF
0.774	0.879467	0.548	2.19908	0.686	0.134	1	LMO7	LMO7
0.773	0.64404	0.546	0.98859	0.982	0.905	1	YBX1	YBX1
0.772	1.04008	0.544	2.70438	0.666	0.141	1	FOXP2	FOXP2
0.771	0.894101	0.542	2.21331	0.672	0.124	1	KRT18	KRT18
0.771	0.902036	0.542	3.10876	0.607	0.066	1	FBP1	FBP1
0.77	0.824646	0.54	3.05363	0.61	0.069	1	PLEKHB1	PLEKHB1
0.769	0.867931	0.538	2.47967	0.651	0.11	1	CXADR	CXADR
0.768	0.877244	0.536	2.03281	0.746	0.239	1	FGFR2	FGFR2
0.767	0.658479	0.534	1.04937	0.945	0.715	1	ANXA2	ANXA2
0.766	0.775667	0.532	1.7316	0.734	0.216	1	ERRFI1	ERRFI1
0.765	1.06008	0.53	1.91644	0.776	0.375	1	LOC101114075	SULT1A1
0.763	0.826675	0.526	3.14249	0.586	0.06	1	VEPH1	VEPH1
0.76	0.994758	0.52	3.64278	0.569	0.053	1	PRR15L	PRR15L
0.759	0.855965	0.518	2.44152	0.62	0.101	1	NEBL	NEBL
0.757	0.833743	0.514	2.22036	0.669	0.173	1	CGNL1	CGNL1
0.757	0.831014	0.514	2.56688	0.6	0.083	1	MYH14	MYH14
0.757	0.67347	0.514	1.21394	0.867	0.462	1	DSTN	DSTN
0.754	0.78911	0.508	1.52111	0.829	0.408	1	LOC101122294	CD46
0.753	1.0946	0.506	3.08865	0.599	0.117	1	MID1IP1	MID1IP1
0.753	0.852802	0.506	4.45445	0.533	0.029	1	PODN	PODN
0.752	0.747244	0.504	1.80056	0.687	0.187	1	DMD	DMD
0.752	1.31122	0.504	2.74046	0.692	0.269	1	CTSZ	CTSZ
0.751	0.806038	0.502	2.72157	0.609	0.12	1	PRRG1	PRRG1
0.749	1.13425	0.498	4.39091	0.534	0.044	1	SPRY3	SPRY3
0.748	0.913705	0.496	3.79728	0.545	0.056	1	ETV5	ETV5
0.747	0.93884	0.494	4.63851	0.524	0.035	1	CDS1	CDS1
0.747	0.692458	0.494	2.0412	0.651	0.173	1	HPCAL1	HPCAL1
0.745	0.914866	0.49	2.16573	0.595	0.099	1	SPOCK2	SPOCK2
0.745	0.748153	0.49	2.31171	0.584	0.087	1	LAMA3	LAMA3
0.745	0.748598	0.49	2.90851	0.565	0.075	1	LOC101102588	IRX2
0.745	0.707541	0.49	2.42534	0.583	0.084	1	CLDN7	CLDN7
0.744	0.756276	0.488	2.96735	0.568	0.085	1	DRAM1	DRAM1
0.744	0.727844	0.488	2.65445	0.579	0.094	1	FAM149A	FAM149A
0.744	0.824675	0.488	2.8286	0.582	0.099	1	ANK3	ANK3
0.744	0.695097	0.488	1.83324	0.682	0.2	1	MYOF	MYOF
0.743	0.855433	0.486	2.97411	0.578	0.106	1	PRRG3	PRRG3
0.743	1.09733	0.486	5.73658	0.5	0.018	1	TMEM229B	TMEM229B
0.743	0.6863	0.486	1.33975	0.789	0.324	1	ANXA3	ANXA3
0.743	0.826092	0.486	2.60883	0.578	0.09	1	FOXA1	FOXA1
0.74	0.948828	0.48	1.7685	0.683	0.212	1	FABP5	FABP5
0.74	0.602856	0.48	1.01303	0.92	0.658	1	MIF	MIF
0.739	0.582513	0.478	1.38117	0.625	0.119	1	KRT7	KRT7
0.738	0.871724	0.476	2.64654	0.603	0.142	1	BMP1	BMP1
0.738	0.757788	0.476	3.36081	0.52	0.042	1	FBP2	FBP2
0.737	0.785639	0.474	2.06177	0.637	0.166	1	CPM	CPM
0.735	0.682374	0.47	2.47739	0.559	0.084	1	DSG2	DSG2
0.735	0.56993	0.47	1.1417	0.636	0.136	1	TACSTD2	TACSTD2
0.734	0.681844	0.468	2.28982	0.573	0.097	1	MPZL2	MPZL2
0.734	0.616424	0.468	1.36327	0.739	0.274	1	MECOM	MECOM
0.733	1.07196	0.466	6.33327	0.475	0.011	1	MUC15	MUC15
0.732	0.768009	0.464	2.9127	0.545	0.081	1	FRRS1L	FRRS1L
0.731	0.511037	0.462	0.790821	0.97	0.812	1	S100A10	S100A10
0.73	0.81176	0.46	2.84942	0.535	0.078	1	GALNT5	GALNT5
0.729	0.55683	0.458	0.958605	0.88	0.45	1	NPNT	NPNT
0.729	0.650803	0.458	1.77261	0.653	0.208	1	PTPN18	PTPN18
0.728	0.343045	0.456	0.499865	0.999	0.99	1	LOC101123279	RPL27A
0.728	0.418617	0.456	0.659515	0.959	0.844	1	FTL	FTL
0.727	1.73102	0.454	6.47609	0.465	0.014	1	S100G	S100G
0.727	0.949542	0.454	1.91579	0.556	0.094	1	GSTA1-1	GSTA1-1
0.725	0.756392	0.45	4.2462	0.48	0.033	1	PLCXD1	PLCXD1
0.722	0.701531	0.444	2.13023	0.585	0.14	1	SYTL2	SYTL2
0.722	0.628663	0.444	1.33792	0.765	0.37	1	LOC105608205	LOC105608205
0.722	0.644196	0.444	1.9865	0.599	0.161	1	LOC101111911	DDT
0.721	0.658474	0.442	2.38504	0.535	0.096	1	ANKRD29	ANKRD29
0.72	0.735662	0.44	2.12217	0.603	0.179	1	NOL10	NOL10
0.72	0.915466	0.44	4.78132	0.462	0.024	1	SERTM1	SERTM1
0.719	0.697572	0.438	3.52993	0.482	0.046	1	ACSM3	ACSM3
0.719	0.682797	0.438	3.04154	0.495	0.058	1	FOXA2	FOXA2
0.719	0.434347	0.438	0.704449	0.957	0.854	1	SSR2	SSR2
0.718	0.641649	0.436	2.08872	0.579	0.147	1	AGPAT2	AGPAT2
0.718	0.623709	0.436	2.7822	0.508	0.073	1	NOXA1	NOXA1
0.718	0.710505	0.436	3.31537	0.488	0.053	1	SYTL1	SYTL1
0.718	0.770201	0.436	2.52889	0.52	0.08	1	PARD6B	PARD6B
0.717	0.666886	0.434	2.25168	0.552	0.12	1	STOX2	STOX2
0.717	0.879972	0.434	2.73702	0.512	0.08	1	FMO2	FMO2
0.715	0.84543	0.43	3.78772	0.468	0.041	1	CITED1	CITED1
0.714	0.826159	0.428	3.28345	0.484	0.06	1	SLC39A8	SLC39A8
0.714	0.646413	0.428	3.50648	0.474	0.047	1	HPN	HPN
0.713	0.700215	0.426	3.03665	0.483	0.059	1	PRSS8	PRSS8
0.713	0.634931	0.426	2.04736	0.553	0.127	1	MBOAT1	MBOAT1
0.712	0.383537	0.424	0.579428	0.985	0.951	1	EEF1B2	EEF1B2
0.711	0.435463	0.422	1.24184	0.551	0.117	1	LGALS3	LGALS3
0.708	0.677481	0.416	1.64402	0.659	0.262	1	LOC101103156	C6H4orf48
0.706	0.663377	0.412	3.00583	0.474	0.063	1	ATP8A1	ATP8A1
0.706	0.586749	0.412	1.18306	0.755	0.383	1	APBB2	APBB2
0.705	0.563694	0.41	1.15401	0.801	0.469	1	LOC101102122	RPLP1
0.705	0.632669	0.41	3.3385	0.453	0.041	1	FRMD3	FRMD3
0.704	0.546689	0.408	1.05693	0.837	0.53	1	EIF2S3	EIF2S3
0.704	0.347484	0.408	0.545985	0.986	0.913	1	EEF2	EEF2
0.704	0.577192	0.408	2.33925	0.504	0.092	1	FERMT1	FERMT1
0.703	0.581437	0.406	1.45526	0.667	0.274	1	MBIP	MBIP
0.703	0.61248	0.406	1.83272	0.575	0.179	1	MAGI3	MAGI3
0.701	0.5468	0.402	1.19849	0.746	0.377	1	ADD3	ADD3

## Sheet: cluster2
myAUC	avg_diff	power	avg_log2FC	pct.1	pct.2	cluster	gene	genes_no_LOC
0.98	2.58111	0.96	4.22599	0.993	0.29	2	RAMP2	RAMP2
0.975	2.58824	0.95	4.23582	0.995	0.114	2	CLEC3B	CLEC3B
0.975	2.51467	0.95	4.4976	0.991	0.071	2	PECAM1	PECAM1
0.967	2.25088	0.934	4.91355	0.966	0.048	2	CDH5	CDH5
0.963	2.62777	0.926	4.83647	0.956	0.117	2	HPGD	HPGD
0.954	2.24839	0.908	5.00658	0.935	0.09	2	LPAR6	LPAR6
0.951	2.03458	0.902	4.69546	0.936	0.053	2	ECSCR	ECSCR
0.932	2.4417	0.864	5.08749	0.896	0.056	2	LOC101115115	CD36
0.93	1.36127	0.86	2.12416	0.992	0.757	2	SPTBN1	SPTBN1
0.928	1.88905	0.856	4.52799	0.893	0.075	2	CYYR1	CYYR1
0.926	1.42152	0.852	2.24769	0.986	0.718	2	LOC101105867	IFITM1
0.923	1.9918	0.846	3.11843	0.959	0.418	2	SPARCL1	SPARCL1
0.923	2.23892	0.846	3.85384	0.914	0.14	2	LOC101117785	APOA1
0.922	1.68871	0.844	3.44418	0.921	0.171	2	CD34	CD34
0.918	2.04224	0.836	4.96459	0.865	0.041	2	GPIHBP1	GPIHBP1
0.913	1.34239	0.826	2.01664	0.995	0.768	2	COL4A1	COL4A1
0.909	1.3043	0.818	2.01082	0.989	0.812	2	IFITM3	IFITM3
0.907	1.59008	0.814	3.26012	0.908	0.131	2	EMCN	EMCN
0.907	1.82491	0.814	3.1612	0.917	0.299	2	RGCC	RGCC
0.904	1.48205	0.808	2.70586	0.934	0.337	2	ETS1	ETS1
0.903	1.45314	0.806	2.27967	0.977	0.508	2	GNG11	GNG11
0.902	1.70527	0.804	4.42196	0.845	0.071	2	LMO2	LMO2
0.898	2.07421	0.796	5.31902	0.822	0.052	2	PCDH17	PCDH17
0.896	1.71725	0.792	3.62488	0.869	0.185	2	AHR	AHR
0.894	1.47565	0.788	2.60482	0.933	0.516	2	SH3GLB1	SH3GLB1
0.89	1.7307	0.78	4.38078	0.823	0.071	2	C1H1orf54	C1H1orf54
0.889	1.31469	0.778	2.14588	0.966	0.601	2	TCF4	TCF4
0.885	1.70658	0.77	4.10641	0.81	0.043	2	PTPRB	PTPRB
0.883	1.42223	0.766	2.66805	0.909	0.329	2	CAV2	CAV2
0.88	1.73293	0.76	3.59652	0.841	0.144	2	CALCRL	CALCRL
0.876	1.86167	0.752	4.28539	0.805	0.09	2	THBD	THBD
0.868	1.62322	0.736	4.37302	0.781	0.077	2	KDR	KDR
0.868	1.14581	0.736	2.10775	0.917	0.501	2	GNAI2	GNAI2
0.866	1.00234	0.732	1.54411	0.986	0.831	2	CALM1	CALM1
0.866	1.1116	0.732	1.90194	0.942	0.624	2	RDX	RDX
0.865	1.2032	0.73	1.87109	0.976	0.792	2	NREP	NREP
0.865	1.24329	0.73	2.07007	0.937	0.465	2	TM4SF1	TM4SF1
0.862	1.1937	0.724	2.23916	0.902	0.405	2	ARHGAP29	ARHGAP29
0.86	1.35788	0.72	3.08421	0.822	0.187	2	PAM	PAM
0.858	1.37074	0.716	4.76866	0.746	0.038	2	RASIP1	RASIP1
0.858	1.28245	0.716	2.91579	0.825	0.16	2	COL18A1	COL18A1
0.851	1.33223	0.702	2.80977	0.835	0.276	2	CCDC85B	CCDC85B
0.851	1.28099	0.702	2.48101	0.868	0.383	2	ADGRL2	ADGRL2
0.848	1.42307	0.696	3.53658	0.775	0.163	2	SMAGP	SMAGP
0.847	1.11883	0.694	2.26955	0.867	0.382	2	LOC101106419	CYB5R3
0.847	1.25177	0.694	2.50859	0.848	0.276	2	EPAS1	EPAS1
0.847	1.39183	0.694	4.14956	0.741	0.075	2	C12H1orf115	C12H1orf115
0.846	1.38593	0.692	3.69255	0.761	0.102	2	THSD1	THSD1
0.844	1.49676	0.688	5.15772	0.712	0.031	2	LOC101120999	CLEC2B
0.842	1.25631	0.684	3.04212	0.792	0.184	2	ELK3	ELK3
0.841	0.941761	0.682	1.3927	0.998	0.733	2	VIM	VIM
0.84	1.59695	0.68	4.27818	0.734	0.108	2	ARHGAP18	ARHGAP18
0.84	1.25377	0.68	2.42843	0.853	0.292	2	CAV1	CAV1
0.839	1.1949	0.678	2.3801	0.848	0.254	2	S1PR1	S1PR1
0.838	1.23172	0.676	2.95736	0.795	0.205	2	KIAA0355	KIAA0355
0.836	1.91888	0.672	5.04633	0.704	0.053	2	PLVAP	PLVAP
0.836	1.32528	0.672	5.23708	0.694	0.029	2	ROBO4	ROBO4
0.835	1.86202	0.67	3.52469	0.775	0.194	2	HOPX	HOPX
0.835	1.42124	0.67	5.29184	0.692	0.03	2	CLEC1A	CLEC1A
0.835	1.3362	0.67	4.66552	0.7	0.037	2	EGFL7	EGFL7
0.835	1.37764	0.67	4.64813	0.7	0.039	2	TEK	TEK
0.833	1.32899	0.666	3.30005	0.753	0.148	2	ADGRF5	ADGRF5
0.832	1.25382	0.664	3.571	0.732	0.092	2	ELMO1	ELMO1
0.829	1.21183	0.658	2.4119	0.83	0.242	2	COL15A1	COL15A1
0.828	0.992085	0.656	1.83261	0.888	0.51	2	MSN	MSN
0.826	1.3547	0.652	3.99705	0.705	0.082	2	KIAA1462	KIAA1462
0.825	0.897391	0.65	1.53641	0.926	0.668	2	ITM2B	ITM2B
0.823	0.943921	0.646	1.619	0.925	0.609	2	MBNL2	MBNL2
0.822	1.12227	0.644	2.46201	0.789	0.188	2	MEF2C	MEF2C
0.822	0.748522	0.644	1.14014	0.986	0.761	2	SPARC	SPARC
0.818	1.11553	0.636	2.06205	0.853	0.362	2	LOC101115805	COL4A2
0.817	1.25477	0.634	4.03267	0.685	0.072	2	RAPGEF5	RAPGEF5
0.815	1.32711	0.63	4.77734	0.661	0.05	2	MYZAP	MYZAP
0.815	1.01805	0.63	1.49864	0.997	0.936	2	HSPB1	HSPB1
0.814	1.50858	0.628	5.33248	0.651	0.037	2	DPP4	DPP4
0.813	1.39058	0.626	3.18549	0.709	0.099	2	EDNRB	EDNRB
0.81	0.649495	0.62	0.947046	1	0.983	2	TMSB4X	TMSB4X
0.809	1.00148	0.618	2.45431	0.716	0.089	2	LAPTM5	LAPTM5
0.808	1.1671	0.616	2.98972	0.724	0.162	2	GYPC	GYPC
0.806	1.21228	0.612	2.23464	0.824	0.377	2	PLK2	PLK2
0.805	1.21014	0.61	4.82158	0.637	0.032	2	RASGRP3	RASGRP3
0.804	1.029	0.608	2.43435	0.759	0.261	2	RALB	RALB
0.803	1.11088	0.606	3.4459	0.674	0.087	2	ITGA5	ITGA5
0.803	0.980625	0.606	1.91316	0.843	0.409	2	TJP1	TJP1
0.802	1.26743	0.604	3.71399	0.66	0.069	2	CLEC14A	CLEC14A
0.801	1.7129	0.602	4.2388	0.639	0.044	2	C25H10orf10	C25H10orf10
0.801	1.25867	0.602	3.4877	0.685	0.128	2	HS2ST1	HS2ST1
0.8	1.33391	0.6	4.58321	0.637	0.057	2	TM4SF18	TM4SF18
0.798	1.08071	0.596	2.26787	0.771	0.236	2	SDPR	SDPR
0.796	1.22446	0.592	4.80022	0.618	0.03	2	FAM124B	FAM124B
0.795	1.114	0.59	2.14754	0.816	0.381	2	NRP1	NRP1
0.794	1.06666	0.588	1.81926	0.872	0.461	2	TBX3	TBX3
0.794	0.957547	0.588	2.09223	0.788	0.328	2	PYGO2	PYGO2
0.787	0.764653	0.574	1.48395	0.657	0.075	2	SRGN	SRGN
0.786	1.09003	0.572	3.74828	0.627	0.073	2	DPYSL3	DPYSL3
0.785	1.02552	0.57	2.60975	0.694	0.145	2	ZEB1	ZEB1
0.785	1.18447	0.57	3.06508	0.673	0.145	2	LXN	LXN
0.783	1.13345	0.566	3.60658	0.631	0.093	2	FAM198B	FAM198B
0.782	0.923737	0.564	2.18017	0.739	0.245	2	PEA15	PEA15
0.781	1.03344	0.562	3.11619	0.647	0.103	2	TSPAN18	TSPAN18
0.781	1.10185	0.562	3.04194	0.659	0.137	2	LOC105613171	LOC105613171
0.78	1.17843	0.56	3.2644	0.656	0.148	2	MYO6	MYO6
0.78	0.860381	0.56	1.57537	0.86	0.535	2	LOC101122777	YBX3
0.78	1.05469	0.56	4.20275	0.591	0.035	2	SHE	SHE
0.779	1.06482	0.558	3.60277	0.621	0.082	2	ABCG2	ABCG2
0.778	0.930007	0.556	2.01884	0.766	0.301	2	KIAA1217	KIAA1217
0.778	1.01852	0.556	3.26786	0.637	0.115	2	DOCK9	DOCK9
0.778	1.0512	0.556	4.09104	0.596	0.049	2	ERG	ERG
0.775	1.00935	0.55	4.48865	0.581	0.04	2	SCARF1	SCARF1
0.774	0.790389	0.548	1.19767	0.97	0.904	2	B2M	B2M
0.774	1.14488	0.548	2.53743	0.709	0.26	2	KRT10	KRT10
0.774	0.688156	0.548	1.19897	0.914	0.636	2	CNN3	CNN3
0.773	1.10252	0.546	3.23301	0.626	0.099	2	FAM43A	FAM43A
0.772	0.923936	0.544	2.14046	0.731	0.295	2	PPP2R5A	PPP2R5A
0.77	0.986296	0.54	4.60241	0.567	0.036	2	PRKCH	PRKCH
0.77	1.05796	0.54	4.91135	0.562	0.03	2	ILDR2	ILDR2
0.769	1.00009	0.538	2.6912	0.661	0.174	2	NPDC1	NPDC1
0.769	0.649613	0.538	1.00821	0.966	0.879	2	LOC101114849	LOC101114849
0.767	0.94362	0.534	2.66991	0.657	0.168	2	HDAC7	HDAC7
0.765	0.997815	0.53	3.6043	0.585	0.068	2	ARHGEF3	ARHGEF3
0.764	0.886486	0.528	2.09339	0.717	0.274	2	FSCN1	FSCN1
0.763	1.05956	0.526	4.23981	0.56	0.039	2	MMRN2	MMRN2
0.763	0.998286	0.526	4.13824	0.564	0.044	2	C25H10orf54	C25H10orf54
0.762	0.975954	0.524	3.69614	0.571	0.054	2	LDB2	LDB2
0.762	1.05034	0.524	3.08984	0.618	0.132	2	LOC101116298	SULT1C4
0.761	0.975997	0.522	2.97942	0.613	0.125	2	VWA5A	VWA5A
0.76	1.02979	0.52	3.5342	0.571	0.059	2	CLEC2D	CLEC2D
0.759	0.86129	0.518	2.0589	0.709	0.284	2	SNAP23	SNAP23
0.759	0.97607	0.518	2.92506	0.608	0.107	2	AFF3	AFF3
0.757	1.03302	0.514	1.97999	0.774	0.399	2	LIFR	LIFR
0.757	0.915792	0.514	2.15109	0.696	0.252	2	EFNA1	EFNA1
0.756	0.872677	0.512	2.33148	0.661	0.179	2	ARMCX1	ARMCX1
0.756	0.993634	0.512	3.01104	0.589	0.086	2	NCKAP5	NCKAP5
0.755	0.809309	0.51	1.854	0.727	0.302	2	TACC1	TACC1
0.754	0.761338	0.508	1.20638	0.932	0.69	2	TXNIP	TXNIP
0.753	0.841268	0.506	2.1375	0.681	0.232	2	PTPRM	PTPRM
0.753	0.643477	0.506	1.08933	0.918	0.697	2	APP	APP
0.752	0.976209	0.504	4.80523	0.525	0.026	2	BCL6B	BCL6B
0.752	1.28901	0.504	5.09462	0.526	0.03	2	TNFSF10	TNFSF10
0.751	0.82478	0.502	1.63363	0.772	0.337	2	FILIP1	FILIP1
0.751	0.905924	0.502	2.31054	0.663	0.229	2	PLEKHA1	PLEKHA1
0.75	1.14228	0.5	3.487	0.562	0.076	2	PRDM1	PRDM1
0.75	0.918348	0.5	2.89321	0.587	0.101	2	FLI1	FLI1
0.75	0.807061	0.5	1.73121	0.757	0.378	2	CTNND1	CTNND1
0.75	0.863347	0.5	2.2058	0.668	0.235	2	JUP	JUP
0.748	1.04758	0.496	4.07661	0.525	0.031	2	SOX17	SOX17
0.748	0.678575	0.496	1.19837	0.882	0.637	2	QKI	QKI
0.748	0.925743	0.496	3.02807	0.585	0.111	2	SNRK	SNRK
0.748	0.966785	0.496	3.13504	0.56	0.07	2	PALMD	PALMD
0.745	0.866581	0.49	2.06245	0.664	0.207	2	ST8SIA4	ST8SIA4
0.745	0.954581	0.49	4.19052	0.526	0.043	2	SEMA6A	SEMA6A
0.744	0.900279	0.488	2.46917	0.601	0.121	2	PREX2	PREX2
0.744	0.866424	0.488	2.04851	0.686	0.272	2	GULP1	GULP1
0.744	0.790156	0.488	1.73044	0.734	0.355	2	N4BP1	N4BP1
0.743	1.21276	0.486	2.46304	0.665	0.235	2	C26H8orf4	C26H8orf4
0.742	0.941156	0.484	4.09487	0.516	0.036	2	HHEX	HHEX
0.74	0.959898	0.48	2.80692	0.585	0.132	2	LOC101112306	SAMD9
0.74	0.920684	0.48	3.35456	0.539	0.064	2	FAM13C	FAM13C
0.739	0.7619	0.478	2.03002	0.619	0.156	2	LOC101113217	name
0.736	0.844001	0.472	3.7055	0.52	0.056	2	ARAP3	ARAP3
0.736	0.765007	0.472	1.91995	0.647	0.199	2	GRASP	GRASP
0.735	0.737905	0.47	1.5794	0.738	0.366	2	LUZP1	LUZP1
0.735	0.912699	0.47	4.6535	0.492	0.026	2	ADGRL4	ADGRL4
0.734	0.853074	0.468	2.73756	0.57	0.125	2	PLEKHG1	PLEKHG1
0.733	0.881909	0.466	3.94908	0.506	0.048	2	PDGFB	PDGFB
0.732	0.916168	0.464	5.28272	0.48	0.019	2	FAM110D	FAM110D
0.731	0.724523	0.462	1.72745	0.688	0.286	2	MAPRE2	MAPRE2
0.73	0.881951	0.46	4.6143	0.484	0.03	2	N4BP3	N4BP3
0.73	0.909605	0.46	1.95314	0.704	0.372	2	MVB12A	MVB12A
0.73	0.804026	0.46	1.33436	0.882	0.66	2	JMJD1C	JMJD1C
0.729	0.829782	0.458	2.23406	0.599	0.162	2	LOC101106689	GNG2
0.729	0.900242	0.458	2.23284	0.614	0.185	2	EHD4	EHD4
0.729	0.80633	0.458	2.08854	0.611	0.182	2	COTL1	COTL1
0.728	0.861023	0.456	3.83139	0.498	0.05	2	CLIC2	CLIC2
0.728	0.977001	0.456	3.38069	0.523	0.084	2	ITGA6	ITGA6
0.728	0.754079	0.456	1.80769	0.68	0.289	2	VAT1	VAT1
0.727	0.76096	0.454	1.86521	0.661	0.275	2	YES1	YES1
0.727	0.853899	0.454	4.91234	0.473	0.022	2	ARHGEF15	ARHGEF15
0.726	0.88049	0.452	2.34061	0.597	0.189	2	CDC42EP3	CDC42EP3
0.726	1.03484	0.452	2.89442	0.567	0.159	2	DTNBP1	DTNBP1
0.725	0.768591	0.45	1.82445	0.656	0.251	2	NEDD4L	NEDD4L
0.725	0.8193	0.45	2.72547	0.548	0.112	2	SCARB1	SCARB1
0.724	0.654926	0.448	1.19546	0.83	0.591	2	LOC101116800	MAGED2
0.724	0.790285	0.448	2.209	0.602	0.194	2	RPS6KA3	RPS6KA3
0.724	0.868332	0.448	4.85869	0.47	0.025	2	AFAP1L1	AFAP1L1
0.724	0.867235	0.448	2.37911	0.549	0.109	2	OLA-I	OLA-I
0.723	0.640134	0.446	1.21886	0.802	0.516	2	TPM3	TPM3
0.722	0.869193	0.444	3.76652	0.486	0.05	2	ITGA2	ITGA2
0.722	0.892342	0.444	3.03086	0.517	0.081	2	CD200	CD200
0.721	0.75065	0.442	1.77818	0.674	0.306	2	RNF38	RNF38
0.721	0.57952	0.442	1.03496	0.877	0.658	2	CTNNB1	CTNNB1
0.721	0.72938	0.442	1.81194	0.645	0.236	2	CMTM3	CMTM3
0.721	0.80979	0.442	2.33814	0.578	0.165	2	SSH2	SSH2
0.72	0.736714	0.44	1.88973	0.608	0.186	2	DHRS3	DHRS3
0.719	0.663664	0.438	1.40617	0.743	0.415	2	EFR3A	EFR3A
0.719	0.84854	0.438	2.98337	0.511	0.08	2	LOC105607326	LOC105607326
0.719	0.785329	0.438	4.0255	0.472	0.037	2	ACVRL1	ACVRL1
0.719	0.797746	0.438	1.88075	0.646	0.26	2	PRKCDBP	PRKCDBP
0.718	0.78808	0.436	1.92233	0.606	0.195	2	CREB5	CREB5
0.717	0.764222	0.434	1.36239	0.807	0.546	2	ATP2B1	ATP2B1
0.717	0.737442	0.434	1.68108	0.682	0.326	2	ELK4	ELK4
0.716	0.959201	0.432	4.40269	0.457	0.027	2	LOC105604901	LOC105614015
0.716	0.758195	0.432	2.59362	0.539	0.126	2	FAM65A	FAM65A
0.714	0.696017	0.428	1.86698	0.574	0.172	2	ACSL4	ACSL4
0.714	0.758673	0.428	2.73761	0.525	0.123	2	GGH	GGH
0.713	0.616676	0.426	0.990041	0.893	0.761	2	LOC101120668	B2M
0.713	0.808348	0.426	3.31317	0.484	0.063	2	FZD4	FZD4
0.712	0.738091	0.424	3.06219	0.494	0.082	2	MAP3K11	MAP3K11
0.71	0.724212	0.42	1.76764	0.628	0.246	2	NCALD	NCALD
0.71	0.813842	0.42	2.1814	0.588	0.211	2	FRYL	FRYL
0.71	0.611597	0.42	1.22972	0.767	0.478	2	REEP3	REEP3
0.709	0.729473	0.418	2.11632	0.575	0.187	2	CDC42EP1	CDC42EP1
0.709	0.771892	0.418	2.25734	0.565	0.179	2	IFNAR1	IFNAR1
0.707	0.782007	0.414	2.58163	0.513	0.109	2	MEIS2	MEIS2
0.707	0.512599	0.414	1.31938	0.561	0.133	2	ARHGDIB	ARHGDIB
0.707	0.971311	0.414	4.64944	0.435	0.024	2	ATF7IP2	ATF7IP2
0.706	0.571113	0.412	0.950025	0.723	0.341	2	KLF2	KLF2
0.705	0.591783	0.41	1.14072	0.785	0.477	2	LOC101108984	DPYSL2
0.705	0.758934	0.41	3.13093	0.472	0.065	2	HSPA12B	HSPA12B
0.705	0.765858	0.41	3.40553	0.466	0.068	2	LOC105611838	LOC105611838
0.704	0.697054	0.408	1.84406	0.606	0.243	2	USP46	USP46
0.704	0.741172	0.408	4.46265	0.43	0.024	2	USHBP1	USHBP1
0.704	0.692411	0.408	2.52401	0.514	0.126	2	TPST2	TPST2
0.704	0.615324	0.408	1.13959	0.818	0.557	2	IL6ST	IL6ST
0.704	0.674114	0.408	1.68662	0.629	0.273	2	SWAP70	SWAP70
0.704	0.747546	0.408	2.15834	0.565	0.197	2	SEC14L1	SEC14L1
0.703	0.72666	0.406	4.49537	0.429	0.025	2	MFNG	MFNG
0.703	0.520076	0.406	0.942001	0.784	0.398	2	LOC101114075	SULT1A1
0.702	0.941094	0.404	5.1943	0.419	0.018	2	MMRN1	MMRN1
0.702	0.654746	0.404	1.46735	0.675	0.331	2	DLC1	DLC1
0.701	0.789613	0.402	3.71688	0.428	0.03	2	KIT	KIT
0.701	0.70117	0.402	1.80823	0.584	0.19	2	RGS3	RGS3
0.701	0.707897	0.402	2.35589	0.52	0.132	2	SCHIP1	SCHIP1

## Sheet: cluster3
myAUC	avg_diff	power	avg_log2FC	pct.1	pct.2	cluster	gene	genes_no_LOC
0.969	2.24294	0.938	3.80409	0.986	0.295	3	ABI3BP	ABI3BP
0.966	2.27894	0.932	3.99031	0.976	0.339	3	CD44	CD44
0.903	1.55146	0.806	2.90616	0.923	0.263	3	SERPINE2	SERPINE2
0.9	1.95579	0.8	4.16892	0.858	0.128	3	PDGFRA	PDGFRA
0.884	1.271	0.768	2.08573	0.972	0.44	3	SDC2	SDC2
0.876	1.4613	0.752	3.13934	0.855	0.182	3	PID1	PID1
0.875	1.04901	0.75	1.64992	0.956	0.246	3	DCN	DCN
0.868	1.45648	0.736	2.5919	0.902	0.308	3	ROBO2	ROBO2
0.862	1.45338	0.724	2.93399	0.847	0.281	3	EFEMP1	EFEMP1
0.859	1.1085	0.718	1.82547	0.959	0.558	3	FSTL1	FSTL1
0.827	0.885626	0.654	1.29343	1	0.678	3	IGF2	IGF2
0.819	1.24195	0.638	2.73549	0.764	0.206	3	SEMA3C	SEMA3C
0.803	1.27013	0.606	3.67483	0.664	0.076	3	CDH13	CDH13
0.802	1.06519	0.604	2.17139	0.78	0.284	3	TGFBR3	TGFBR3
0.793	1.1742	0.586	2.473	0.749	0.252	3	NES	NES
0.79	1.33475	0.58	2.81896	0.711	0.214	3	FLRT2	FLRT2
0.787	1.12931	0.574	2.38409	0.746	0.283	3	MAP2	MAP2
0.784	1.18467	0.568	3.18297	0.646	0.099	3	TGFBI	TGFBI
0.782	1.27905	0.564	3.9824	0.615	0.071	3	WNT11	WNT11
0.778	0.767937	0.556	1.23793	0.706	0.143	3	ACTA2	ACTA2
0.776	1.45974	0.552	3.08358	0.678	0.224	3	NDNF	NDNF
0.775	0.814852	0.55	1.37068	0.731	0.189	3	TAGLN	TAGLN
0.773	1.18316	0.546	2.49218	0.717	0.296	3	SPRY1	SPRY1
0.77	0.979953	0.54	1.66478	0.83	0.393	3	PLAC9	PLAC9
0.769	0.92954	0.538	2.15094	0.71	0.203	3	TBX4	TBX4
0.768	0.881118	0.536	1.76324	0.777	0.317	3	ANTXR1	ANTXR1
0.763	0.494234	0.526	0.774473	0.97	0.708	3	CALD1	CALD1
0.761	0.929694	0.522	1.98055	0.712	0.22	3	NR2F1	NR2F1
0.761	0.839133	0.522	1.35024	0.927	0.688	3	LOC101118133	TUBA1A
0.755	0.857162	0.51	1.71759	0.762	0.365	3	LOC101113020	DST
0.753	0.779854	0.506	1.32358	0.825	0.403	3	C15H11orf96	C15H11orf96
0.744	1.08392	0.488	3.45459	0.55	0.082	3	LTBP2	LTBP2
0.744	1.04727	0.488	3.05743	0.56	0.085	3	GPC6	GPC6
0.743	0.422503	0.486	0.630625	0.999	0.963	3	LOC105609544	LOC105609544
0.742	0.987216	0.484	2.71403	0.598	0.16	3	LHFPL2	LHFPL2
0.742	0.729115	0.484	1.25768	0.86	0.574	3	CADM1	CADM1
0.741	0.96808	0.482	2.01447	0.69	0.298	3	TGFB2	TGFB2
0.738	0.438319	0.476	0.646116	1	0.979	3	HSP90AB1	HSP90AB1
0.736	0.960576	0.472	2.94658	0.551	0.093	3	ITGA9	ITGA9
0.734	0.783926	0.468	1.75226	0.68	0.239	3	MXRA8	MXRA8
0.733	0.729945	0.466	1.28357	0.815	0.43	3	ZEB2	ZEB2
0.732	0.804853	0.464	1.75	0.692	0.318	3	ANTXR2	ANTXR2
0.732	1.08557	0.464	4.46519	0.49	0.029	3	NOTUM	NOTUM
0.731	0.633162	0.462	1.11155	0.889	0.673	3	TAF1D	TAF1D
0.73	0.851443	0.46	1.94103	0.641	0.211	3	F2R	F2R
0.728	0.752618	0.456	1.64392	0.706	0.375	3	LOC106991082	RBFOX2
0.728	0.683822	0.456	1.19939	0.848	0.496	3	EVA1B	EVA1B
0.725	0.805791	0.45	1.6718	0.689	0.295	3	LOC105606593	LOC105606593
0.725	0.907234	0.45	2.30067	0.595	0.189	3	ENG	ENG
0.725	0.497317	0.45	0.736842	0.995	0.743	3	VIM	VIM
0.723	0.887176	0.446	2.46174	0.558	0.126	3	SEMA3D	SEMA3D
0.721	0.85875	0.442	2.25981	0.566	0.154	3	SEMA5A	SEMA5A
0.72	0.877747	0.44	2.56468	0.544	0.121	3	ZFPM2	ZFPM2
0.72	0.536641	0.44	0.922081	0.869	0.407	3	COL6A1	COL6A1
0.714	0.811434	0.428	2.17458	0.575	0.183	3	GPM6B	GPM6B
0.712	0.421785	0.424	0.769373	0.795	0.362	3	BGN	BGN
0.711	0.689516	0.422	1.55352	0.676	0.358	3	ANXA6	ANXA6
0.709	0.591711	0.418	1.05752	0.822	0.553	3	ATP2B1	ATP2B1
0.709	0.954925	0.418	3.81957	0.464	0.06	3	EPB41L3	EPB41L3
0.709	0.645429	0.418	0.940258	0.999	0.985	3	HSP90AA1	HSP90AA1
0.709	0.519764	0.418	0.888229	0.885	0.559	3	RBP1	RBP1
0.709	0.764379	0.418	1.83803	0.605	0.208	3	TMEM45A	TMEM45A
0.708	0.722817	0.416	1.82572	0.601	0.22	3	DZIP1	DZIP1
0.705	0.742813	0.41	1.92434	0.574	0.172	3	LOC105602903	LOC105602903
0.704	0.846685	0.408	1.29411	0.853	0.615	3	HSPH1	HSPH1
0.703	0.515112	0.406	0.890801	0.847	0.478	3	TBX3	TBX3
0.703	0.696449	0.406	1.36895	0.725	0.449	3	SKIL	SKIL

## Sheet: cluster4
myAUC	avg_diff	power	avg_log2FC	pct.1	pct.2	cluster	gene	genes_no_LOC
0.967	1.78885	0.934	2.73547	0.999	0.718	4	CALD1	CALD1
0.91	1.97791	0.82	3.98727	0.882	0.128	4	WFDC1	WFDC1
0.907	1.3495	0.814	2.18781	0.983	0.554	4	RARRES2	RARRES2
0.899	1.85956	0.798	5.27111	0.822	0.059	4	GUCY1B3	GUCY1B3
0.898	2.04908	0.796	4.31516	0.857	0.172	4	IGFBP7	IGFBP7
0.895	1.7151	0.79	4.33162	0.837	0.131	4	MFGE8	MFGE8
0.885	1.48021	0.77	2.24997	0.986	0.816	4	CST3	CST3
0.875	1.63768	0.75	4.27849	0.8	0.11	4	NOTCH3	NOTCH3
0.865	1.87024	0.73	3.21859	0.82	0.12	4	MYH11	MYH11
0.862	1.58319	0.724	2.59415	0.922	0.417	4	C15H11orf96	C15H11orf96
0.855	1.138	0.71	1.70154	0.993	0.786	4	COL4A1	COL4A1
0.853	1.2868	0.706	2.40213	0.884	0.372	4	LHFP	LHFP
0.851	2.31843	0.702	7.02036	0.711	0.021	4	NDUFA4L2	NDUFA4L2
0.849	2.40263	0.698	7.4095	0.707	0.018	4	LOC101102327	COX4I2
0.846	1.52783	0.692	3.82769	0.76	0.135	4	SEPT4	SEPT4
0.84	1.07736	0.68	1.88552	0.913	0.597	4	PPP1R12A	PPP1R12A
0.831	1.53655	0.662	4.93068	0.692	0.05	4	GUCY1A3	GUCY1A3
0.826	0.91411	0.652	1.44729	0.976	0.838	4	SEPT7	SEPT7
0.815	1.86364	0.63	3.02537	0.775	0.211	4	TAGLN	TAGLN
0.812	1.73287	0.624	3.57124	0.719	0.148	4	MEST	MEST
0.808	1.0734	0.616	2.03439	0.841	0.4	4	PKIG	PKIG
0.807	1.67982	0.614	2.63991	0.753	0.166	4	ACTA2	ACTA2
0.803	1.30284	0.606	3.10477	0.713	0.165	4	SEMA5A	SEMA5A
0.798	1.05697	0.596	1.83931	0.899	0.493	4	TIMP1	TIMP1
0.796	1.56227	0.592	2.7351	0.738	0.209	4	TPM2	TPM2
0.795	1.49304	0.59	5.71581	0.608	0.032	4	LOC105611978	LOC105611978
0.792	1.47689	0.584	4.11318	0.623	0.045	4	PLN	PLN
0.789	1.73359	0.578	2.5643	0.824	0.396	4	MGP	MGP
0.789	0.930793	0.578	1.54304	0.919	0.724	4	MGST3	MGST3
0.787	1.12265	0.574	2.1685	0.784	0.431	4	LIMS1	LIMS1
0.784	2.17384	0.568	7.70373	0.573	0.008	4	RGS5	RGS5
0.783	1.58192	0.566	2.53495	0.898	0.634	4	TPM1	TPM1
0.782	1.12068	0.564	2.00082	0.821	0.402	4	LOC101115805	COL4A2
0.781	0.745361	0.562	1.23077	0.93	0.466	4	SDC2	SDC2
0.779	1.28082	0.558	6.58435	0.566	0.012	4	HEYL	HEYL
0.776	1.22669	0.552	4.25469	0.584	0.041	4	CPE	CPE
0.776	1.16864	0.552	2.87056	0.666	0.167	4	ITGA1	ITGA1
0.769	0.923028	0.538	1.80118	0.782	0.337	4	ANTXR1	ANTXR1
0.767	1.21266	0.534	2.90351	0.635	0.126	4	KCNJ8	KCNJ8
0.764	1.08093	0.528	2.22883	0.711	0.239	4	MEF2C	MEF2C
0.763	0.747676	0.526	1.17439	0.965	0.714	4	LGALS1	LGALS1
0.76	0.705244	0.52	1.0418	0.985	0.557	4	APOE	APOE
0.754	2.3699	0.508	5.54107	0.559	0.1	4	FAM162B	FAM162B
0.753	1.14571	0.506	3.2018	0.589	0.109	4	LOC105608416	LOC105608416
0.752	1.37056	0.504	2.49956	0.707	0.295	4	PCDH18	PCDH18
0.75	1.08768	0.5	3.34431	0.566	0.08	4	RASL12	RASL12
0.75	0.632381	0.5	0.945773	0.994	0.959	4	MYL6	MYL6
0.747	1.04619	0.494	2.779	0.595	0.125	4	NCKAP5	NCKAP5
0.742	1.02881	0.484	2.90123	0.582	0.132	4	ARHGAP42	ARHGAP42
0.74	1.06491	0.48	2.79096	0.585	0.132	4	REM1	REM1
0.739	1.0909	0.478	3.6584	0.535	0.076	4	IL6R	IL6R
0.738	0.90184	0.476	1.9724	0.682	0.27	4	PDE5A	PDE5A
0.733	0.548765	0.466	1.00475	0.7	0.276	4	MYLK	MYLK
0.731	0.724414	0.462	1.40528	0.784	0.529	4	ARPC1A	ARPC1A
0.73	1.03408	0.46	2.1189	0.65	0.246	4	NR2F1	NR2F1
0.728	0.999414	0.456	3.29343	0.526	0.096	4	PEAR1	PEAR1
0.727	0.89805	0.454	2.31781	0.596	0.183	4	PRKG1	PRKG1
0.726	0.566305	0.452	1.01402	0.816	0.38	4	BGN	BGN
0.726	0.942627	0.452	2.33003	0.602	0.219	4	LOC101122183	CRIM1
0.724	0.772483	0.448	1.43295	0.756	0.412	4	PMEPA1	PMEPA1
0.721	0.895318	0.442	1.98863	0.652	0.31	4	PEAK1	PEAK1
0.721	1.0385	0.442	3.40609	0.511	0.094	4	RAMP1	RAMP1
0.718	0.809483	0.436	2.04743	0.582	0.146	4	ABCC9	ABCC9
0.714	1.22841	0.428	2.73886	0.547	0.168	4	ARHGDIB	ARHGDIB
0.713	0.648638	0.426	1.19672	0.797	0.474	4	LAMA4	LAMA4
0.712	0.813649	0.424	1.40705	0.734	0.374	4	SLC2A3	SLC2A3
0.71	0.835257	0.42	1.97871	0.622	0.299	4	PTEN	PTEN
0.709	1.04906	0.418	1.85692	0.635	0.278	4	FABP5	FABP5
0.709	0.680469	0.418	1.33008	0.746	0.516	4	TLN1	TLN1
0.709	0.873573	0.418	1.80453	0.673	0.415	4	CD47	CD47
0.708	0.882735	0.416	2.31817	0.559	0.2	4	FAM107B	FAM107B
0.707	0.628412	0.414	1.11697	0.798	0.437	4	EDNRA	EDNRA
0.706	1.00282	0.412	2.93685	0.494	0.094	4	ITIH5	ITIH5
0.705	1.31736	0.41	3.78556	0.474	0.089	4	PAG1	PAG1
0.705	1.41115	0.41	2.83362	0.567	0.256	4	TPPP3	TPPP3
0.704	0.494739	0.408	0.779508	0.963	0.895	4	MRCL3	MRCL3
0.703	0.426466	0.406	0.660647	0.969	0.844	4	CALM1	CALM1
0.701	0.835509	0.402	2.05979	0.578	0.24	4	ISYNA1	ISYNA1
0.701	0.896941	0.402	5.2378	0.419	0.022	4	AFAP1L2	AFAP1L2
0.701	0.903793	0.402	1.84333	0.651	0.399	4	MYO1B	MYO1B

## Sheet: cluster5
myAUC	avg_diff	power	avg_log2FC	pct.1	pct.2	cluster	gene	genes_no_LOC
0.946	2.28897	0.892	3.85742	0.959	0.235	5	AGER	AGER
0.932	1.89024	0.864	3.35829	0.952	0.23	5	PDPN	PDPN
0.925	1.87147	0.85	3.19253	0.953	0.235	5	LOC101118990	name
0.918	1.89442	0.836	3.09542	0.955	0.391	5	LOC105616898	BCAM
0.902	1.29368	0.804	1.9632	0.993	0.832	5	S100A10	S100A10
0.902	1.66846	0.804	3.00553	0.908	0.191	5	TACSTD2	TACSTD2
0.899	1.51811	0.798	2.47254	0.958	0.542	5	PRDX6	PRDX6
0.896	1.17898	0.792	1.78285	0.992	0.915	5	YBX1	YBX1
0.885	2.22813	0.77	4.05951	0.829	0.143	5	GSTA1-1	GSTA1-1
0.884	1.1636	0.768	1.81085	0.987	0.745	5	ANXA2	ANXA2
0.884	1.91012	0.768	3.79602	0.842	0.159	5	COL4A4	COL4A4
0.879	1.32298	0.758	2.35963	0.94	0.275	5	GSTT2B	GSTT2B
0.878	1.8128	0.756	3.46505	0.84	0.162	5	CLDN18	CLDN18
0.867	1.77255	0.734	3.59546	0.816	0.156	5	SPOCK2	SPOCK2
0.859	1.25457	0.718	2.2194	0.919	0.443	5	LRRFIP1	LRRFIP1
0.858	1.46847	0.716	2.93083	0.847	0.306	5	AGRN	AGRN
0.855	1.62325	0.71	3.69415	0.785	0.132	5	LOC105605335	LOC105615771
0.855	1.52164	0.71	2.87835	0.852	0.301	5	MGST1	MGST1
0.853	0.90637	0.706	1.41487	0.99	0.784	5	SPINT2	SPINT2
0.852	1.68749	0.704	3.238	0.829	0.337	5	TMEM165	TMEM165
0.851	1.23649	0.702	2.34616	0.865	0.211	5	GPRC5A	GPRC5A
0.851	1.15516	0.702	1.99905	0.919	0.253	5	KRT8	KRT8
0.85	1.30761	0.7	2.31617	0.887	0.258	5	TST	TST
0.85	1.12312	0.7	1.88029	0.941	0.441	5	PHLDA1	PHLDA1
0.849	1.38889	0.698	2.49516	0.881	0.446	5	EMP2	EMP2
0.848	1.12368	0.696	1.96688	0.906	0.249	5	LOC101117946	KRT19
0.846	1.03716	0.692	1.70652	0.94	0.403	5	ANXA1	ANXA1
0.845	1.43783	0.69	3.44221	0.775	0.149	5	LAMB3	LAMB3
0.842	1.39447	0.684	3.01706	0.799	0.205	5	TMEM238	TMEM238
0.839	1.13597	0.678	1.86942	0.943	0.662	5	CALM2	CALM2
0.836	1.12303	0.672	2.03958	0.889	0.382	5	ANXA3	ANXA3
0.835	1.23657	0.67	2.598	0.821	0.249	5	DMD	DMD
0.831	1.23867	0.662	2.31074	0.866	0.424	5	NBEAL1	NBEAL1
0.827	1.22816	0.654	2.46058	0.825	0.344	5	WWC2	WWC2
0.825	1.21946	0.65	2.46838	0.803	0.199	5	NKX2-1	NKX2-1
0.824	1.71299	0.648	4.09025	0.7	0.08	5	AQP5	AQP5
0.823	1.2026	0.646	2.42541	0.799	0.201	5	MATN4	MATN4
0.821	1.15753	0.642	2.14148	0.863	0.428	5	APBB2	APBB2
0.821	0.993846	0.642	1.64607	0.94	0.506	5	NPNT	NPNT
0.821	1.37034	0.642	3.37564	0.731	0.147	5	LAMA3	LAMA3
0.818	1.14575	0.636	2.49171	0.784	0.205	5	LMO7	LMO7
0.817	1.31584	0.634	3.24645	0.729	0.148	5	MYH14	MYH14
0.815	1.13705	0.63	2.30808	0.812	0.275	5	PRSS35	PRSS35
0.815	1.24998	0.63	2.75096	0.775	0.253	5	LAMA5	LAMA5
0.814	0.634371	0.628	0.948632	0.997	0.959	5	MYL6	MYL6
0.814	0.806616	0.628	1.25042	0.979	0.839	5	S100A11	S100A11
0.812	1.33662	0.624	2.79101	0.764	0.235	5	EDIL3	EDIL3
0.812	1.38039	0.624	3.30465	0.722	0.186	5	DDX47	DDX47
0.811	0.993194	0.622	1.72959	0.891	0.4	5	CD9	CD9
0.81	1.48972	0.62	3.36379	0.712	0.154	5	FLRT3	FLRT3
0.808	1.44764	0.616	3.14391	0.734	0.21	5	SLC26A2	SLC26A2
0.807	1.12645	0.614	2.24281	0.804	0.311	5	TGFB2	TGFB2
0.806	1.0807	0.612	2.24744	0.793	0.228	5	EPCAM	EPCAM
0.804	1.00975	0.608	1.78929	0.877	0.552	5	LOC105614854	name
0.804	0.916999	0.608	1.55179	0.918	0.585	5	CADM1	CADM1
0.802	1.0631	0.604	1.7365	0.927	0.695	5	AHNAK	AHNAK
0.8	0.874125	0.6	1.42866	0.941	0.693	5	MIF	MIF
0.795	1.34713	0.59	3.98604	0.645	0.09	5	SEMA3E	SEMA3E
0.795	1.00776	0.59	1.96896	0.82	0.415	5	PTGR1	PTGR1
0.786	1.06739	0.572	2.13674	0.775	0.35	5	LOC101108851	IDI1
0.786	1.24357	0.572	2.92925	0.688	0.169	5	NEBL	NEBL
0.786	1.16795	0.572	2.90769	0.689	0.192	5	ARHGEF26	ARHGEF26
0.785	0.840099	0.57	1.40855	0.917	0.701	5	APLP2	APLP2
0.784	0.590568	0.568	0.89178	0.992	0.955	5	EEF1A1	EEF1A1
0.784	1.15627	0.568	2.44862	0.744	0.292	5	PPP1R9A	PPP1R9A
0.784	1.00341	0.568	2.11692	0.725	0.184	5	KRT7	KRT7
0.782	1.11276	0.564	3.27539	0.645	0.12	5	EDN3	EDN3
0.78	0.75853	0.56	1.24933	0.936	0.731	5	SEPW1	SEPW1
0.778	0.386488	0.556	0.567336	1	0.982	5	LOC101115640	GNAS
0.776	1.06165	0.552	2.7751	0.671	0.179	5	MBOAT1	MBOAT1
0.775	0.793173	0.55	1.3896	0.788	0.23	5	WFDC2	WFDC2
0.775	1.02397	0.55	2.31133	0.722	0.246	5	PTPRF	PTPRF
0.772	1.02996	0.544	1.92179	0.767	0.342	5	CAV1	CAV1
0.772	0.931272	0.544	1.99274	0.758	0.331	5	LOC101107036	CNN2
0.771	0.78728	0.542	1.37179	0.885	0.617	5	PRDX5	PRDX5
0.771	0.994451	0.542	1.98781	0.752	0.28	5	SDPR	SDPR
0.77	0.886386	0.54	1.69985	0.8	0.341	5	TSPAN13	TSPAN13
0.77	0.836072	0.54	1.5738	0.825	0.4	5	TSTD1	TSTD1
0.769	0.972	0.538	2.13866	0.705	0.198	5	KRT18	KRT18
0.767	1.02815	0.534	2.71176	0.644	0.148	5	PERP	PERP
0.764	0.945939	0.528	2.17492	0.692	0.197	5	CDH1	CDH1
0.76	0.853431	0.52	1.56995	0.833	0.488	5	UTRN	UTRN
0.76	0.846669	0.52	1.47866	0.826	0.427	5	LOC101114075	SULT1A1
0.76	0.912912	0.52	1.69218	0.819	0.493	5	GLS	GLS
0.759	0.856148	0.518	1.66501	0.778	0.323	5	ALCAM	ALCAM
0.757	1.06078	0.514	2.77099	0.637	0.181	5	VEGFA	VEGFA
0.756	0.675488	0.512	1.19179	0.805	0.254	5	CD24	CD24
0.75	0.941036	0.5	2.14386	0.694	0.276	5	LTBP3	LTBP3
0.749	0.686302	0.498	1.11226	0.903	0.526	5	THBS1	THBS1
0.746	0.992039	0.492	2.83622	0.599	0.153	5	ANKRD29	ANKRD29
0.744	0.849819	0.488	1.56183	0.765	0.384	5	CAV2	CAV2
0.744	1.00139	0.488	2.72812	0.595	0.141	5	FBP1	FBP1
0.743	0.97414	0.486	2.82469	0.585	0.136	5	GPM6A	GPM6A
0.742	1.17475	0.484	3.94614	0.536	0.076	5	RTKN2	RTKN2
0.741	1.20207	0.482	4.23111	0.523	0.06	5	COL4A3	COL4A3
0.741	0.796782	0.482	1.68197	0.742	0.396	5	GLRX5	GLRX5
0.741	0.95195	0.482	2.14214	0.623	0.163	5	LOC106991745	LOC106991745
0.74	0.967976	0.48	2.78232	0.588	0.148	5	DSG2	DSG2
0.74	0.914998	0.48	2.16202	0.662	0.267	5	BACE2	BACE2
0.739	0.805047	0.478	1.69566	0.683	0.213	5	KLF5	KLF5
0.738	0.775348	0.476	1.19989	0.893	0.664	5	ID1	ID1
0.737	1.05141	0.474	3.593	0.533	0.079	5	SLC1A1	SLC1A1
0.737	1.02598	0.474	2.53019	0.612	0.187	5	ADM	ADM
0.736	0.835479	0.472	2.19936	0.619	0.176	5	PRSS22	PRSS22
0.736	0.98197	0.472	2.33615	0.634	0.225	5	SELENBP1	SELENBP1
0.735	0.90207	0.47	2.49059	0.596	0.162	5	MPZL2	MPZL2
0.733	1.03399	0.466	2.63867	0.588	0.158	5	BMP2	BMP2
0.73	0.858197	0.46	2.52847	0.575	0.146	5	PLEKHB1	PLEKHB1
0.728	0.79935	0.456	1.80378	0.68	0.299	5	PAWR	PAWR
0.728	0.898615	0.456	2.66597	0.564	0.134	5	VEPH1	VEPH1
0.727	0.640166	0.454	1.17253	0.814	0.502	5	EZR	EZR
0.727	0.998601	0.454	3.40716	0.523	0.098	5	PLCE1	PLCE1
0.727	1.14224	0.454	2.91536	0.563	0.155	5	PRSS23	PRSS23
0.727	0.564351	0.454	0.942032	0.912	0.643	5	EPHX1	EPHX1
0.725	0.553407	0.45	0.905805	0.944	0.83	5	TCEB2	TCEB2
0.725	0.919593	0.45	3.02201	0.538	0.117	5	SEMA3B	SEMA3B
0.725	0.806584	0.45	2.0944	0.606	0.177	5	IRX1	IRX1
0.724	0.73105	0.448	1.43012	0.721	0.341	5	ID4	ID4
0.723	0.769597	0.446	1.42033	0.789	0.544	5	CD59	CD59
0.722	1.0533	0.444	3.50958	0.508	0.089	5	SEMA6D	SEMA6D
0.721	0.742178	0.442	1.48102	0.761	0.452	5	SLC25A36	SLC25A36
0.719	0.786419	0.438	1.60738	0.725	0.406	5	PVRL3	PVRL3
0.718	0.758462	0.436	1.66122	0.661	0.261	5	LOC101117657	METTL7A
0.718	0.778311	0.436	1.84416	0.643	0.268	5	MYOF	MYOF
0.717	0.778509	0.434	1.95773	0.6	0.187	5	CXADR	CXADR
0.716	0.769525	0.432	1.83939	0.621	0.23	5	GJA1	GJA1
0.716	0.901983	0.432	2.7249	0.54	0.145	5	GSAP	GSAP
0.714	0.738629	0.428	1.83914	0.606	0.199	5	EPDR1	EPDR1
0.712	0.335375	0.424	0.562496	0.878	0.636	5	TPM1	TPM1
0.712	0.514762	0.424	0.869161	0.873	0.559	5	LIMCH1	LIMCH1
0.712	0.819565	0.424	2.18493	0.584	0.206	5	FZD2	FZD2
0.712	0.849003	0.424	2.11953	0.6	0.241	5	KIAA0754	KIAA0754
0.711	0.479354	0.422	0.76559	0.949	0.828	5	GAPDH	GAPDH
0.71	0.433412	0.42	0.681978	0.96	0.778	5	SPTBN1	SPTBN1
0.71	0.855355	0.42	2.22563	0.578	0.212	5	LGMN	LGMN
0.708	0.932381	0.416	3.16075	0.492	0.101	5	DTNA	DTNA
0.707	0.763181	0.414	1.82905	0.61	0.245	5	CGNL1	CGNL1
0.705	0.453472	0.41	0.729024	0.943	0.869	5	SSR2	SSR2
0.704	0.869761	0.408	2.18348	0.578	0.237	5	LOC101105356	POGLUT3
0.703	0.905831	0.406	3.41511	0.471	0.091	5	BCAM	BCAM
0.702	0.458618	0.404	0.737319	0.939	0.81	5	TPM4	TPM4
0.701	0.641373	0.402	1.25897	0.751	0.487	5	RCN2	RCN2

## Sheet: cluster6
myAUC	avg_diff	power	avg_log2FC	pct.1	pct.2	cluster	gene	genes_no_LOC
0.92	1.69604	0.84	2.73209	0.982	0.407	6	ANXA1	ANXA1
0.905	1.69928	0.81	2.89536	0.965	0.253	6	LOC101117946	KRT19
0.894	1.74206	0.788	3.45628	0.895	0.182	6	KRT7	KRT7
0.894	3.68565	0.788	5.96386	0.848	0.159	6	TFF3	TFF3
0.889	1.64335	0.778	3.09985	0.905	0.212	6	CLDN4	CLDN4
0.889	2.68507	0.778	3.99088	0.887	0.236	6	VMO1	VMO1
0.885	1.41677	0.77	2.41419	0.954	0.259	6	KRT8	KRT8
0.884	1.87823	0.768	3.33421	0.895	0.199	6	TACSTD2	TACSTD2
0.882	2.57216	0.764	5.14249	0.812	0.126	6	CLDN10	CLDN10
0.873	1.57011	0.746	2.90742	0.905	0.212	6	MME	MME
0.871	1.2071	0.742	2.04932	0.956	0.518	6	DSTN	DSTN
0.87	1.55039	0.74	2.86949	0.881	0.217	6	GPRC5A	GPRC5A
0.85	1.09993	0.7	2.74064	0.834	0.174	6	MAL2	MAL2
0.848	1.08661	0.696	1.69126	0.987	0.747	6	ANXA2	ANXA2
0.846	1.41641	0.692	2.30379	0.95	0.547	6	PRDX6	PRDX6
0.846	1.18407	0.692	2.37816	0.866	0.21	6	KLF5	KLF5
0.842	1.22305	0.684	2.69131	0.833	0.196	6	CDH1	CDH1
0.836	0.908648	0.672	1.54298	0.96	0.618	6	SERP1	SERP1
0.835	0.955974	0.67	1.66304	0.956	0.402	6	CD9	CD9
0.831	1.12892	0.662	1.9322	0.904	0.255	6	CD24	CD24
0.831	0.934418	0.662	1.95973	0.889	0.23	6	EPCAM	EPCAM
0.827	0.936313	0.654	1.70098	0.932	0.282	6	GSTT2B	GSTT2B
0.827	0.807243	0.654	1.43016	0.933	0.243	6	LOC101118990	name
0.826	1.1134	0.652	2.38793	0.827	0.198	6	KRT18	KRT18
0.823	1.46515	0.646	3.5093	0.714	0.101	6	FAM129A	FAM129A
0.822	1.58716	0.644	2.67128	0.837	0.234	6	WFDC2	WFDC2
0.819	1.03116	0.638	2.6771	0.767	0.148	6	PERP	PERP
0.819	0.737159	0.638	1.15491	0.991	0.786	6	SPINT2	SPINT2
0.818	1.08963	0.636	2.04398	0.887	0.342	6	TSPAN13	TSPAN13
0.818	1.04844	0.636	2.81352	0.764	0.15	6	CLDN7	CLDN7
0.817	0.924041	0.634	1.77694	0.899	0.322	6	ALCAM	ALCAM
0.815	1.05095	0.63	2.28645	0.813	0.21	6	LMO7	LMO7
0.81	1.00634	0.62	2.40085	0.786	0.188	6	CDO1	CDO1
0.806	1.25799	0.612	2.09259	0.893	0.489	6	HERPUD1	HERPUD1
0.805	0.911818	0.61	1.96574	0.824	0.254	6	DMD	DMD
0.804	1.03827	0.608	1.8395	0.898	0.502	6	EZR	EZR
0.802	1.12177	0.604	2.8918	0.715	0.136	6	PARD6B	PARD6B
0.798	0.94843	0.596	1.70747	0.865	0.265	6	TST	TST
0.798	0.922902	0.596	2.39559	0.742	0.155	6	FOXA1	FOXA1
0.797	1.03523	0.594	2.46032	0.747	0.167	6	CFI	CFI
0.797	0.923579	0.594	2.24088	0.766	0.185	6	CXADR	CXADR
0.797	0.672487	0.594	1.0453	0.992	0.84	6	S100A11	S100A11
0.796	1.44625	0.592	2.35748	0.802	0.31	6	TNFRSF12A	TNFRSF12A
0.796	0.83651	0.592	1.56861	0.898	0.401	6	TSTD1	TSTD1
0.795	1.04037	0.59	2.73662	0.709	0.142	6	ARG2	ARG2
0.795	1.23346	0.59	2.53717	0.763	0.261	6	LOC101117657	METTL7A
0.786	0.792389	0.572	1.42994	0.893	0.326	6	SDC4	SDC4
0.785	0.862964	0.57	2.14636	0.735	0.168	6	ELF3	ELF3
0.78	1.12617	0.56	3.2963	0.649	0.117	6	C24H16orf89	C24H16orf89
0.78	1.16408	0.56	1.85284	0.875	0.495	6	CYR61	CYR61
0.778	0.737536	0.556	1.36818	0.851	0.323	6	LOC101113728	CLU
0.778	0.897441	0.556	2.94866	0.643	0.097	6	PRRG4	PRRG4
0.772	1.19631	0.544	2.45446	0.709	0.209	6	BMP3	BMP3
0.771	0.893343	0.542	2.78166	0.643	0.11	6	TUFT1	TUFT1
0.77	1.31595	0.54	3.46778	0.624	0.106	6	EDN1	EDN1
0.765	1.04475	0.53	2.47736	0.684	0.171	6	ADGRG6	ADGRG6
0.764	0.953161	0.528	2.16492	0.72	0.233	6	YOD1	YOD1
0.762	0.68143	0.524	1.37266	0.87	0.417	6	PTGR1	PTGR1
0.761	0.997965	0.522	3.06888	0.618	0.11	6	LYPD1	LYPD1
0.761	0.930785	0.522	1.55191	0.894	0.625	6	MANF	MANF
0.76	0.844808	0.52	1.44666	0.879	0.569	6	SRSF5	SRSF5
0.76	0.782278	0.52	2.74124	0.624	0.117	6	PLPP2	PLPP2
0.757	0.791033	0.514	1.76589	0.766	0.283	6	NEDD4L	NEDD4L
0.756	0.469856	0.512	0.84209	0.794	0.249	6	AGER	AGER
0.755	0.84393	0.51	2.15367	0.7	0.217	6	OCLN	OCLN
0.754	0.743009	0.508	1.26464	0.883	0.449	6	PHLDA1	PHLDA1
0.753	0.665145	0.506	1.09577	0.958	0.695	6	MIF	MIF
0.753	0.692736	0.506	1.05238	0.977	0.906	6	DDX5	DDX5
0.752	0.698936	0.504	1.30756	0.868	0.389	6	ANXA3	ANXA3
0.752	0.636205	0.504	1.28824	0.808	0.308	6	MGST1	MGST1
0.752	0.471305	0.504	0.695808	1	0.98	6	ACTG1	ACTG1
0.751	1.49922	0.502	2.79544	0.657	0.209	6	CTGF	CTGF
0.751	0.854471	0.502	2.06501	0.67	0.175	6	LGALS3	LGALS3
0.75	0.783245	0.5	2.72797	0.605	0.11	6	PPP1R3B	PPP1R3B
0.749	0.669494	0.498	1.06032	0.965	0.851	6	SRSF3	SRSF3
0.749	0.655074	0.498	1.23653	0.767	0.245	6	PDPN	PDPN
0.748	0.822454	0.496	2.25112	0.67	0.202	6	AVPI1	AVPI1
0.747	0.765076	0.494	1.15891	0.951	0.846	6	HSPA5	HSPA5
0.744	1.01353	0.488	1.62056	0.861	0.532	6	THBS1	THBS1
0.744	0.949337	0.488	4.28654	0.52	0.035	6	SOX2	SOX2
0.743	0.778041	0.486	1.88836	0.7	0.242	6	ABRACL	ABRACL
0.743	0.599797	0.486	1.65381	0.686	0.178	6	PRSS22	PRSS22
0.741	1.97808	0.482	5.2278	0.522	0.058	6	LOC101106871	CXCL17
0.74	0.679011	0.48	2.18883	0.619	0.139	6	BEX5	BEX5
0.74	0.331009	0.48	0.539805	0.881	0.443	6	NPC2	NPC2
0.74	1.20064	0.48	3.23931	0.571	0.114	6	PON3	PON3
0.739	0.651793	0.478	1.88801	0.65	0.164	6	MPZL2	MPZL2
0.738	0.713743	0.476	1.75279	0.667	0.204	6	REL	REL
0.737	0.552195	0.474	1.01129	0.9	0.554	6	LOC105614854	name
0.736	0.826568	0.472	2.02464	0.692	0.273	6	NDUFV3	NDUFV3
0.734	0.77753	0.468	1.21552	0.881	0.507	6	ATF3	ATF3
0.733	0.668057	0.466	1.34513	0.827	0.426	6	LOC105608205	LOC105608205
0.732	0.762256	0.464	2.9899	0.541	0.08	6	KCNK1	KCNK1
0.732	0.707293	0.464	2.32447	0.581	0.12	6	DSP	DSP
0.732	0.588732	0.464	0.954981	0.955	0.799	6	TXN	TXN
0.731	0.502208	0.462	1.2214	0.712	0.215	6	TMEM238	TMEM238
0.729	0.862696	0.458	1.92774	0.707	0.294	6	GMNN	GMNN
0.727	0.315407	0.454	0.596565	0.732	0.257	6	PTN	PTN
0.726	0.766444	0.452	1.87692	0.674	0.251	6	PHACTR4	PHACTR4
0.726	0.714184	0.452	1.33293	0.784	0.415	6	LMNA	LMNA
0.725	0.629597	0.45	2.43027	0.557	0.108	6	HOOK1	HOOK1
0.724	0.804422	0.448	2.84934	0.535	0.099	6	RAB32	RAB32
0.724	0.587666	0.448	1.70659	0.662	0.225	6	ATL2	ATL2
0.722	0.871422	0.444	2.10288	0.588	0.147	6	LOC105605335	LOC105615771
0.722	0.558905	0.444	1.30977	0.737	0.3	6	PAWR	PAWR
0.722	0.608179	0.444	2.33144	0.556	0.109	6	GALNT3	GALNT3
0.72	0.789448	0.44	2.1766	0.6	0.174	6	PTPN13	PTPN13
0.719	0.613988	0.438	2.48888	0.533	0.096	6	MYO5C	MYO5C
0.719	0.704352	0.438	1.20806	0.881	0.652	6	LOC101105607	SELENOK
0.717	0.706956	0.434	3.59479	0.481	0.05	6	LOC105609630	PPP1R14C
0.717	0.613903	0.434	1.82647	0.629	0.207	6	LTA4H	LTA4H
0.716	0.680499	0.432	2.30349	0.547	0.119	6	MUC1	MUC1
0.715	0.607984	0.43	1.89048	0.6	0.165	6	FAM149A	FAM149A
0.715	0.728568	0.43	2.91484	0.506	0.082	6	KIAA1324	KIAA1324
0.714	0.589876	0.428	1.50718	0.647	0.201	6	EPDR1	EPDR1
0.714	0.647947	0.428	1.16493	0.855	0.596	6	SRSF7	SRSF7
0.714	0.419745	0.428	0.898444	0.694	0.209	6	SFTA2	SFTA2
0.714	0.453903	0.428	0.7427	0.966	0.803	6	PRDX1	PRDX1
0.713	0.549138	0.426	1.20526	0.785	0.42	6	SARAF	SARAF
0.713	0.613142	0.426	1.65028	0.619	0.181	6	IRX1	IRX1
0.713	0.632533	0.426	1.94164	0.595	0.168	6	LOC101116336	CES1
0.71	0.437102	0.42	0.744301	0.947	0.665	6	CALM2	CALM2
0.709	0.586889	0.418	1.58327	0.651	0.246	6	UBE2J1	UBE2J1
0.709	0.590581	0.418	1.05271	0.818	0.497	6	IFRD1	IFRD1
0.709	1.05899	0.418	3.82334	0.468	0.06	6	ATP6V1C2	ATP6V1C2
0.709	0.475837	0.418	0.803801	0.935	0.775	6	VDAC2	VDAC2
0.709	0.671747	0.418	1.46695	0.707	0.337	6	COQ10B	COQ10B
0.709	0.73331	0.418	3.74604	0.457	0.044	6	EMB	EMB
0.707	0.667233	0.414	1.19729	0.852	0.511	6	ARID5B	ARID5B
0.706	0.550209	0.412	0.930771	0.946	0.746	6	BZW1	BZW1
0.706	0.587262	0.412	1.0939	0.826	0.472	6	TOB1	TOB1
0.705	0.484683	0.41	1.10867	0.756	0.335	6	LOC101107036	CNN2
0.704	0.576834	0.408	1.65114	0.592	0.178	6	SGMS2	SGMS2
0.704	4.24953	0.408	7.17744	0.438	0.045	6	LOC101110371	SCGB2A2
0.704	0.516978	0.408	1.46006	0.64	0.224	6	LOC101111911	DDT
0.704	0.783841	0.408	2.06697	0.551	0.142	6	FMO2	FMO2
0.703	0.867318	0.406	2.55003	0.506	0.109	6	CLDN6	CLDN6
0.703	0.387138	0.406	0.571467	0.999	0.986	6	H3F3B	H3F3B
0.702	0.885231	0.404	3.58361	0.439	0.037	6	EHF	EHF

## Sheet: cluster7
myAUC	avg_diff	power	avg_log2FC	pct.1	pct.2	cluster	gene	genes_no_LOC
0.982	2.95446	0.964	4.6172	0.997	0.166	7	ACTA2	ACTA2
0.981	2.97899	0.962	5.12555	0.981	0.272	7	MYLK	MYLK
0.979	2.77876	0.958	4.73852	0.989	0.125	7	MYH11	MYH11
0.976	2.50199	0.952	3.85266	0.995	0.451	7	HHIP	HHIP
0.974	2.57881	0.948	4.42677	0.986	0.208	7	TPM2	TPM2
0.967	3.4062	0.934	5.46478	0.962	0.281	7	IGFBP5	IGFBP5
0.966	2.43669	0.932	3.91023	0.985	0.212	7	TAGLN	TAGLN
0.95	1.42283	0.9	2.11029	1	0.96	7	MYL6	MYL6
0.942	2.58759	0.884	6.01515	0.897	0.037	7	ACTG2	ACTG2
0.935	2.53086	0.87	7.06107	0.878	0.022	7	SBSPON	SBSPON
0.922	2.31075	0.844	5.95751	0.858	0.041	7	CNN1	CNN1
0.901	2.4147	0.802	5.97369	0.819	0.045	7	FGF18	FGF18
0.899	1.70763	0.798	3.20902	0.897	0.31	7	TGFBR3	TGFBR3
0.885	1.82507	0.77	4.52427	0.811	0.091	7	PDLIM3	PDLIM3
0.875	1.21958	0.75	1.89484	0.955	0.289	7	DCN	DCN
0.871	1.38411	0.742	2.2155	0.94	0.637	7	TPM1	TPM1
0.859	1.86348	0.718	4.81509	0.752	0.06	7	ADAMTS5	ADAMTS5
0.835	0.888383	0.67	1.37274	0.983	0.723	7	CALD1	CALD1
0.829	1.19264	0.658	2.2547	0.847	0.386	7	LOC101113020	DST
0.827	1.42315	0.654	2.80439	0.783	0.241	7	FLRT2	FLRT2
0.825	1.29647	0.65	2.66346	0.786	0.24	7	SEMA3C	SEMA3C
0.816	1.49162	0.632	2.96177	0.735	0.146	7	WFDC1	WFDC1
0.815	1.28316	0.63	2.37983	0.818	0.342	7	ID4	ID4
0.811	1.34379	0.622	2.8088	0.754	0.271	7	NET1	NET1
0.806	1.60352	0.612	4.4275	0.658	0.084	7	SYNPO2	SYNPO2
0.805	1.38345	0.61	4.5574	0.643	0.051	7	KCNMB1	KCNMB1
0.805	1.35074	0.61	3.79108	0.665	0.077	7	SH3BGR	SH3BGR
0.798	1.16731	0.596	1.86993	0.901	0.602	7	ID2	ID2
0.791	1.07216	0.582	2.0427	0.777	0.258	7	COL14A1	COL14A1
0.789	1.04197	0.578	1.93221	0.82	0.447	7	TMEM47	TMEM47
0.789	1.3866	0.578	5.23053	0.597	0.027	7	MYOCD	MYOCD
0.787	1.11189	0.574	2.01684	0.812	0.509	7	FLNA	FLNA
0.783	1.21056	0.566	2.97644	0.675	0.201	7	PDLIM7	PDLIM7
0.781	1.22422	0.562	2.72546	0.696	0.222	7	DHRS3	DHRS3
0.78	1.53896	0.56	4.04879	0.604	0.055	7	PLN	PLN
0.772	1.30032	0.544	3.29939	0.624	0.111	7	GPC6	GPC6
0.771	0.997818	0.542	2.02465	0.747	0.391	7	LPP	LPP
0.77	1.13655	0.54	2.48384	0.691	0.245	7	SYNE1	SYNE1
0.77	1.00144	0.54	1.90718	0.754	0.272	7	NEXN	NEXN
0.769	1.77845	0.538	4.27645	0.6	0.104	7	DES	DES
0.768	0.867354	0.536	1.52944	0.845	0.605	7	PPP1R12A	PPP1R12A
0.759	1.57429	0.518	6.43668	0.528	0.013	7	GREM1	GREM1
0.757	1.16157	0.514	4.9679	0.534	0.026	7	MRVI1	MRVI1
0.755	0.652388	0.51	1.01683	0.885	0.471	7	SPARCL1	SPARCL1
0.754	0.922492	0.508	1.50921	0.778	0.346	7	CRYAB	CRYAB
0.751	0.63754	0.502	0.931251	1	0.698	7	IGF2	IGF2
0.746	1.08181	0.492	2.93017	0.582	0.12	7	ITGA9	ITGA9
0.743	0.759568	0.486	1.27647	0.81	0.429	7	C15H11orf96	C15H11orf96
0.742	1.05954	0.484	3.15299	0.556	0.088	7	RASL12	RASL12
0.739	0.795424	0.478	1.39175	0.808	0.442	7	EDNRA	EDNRA
0.737	1.19193	0.474	3.18339	0.55	0.107	7	LTBP1	LTBP1
0.734	1.31416	0.468	2.68652	0.591	0.161	7	EDNRB	EDNRB
0.732	0.931552	0.464	1.85389	0.66	0.247	7	MAP1B	MAP1B
0.732	0.591418	0.464	1.00497	0.875	0.435	7	COL6A1	COL6A1
0.725	1.25349	0.45	3.02032	0.574	0.204	7	MYLIP	MYLIP
0.723	0.763334	0.446	1.35655	0.721	0.32	7	C3H2orf40	C3H2orf40
0.722	0.737519	0.444	1.33137	0.793	0.561	7	SH3PXD2A	SH3PXD2A
0.721	0.722061	0.442	1.2598	0.809	0.525	7	DSTN	DSTN
0.717	1.163	0.434	4.39843	0.465	0.039	7	SOSTDC1	SOSTDC1
0.715	0.613968	0.43	1.03161	0.873	0.729	7	MGST3	MGST3
0.714	0.921465	0.428	2.3852	0.549	0.178	7	FAM213A	FAM213A
0.71	1.10629	0.42	3.51335	0.47	0.061	7	CLDN11	CLDN11
0.709	1.05501	0.418	4.92602	0.437	0.025	7	RIMS1	RIMS1
0.709	0.666147	0.418	1.27144	0.691	0.303	7	PCDH18	PCDH18
0.707	0.883446	0.414	2.56224	0.518	0.127	7	PRDM6	PRDM6
0.707	0.934276	0.414	1.87996	0.658	0.407	7	ATP2A2	ATP2A2
0.707	0.740631	0.414	1.68142	0.62	0.238	7	TBX4	TBX4
0.706	0.853237	0.412	1.2545	0.879	0.682	7	FOS	FOS
0.704	0.817541	0.408	1.82419	0.619	0.306	7	PAWR	PAWR
0.704	0.535475	0.408	0.893026	0.869	0.586	7	FSTL1	FSTL1
0.702	0.865273	0.404	1.58189	0.676	0.382	7	RGS2	RGS2
0.701	0.421503	0.402	0.707315	0.864	0.476	7	SDC2	SDC2
0.701	0.545695	0.402	0.938111	0.847	0.686	7	NFIA	NFIA

## Sheet: cluster8
myAUC	avg_diff	power	avg_log2FC	pct.1	pct.2	cluster	gene	genes_no_LOC
0.948	1.96127	0.896	3.22893	0.98	0.479	8	DUT	DUT
0.941	1.53515	0.882	2.39043	0.992	0.69	8	STMN1	STMN1
0.939	1.52077	0.878	2.41011	0.989	0.689	8	H2AFZ	H2AFZ
0.935	1.45764	0.87	2.26261	0.993	0.806	8	TUBB	TUBB
0.93	1.16519	0.86	1.77102	0.998	0.922	8	LOC101112071	HMGB1
0.925	1.80072	0.85	2.75632	0.984	0.757	8	LOC106990101	TUBA1B
0.922	1.41228	0.844	2.20855	0.987	0.835	8	LOC101118100	H2AFV
0.922	1.49727	0.844	2.43088	0.976	0.69	8	HMGN2	HMGN2
0.91	2.63434	0.82	5.05701	0.855	0.071	8	TOP2A	TOP2A
0.907	1.81743	0.814	5.06294	0.843	0.056	8	SPC24	SPC24
0.892	1.41193	0.784	3.17991	0.879	0.215	8	LMNB1	LMNB1
0.879	1.67252	0.758	3.21311	0.88	0.317	8	HMGB2	HMGB2
0.877	1.50493	0.754	4.16206	0.803	0.105	8	MAD2L1	MAD2L1
0.875	1.43004	0.75	4.16584	0.797	0.087	8	MND1	MND1
0.868	1.83411	0.736	5.07931	0.763	0.043	8	KIAA0101	KIAA0101
0.865	2.33691	0.73	4.91894	0.768	0.061	8	UBE2C	UBE2C
0.849	1.88813	0.698	3.76689	0.798	0.2	8	LOC101103869	CKS2
0.848	1.44374	0.696	3.28717	0.789	0.174	8	SMC2	SMC2
0.846	0.910258	0.692	1.45311	0.98	0.835	8	NUCKS1	NUCKS1
0.845	1.95604	0.69	4.72169	0.73	0.075	8	TPX2	TPX2
0.845	1.27779	0.69	2.87496	0.82	0.247	8	CKS1B	CKS1B
0.844	1.43946	0.688	3.81426	0.761	0.124	8	PTTG1	PTTG1
0.843	1.41347	0.686	4.93268	0.714	0.042	8	CENPW	CENPW
0.841	1.877	0.682	4.47863	0.732	0.083	8	CKAP2	CKAP2
0.839	1.84124	0.678	4.36066	0.73	0.099	8	NUSAP1	NUSAP1
0.838	1.24224	0.676	3.91092	0.732	0.088	8	TYMS	TYMS
0.828	2.28687	0.656	4.50599	0.698	0.056	8	CENPF	CENPF
0.825	1.33024	0.65	4.16993	0.698	0.071	8	NUF2	NUF2
0.823	1.22697	0.646	3.47356	0.727	0.127	8	UBE2T	UBE2T
0.823	1.3258	0.646	2.80204	0.782	0.247	8	SMC4	SMC4
0.822	1.65084	0.644	4.49299	0.683	0.061	8	MIS18BP1	MIS18BP1
0.822	1.41349	0.644	2.85924	0.802	0.309	8	PCNA	PCNA
0.815	1.22861	0.63	4.25543	0.673	0.062	8	NCAPG	NCAPG
0.814	0.944753	0.628	1.64605	0.909	0.623	8	DEK	DEK
0.812	0.931867	0.624	1.65506	0.83	0.259	8	PTN	PTN
0.81	1.17044	0.62	4.03426	0.666	0.063	8	UHRF1	UHRF1
0.809	1.44968	0.618	4.89333	0.644	0.034	8	KIF11	KIF11
0.804	1.14362	0.608	3.66669	0.669	0.087	8	RACGAP1	RACGAP1
0.802	1.35519	0.604	3.15996	0.714	0.182	8	KIF20B	KIF20B
0.802	1.03146	0.604	1.8355	0.9	0.562	8	CALM3	CALM3
0.798	1.32312	0.596	4.78838	0.623	0.035	8	BIRC5	BIRC5
0.795	1.1768	0.59	2.83571	0.719	0.203	8	ATAD2	ATAD2
0.793	0.864384	0.586	1.60843	0.867	0.529	8	PRDX4	PRDX4
0.787	1.47419	0.574	4.37552	0.618	0.067	8	KIF23	KIF23
0.786	0.81249	0.572	1.35291	0.943	0.58	8	RBP1	RBP1
0.785	0.914631	0.57	1.93646	0.796	0.374	8	TMPO	TMPO
0.783	1.02584	0.566	2.21859	0.762	0.297	8	GMNN	GMNN
0.782	1.21108	0.564	1.92209	0.903	0.654	8	LOC101108730	TUBB4B
0.78	1.0181	0.56	4.36503	0.594	0.045	8	CENPK	CENPK
0.779	1.52193	0.558	4.6093	0.588	0.038	8	CENPE	CENPE
0.779	0.729918	0.558	1.32642	0.921	0.627	8	BANF1	BANF1
0.777	0.873864	0.554	1.52175	0.906	0.65	8	RANBP1	RANBP1
0.776	0.837363	0.552	1.72271	0.816	0.403	8	CBX5	CBX5
0.773	1.2648	0.546	2.21681	0.831	0.503	8	UBE2S	UBE2S
0.769	1.22761	0.538	4.02761	0.591	0.072	8	KNSTRN	KNSTRN
0.767	0.883064	0.534	2.24928	0.697	0.194	8	NNAT	NNAT
0.767	0.931891	0.534	3.15026	0.618	0.107	8	APITD1	APITD1
0.766	0.697925	0.532	1.28636	0.902	0.595	8	SNRPD1	SNRPD1
0.764	0.865968	0.528	1.62208	0.809	0.339	8	RBP4	RBP4
0.764	0.758095	0.528	1.51735	0.848	0.476	8	RAN	RAN
0.764	0.589981	0.528	0.95782	0.969	0.805	8	PRDX1	PRDX1
0.761	1.14656	0.522	4.49772	0.549	0.033	8	NDC80	NDC80
0.759	0.712625	0.518	1.26896	0.824	0.32	8	C3H2orf40	C3H2orf40
0.758	1.10566	0.516	4.17596	0.553	0.048	8	CASC5	CASC5
0.758	1.16699	0.516	4.18737	0.559	0.059	8	ANLN	ANLN
0.758	1.73476	0.516	4.21672	0.587	0.113	8	LOC101113108	LOC101113108
0.758	0.722615	0.516	1.36188	0.829	0.358	8	EMP3	EMP3
0.757	1.09583	0.514	4.93672	0.537	0.027	8	CCNA2	CCNA2
0.757	0.492645	0.514	0.760294	0.985	0.933	8	SUMO2	SUMO2
0.756	1.40651	0.512	4.4905	0.544	0.043	8	PRC1	PRC1
0.755	0.576924	0.51	0.952537	0.964	0.806	8	ERH	ERH
0.755	0.684042	0.51	1.27579	0.878	0.552	8	PSIP1	PSIP1
0.753	1.19067	0.506	4.34564	0.536	0.037	8	HMMR	HMMR
0.753	1.55418	0.506	5.07969	0.534	0.039	8	LOC101123158	H1-5
0.753	0.856068	0.506	1.34941	0.959	0.818	8	LOC101106288	H1FX
0.752	0.784309	0.504	2.29721	0.642	0.154	8	CCDC109B	CCDC109B
0.752	1.08401	0.504	4.90639	0.525	0.025	8	CDCA3	CDCA3
0.752	1.40202	0.504	3.03984	0.669	0.247	8	LOC101121396	TUBA1C
0.751	0.841068	0.502	2.12932	0.688	0.247	8	CMC2	CMC2
0.749	1.0678	0.498	4.35089	0.53	0.041	8	CCNB2	CCNB2
0.748	0.829886	0.496	1.34086	0.758	0.263	8	DLK1	DLK1
0.748	1.0862	0.496	4.93777	0.516	0.025	8	AURKB	AURKB
0.747	0.677844	0.494	1.16733	0.926	0.694	8	PSMA7	PSMA7
0.744	1.15442	0.488	2.92116	0.588	0.129	8	LOC101109397	H1-3
0.743	0.871425	0.486	2.13212	0.682	0.26	8	RPA3	RPA3
0.742	0.777069	0.484	1.96097	0.651	0.164	8	NCAM1	NCAM1
0.741	1.44859	0.482	3.17001	0.608	0.193	8	LOC101113893	H1-2
0.741	0.763382	0.482	1.79054	0.714	0.312	8	USP1	USP1
0.74	0.985653	0.48	4.75089	0.503	0.029	8	KIF15	KIF15
0.74	0.859305	0.48	1.70829	0.784	0.452	8	SIVA1	SIVA1
0.739	1.03958	0.478	4.73636	0.501	0.026	8	DLGAP5	DLGAP5
0.739	1.06165	0.478	3.45686	0.548	0.092	8	LOC101110185	H2BC1
0.739	0.872405	0.478	5.03135	0.497	0.024	8	CENPN	CENPN
0.738	0.830949	0.476	2.54059	0.601	0.157	8	NRM	NRM
0.738	0.538234	0.476	0.843518	0.973	0.882	8	PFN1	PFN1
0.737	0.816064	0.474	1.93469	0.668	0.241	8	TUBB6	TUBB6
0.736	0.788916	0.472	1.90324	0.692	0.287	8	LOC101103247	SKA2
0.736	0.79253	0.472	1.73899	0.734	0.365	8	ANP32E	ANP32E
0.735	0.801059	0.47	2.19279	0.627	0.189	8	HMGB3	HMGB3
0.735	1.02158	0.47	4.67461	0.495	0.032	8	RRM2	RRM2
0.735	0.89906	0.47	3.15622	0.539	0.089	8	DIAPH3	DIAPH3
0.734	1.3704	0.468	3.45735	0.566	0.132	8	LOC101109652	H1-4
0.734	1.0246	0.468	4.89941	0.487	0.023	8	DEPDC1	DEPDC1
0.733	0.970511	0.466	2.50388	0.601	0.183	8	MCM4	MCM4
0.731	0.686253	0.462	1.21855	0.788	0.342	8	VCAN	VCAN
0.731	1.26434	0.462	4.25368	0.499	0.048	8	LOC101105785	LOC101105785
0.73	0.885336	0.46	1.93565	0.688	0.329	8	DNMT1	DNMT1
0.73	0.757522	0.46	1.70282	0.693	0.292	8	EZH2	EZH2
0.73	1.0692	0.46	4.10216	0.488	0.03	8	MKI67	MKI67
0.728	0.573711	0.456	0.952874	0.884	0.479	8	SDC2	SDC2
0.728	0.676953	0.456	1.23833	0.843	0.581	8	SMC3	SMC3
0.727	0.758097	0.454	2.18718	0.612	0.189	8	RNASEH2C	RNASEH2C
0.727	0.906267	0.454	4.14426	0.487	0.04	8	CLSPN	CLSPN
0.726	0.571158	0.452	1.1158	0.858	0.555	8	SNRPC	SNRPC
0.726	0.894276	0.452	2.39642	0.604	0.199	8	CKAP5	CKAP5
0.725	0.666139	0.45	1.15322	0.894	0.668	8	CD99	CD99
0.725	0.794961	0.45	4.30539	0.479	0.036	8	CENPP	CENPP
0.725	0.738638	0.45	1.36316	0.826	0.547	8	NASP	NASP
0.724	0.92052	0.448	4.4195	0.475	0.031	8	BUB1B	BUB1B
0.724	0.861287	0.448	4.35376	0.476	0.034	8	KIF22	KIF22
0.724	0.64909	0.448	1.30996	0.798	0.478	8	PARP1	PARP1
0.723	0.706734	0.446	1.46611	0.766	0.44	8	UBL4A	UBL4A
0.723	1.1558	0.446	4.62197	0.471	0.028	8	CENPA	CENPA
0.722	0.645864	0.444	1.42331	0.759	0.406	8	LOC105601843	RAN
0.721	0.919557	0.442	4.91075	0.462	0.023	8	KIF20A	KIF20A
0.721	0.56796	0.442	1.02638	0.887	0.598	8	SRSF7	SRSF7
0.721	0.804237	0.442	2.86364	0.531	0.104	8	DSN1	DSN1
0.721	1.04558	0.442	5.27808	0.457	0.017	8	FAM64A	FAM64A
0.72	0.938479	0.44	3.68823	0.489	0.059	8	CDKN2C	CDKN2C
0.719	0.676036	0.438	1.50205	0.732	0.389	8	CDK4	CDK4
0.719	1.55439	0.438	2.89002	0.655	0.358	8	LOC101122645	H2AC20
0.718	1.18801	0.436	4.77304	0.457	0.023	8	ASPM	ASPM
0.718	0.775438	0.436	2.74872	0.532	0.117	8	DTYMK	DTYMK
0.716	0.791537	0.432	4.46729	0.455	0.027	8	BUB1	BUB1
0.716	0.862383	0.432	4.68908	0.455	0.028	8	KIFC1	KIFC1
0.716	0.766589	0.432	2.3882	0.564	0.169	8	RRM1	RRM1
0.716	0.849998	0.432	1.83954	0.702	0.357	8	LOC101112330	HMGB1
0.715	0.731164	0.43	3.21904	0.493	0.072	8	RHNO1	RHNO1
0.714	0.772405	0.428	3.11941	0.497	0.08	8	CHEK1	CHEK1
0.712	0.613702	0.424	1.1609	0.791	0.458	8	PLAGL1	PLAGL1
0.712	0.581025	0.424	1.33287	0.73	0.358	8	IFT27	IFT27
0.712	0.740633	0.424	3.15296	0.488	0.075	8	NCAPD3	NCAPD3
0.711	0.920083	0.422	4.22018	0.452	0.037	8	FBXO5	FBXO5
0.711	0.804601	0.422	3.23553	0.487	0.079	8	PHGDH	PHGDH
0.71	0.689773	0.42	1.31646	0.794	0.534	8	RAD21	RAD21
0.71	0.615239	0.42	1.36525	0.738	0.402	8	LSM5	LSM5
0.71	0.556648	0.42	1.00112	0.897	0.678	8	SNRPD3	SNRPD3
0.709	1.1319	0.418	3.68941	0.48	0.078	8	LOC101108868	LOC101108868
0.708	0.791381	0.416	4.36696	0.44	0.028	8	CKAP2L	CKAP2L
0.707	0.545542	0.414	1.12596	0.806	0.486	8	LSM3	LSM3
0.707	0.768177	0.414	5.42632	0.427	0.016	8	SHCBP1	SHCBP1
0.706	0.652131	0.412	2.00342	0.575	0.195	8	SAE1	SAE1
0.705	0.773622	0.41	4.5232	0.432	0.026	8	KIF4A	KIF4A
0.705	0.405424	0.41	0.648476	0.966	0.852	8	SRSF3	SRSF3
0.704	0.534134	0.408	1.14512	0.768	0.45	8	RBBP7	RBBP7
0.704	0.41717	0.408	0.62683	0.844	0.409	8	CA3	CA3
0.704	0.748927	0.408	4.59701	0.429	0.024	8	TTK	TTK
0.703	1.06276	0.406	2.21592	0.624	0.296	8	LOC101102223	H1-0
0.703	0.745651	0.406	1.7804	0.649	0.313	8	TSEN34	TSEN34
0.702	0.687682	0.404	1.07987	0.954	0.721	8	LGALS1	LGALS1
0.702	0.710447	0.404	2.17533	0.548	0.167	8	DNAJC9	DNAJC9
0.702	0.978466	0.404	2.59464	0.535	0.163	8	SGOL2	SGOL2

[truncated: 12 more sheets: cluster9, cluster10, cluster11, cluster12, cluster13, cluster14, cluster15, cluster16, cluster17, cluster18, cluster19, cluster20]
