# Supplementary material for: Developmental dynamics of ovine lung in health and cystic fibrosis at single-cell resolution
Source: Funct Integr Genomics. 2026 Jul 31;26(1):213. doi: 10.1007/s10142-026-01981-2 (PMC13424028; doi:10.1007/s10142-026-01981-2)
Supplement: Supplementary file 6 — Supplementary file6 (XLSX 269 KB) [file 10142_2026_1981_MOESM6_ESM.xlsx]

## Sheet: Sheet1
TABLE S6 ClusterMarkers_test_roc_Prox_CF_d120_termwAlign_resolution0.2
Cell Numbers in each cluster by donor	0	1	2	3	4	5	6	7	8	9	10	11	12	13	14	15	16	17	18	19
axh053	910	652	119	249	1109	151	324	146	128	46	20	62	8	56	40	76	15	14	13	3
axh077	521	1141	1097	484	224	291	502	97	115	98	187	64	264	72	109	62	35	97	24	18
axh078	580	1157	1151	485	254	300	552	94	137	95	172	70	233	69	116	60	37	90	25	13
axh086	199	286	68	218	125	109	205	385	45	57	5	32	20	44	31	30	167	28	12	0
axh111	1639	165	43	93	172	139	189	103	45	42	15	67	0	70	15	66	106	16	20	1
axh125	518	733	504	324	277	178	95	35	146	93	128	68	55	34	24	24	13	35	6	12
axh126	479	555	144	169	382	112	189	52	29	50	103	70	86	51	42	38	28	50	31	5
axh129	659	796	219	154	299	139	29	68	42	110	157	72	35	41	63	49	19	25	24	3
axh134	688	502	670	347	158	328	114	83	150	111	127	95	80	69	58	62	11	33	47	11
axh135	661	359	572	317	104	283	70	56	73	103	103	58	61	53	36	64	7	17	70	9
axh146	1742	327	252	434	102	353	92	107	80	107	17	164	12	102	100	86	75	37	18	3
axh147	1884	424	361	516	134	458	121	149	73	148	13	178	20	150	109	80	83	36	25	15

## Sheet: cluster0
myAUC	avg_diff	power	avg_log2FC	pct.1	pct.2	cluster	gene	genes_no_LOC
0.968	2.35943	0.936	3.8389	0.996	0.139	0	PECAM1	PECAM1
0.964	2.42614	0.928	3.83014	0.99	0.268	0	RAMP2	RAMP2
0.959	2.28282	0.918	3.55192	0.992	0.21	0	CLEC3B	CLEC3B
0.946	2.32753	0.892	3.6407	0.982	0.406	0	RGCC	RGCC
0.938	1.96118	0.876	4.05153	0.931	0.086	0	CDH5	CDH5
0.916	1.3943	0.832	2.1665	0.983	0.658	0	LOC101105867	IFITM1
0.913	1.84903	0.826	3.99892	0.882	0.103	0	CYYR1	CYYR1
0.912	2.2328	0.824	3.58434	0.952	0.441	0	EPAS1	EPAS1
0.907	1.96854	0.814	3.52859	0.893	0.147	0	THBD	THBD
0.906	2.10409	0.812	4.02917	0.875	0.12	0	LOC101115115	CD36
0.903	1.2536	0.806	1.94656	0.99	0.743	0	SPTBN1	SPTBN1
0.902	1.48757	0.804	2.45693	0.958	0.487	0	TCF4	TCF4
0.902	2.15092	0.804	4.18212	0.875	0.185	0	ADGRF5	ADGRF5
0.899	1.66941	0.798	3.48172	0.873	0.095	0	ECSCR	ECSCR
0.897	1.95223	0.794	3.60451	0.869	0.092	0	PTPRB	PTPRB
0.895	1.64521	0.79	3.10257	0.903	0.223	0	S1PR1	S1PR1
0.893	1.85368	0.786	3.48706	0.872	0.16	0	CALCRL	CALCRL
0.892	1.24579	0.784	1.89979	0.983	0.774	0	IFITM3	IFITM3
0.883	1.49378	0.766	2.53416	0.934	0.38	0	TBX3	TBX3
0.882	1.50695	0.764	2.80303	0.893	0.28	0	ETS1	ETS1
0.877	1.18588	0.754	1.80106	0.992	0.833	0	CALM1	CALM1
0.877	1.28422	0.754	2.34888	0.909	0.435	0	ARHGAP29	ARHGAP29
0.876	1.49591	0.752	2.89431	0.875	0.325	0	ADGRL2	ADGRL2
0.875	1.28847	0.75	2.22585	0.934	0.433	0	CAV2	CAV2
0.874	1.3936	0.748	2.26446	0.94	0.47	0	TM4SF1	TM4SF1
0.873	2.1266	0.746	3.99088	0.816	0.127	0	HPGD	HPGD
0.873	1.7383	0.746	4.03238	0.802	0.08	0	TEK	TEK
0.871	1.43356	0.742	2.83503	0.866	0.199	0	CD34	CD34
0.87	1.44319	0.74	2.33352	0.934	0.397	0	GNG11	GNG11
0.868	1.85094	0.736	4.46838	0.776	0.058	0	GPIHBP1	GPIHBP1
0.868	1.68077	0.736	3.4625	0.821	0.124	0	CLEC14A	CLEC14A
0.864	1.99138	0.728	3.35644	0.881	0.384	0	LIFR	LIFR
0.862	1.52048	0.724	3.06391	0.83	0.233	0	AHR	AHR
0.86	1.53562	0.72	2.41192	0.936	0.454	0	SPARCL1	SPARCL1
0.858	1.59911	0.716	4.5123	0.754	0.072	0	MYZAP	MYZAP
0.858	1.12533	0.716	1.9128	0.928	0.602	0	RDX	RDX
0.858	2.0302	0.716	5.22619	0.746	0.054	0	TNFSF10	TNFSF10
0.857	0.885538	0.714	1.28901	1	0.983	0	TMSB4X	TMSB4X
0.856	1.13968	0.712	1.69956	0.989	0.907	0	B2M	B2M
0.856	1.77112	0.712	4.0211	0.77	0.093	0	LPAR6	LPAR6
0.851	1.47743	0.702	3.67962	0.766	0.102	0	LMO2	LMO2
0.848	1.51175	0.696	4.81243	0.726	0.048	0	CLEC1A	CLEC1A
0.843	1.79253	0.686	4.57571	0.724	0.06	0	PCDH17	PCDH17
0.842	1.5729	0.684	3.81222	0.752	0.113	0	KDR	KDR
0.839	1.17883	0.678	1.92019	0.937	0.651	0	LOC101122777	YBX3
0.837	1.31463	0.674	2.62375	0.809	0.169	0	EMCN	EMCN
0.836	1.62816	0.672	3.87778	0.746	0.162	0	DTNBP1	DTNBP1
0.834	1.18445	0.668	2.10658	0.877	0.536	0	SH3GLB1	SH3GLB1
0.828	1.63033	0.656	4.70063	0.692	0.057	0	DPP4	DPP4
0.827	1.41215	0.654	3.97438	0.702	0.063	0	EGFL7	EGFL7
0.825	1.40947	0.65	4.30394	0.691	0.056	0	ROBO4	ROBO4
0.825	1.79528	0.65	3.15837	0.745	0.13	0	LOC101117785	APOA1
0.824	1.02841	0.648	1.89615	0.865	0.497	0	GNAI2	GNAI2
0.824	1.29609	0.648	3.82216	0.701	0.069	0	RASIP1	RASIP1
0.818	1.32222	0.636	3.04263	0.745	0.183	0	ELK3	ELK3
0.817	0.980492	0.634	1.74282	0.885	0.547	0	MSN	MSN
0.816	1.07	0.632	1.90104	0.873	0.39	0	CAV1	CAV1
0.815	0.923305	0.63	1.54352	0.932	0.646	0	APP	APP
0.814	1.10737	0.628	1.69433	0.972	0.752	0	TXNIP	TXNIP
0.813	1.23582	0.626	2.61	0.77	0.288	0	CCDC85B	CCDC85B
0.813	1.18359	0.626	2.73901	0.754	0.225	0	KIAA0355	KIAA0355
0.81	1.4603	0.62	4.35491	0.661	0.055	0	ADGRL4	ADGRL4
0.809	1.38082	0.618	3.34148	0.716	0.165	0	DOCK9	DOCK9
0.809	1.45731	0.618	4.47584	0.655	0.059	0	TM4SF18	TM4SF18
0.809	1.4072	0.618	3.55448	0.688	0.101	0	C1H1orf54	C1H1orf54
0.809	0.864982	0.618	1.50794	0.908	0.579	0	CNN3	CNN3
0.806	1.48532	0.612	2.88891	0.744	0.192	0	OLA-I	OLA-I
0.805	0.906183	0.61	1.41237	0.942	0.758	0	LOC101120668	B2M
0.805	1.27485	0.61	2.1152	0.904	0.614	0	IL6ST	IL6ST
0.802	1.355	0.604	3.42256	0.677	0.094	0	PALMD	PALMD
0.801	1.37688	0.602	3.50291	0.683	0.117	0	AFF3	AFF3
0.8	1.31029	0.6	2.65023	0.764	0.354	0	MVB12A	MVB12A
0.8	0.988099	0.6	2.06423	0.752	0.154	0	LAPTM5	LAPTM5
0.795	1.05331	0.59	1.69093	0.846	0.379	0	KLF2	KLF2
0.795	1.60983	0.59	4.17714	0.64	0.072	0	EDNRB	EDNRB
0.794	0.85269	0.588	1.28458	0.988	0.736	0	COL4A1	COL4A1
0.786	1.4272	0.572	2.75844	0.725	0.238	0	C26H8orf4	C26H8orf4
0.785	1.32203	0.57	3.69083	0.625	0.067	0	MMRN2	MMRN2
0.783	1.06046	0.566	1.98749	0.808	0.405	0	TACC1	TACC1
0.783	0.885027	0.566	1.35266	0.966	0.872	0	LOC101114849	LOC101114849
0.782	1.62614	0.564	3.31997	0.633	0.083	0	PLVAP	PLVAP
0.782	1.26337	0.564	2.53374	0.73	0.216	0	ENG	ENG
0.782	1.18225	0.564	2.95114	0.67	0.157	0	GYPC	GYPC
0.777	2.46129	0.554	5.1175	0.582	0.042	0	LYVE1	LYVE1
0.777	1.2901	0.554	2.30682	0.812	0.501	0	CALCOCO2	CALCOCO2
0.775	1.04329	0.55	2.3664	0.704	0.225	0	NPDC1	NPDC1
0.775	1.16863	0.55	4.08752	0.593	0.06	0	ACVRL1	ACVRL1
0.774	1.20549	0.548	3.512	0.617	0.096	0	KIAA1462	KIAA1462
0.772	1.1005	0.544	1.91618	0.782	0.325	0	HOPX	HOPX
0.772	0.590591	0.544	0.873349	0.997	0.706	0	VIM	VIM
0.77	1.22095	0.54	4.13441	0.578	0.047	0	LOC101120999	CLEC2B
0.77	1.14711	0.54	3.31706	0.612	0.094	0	THSD1	THSD1
0.766	1.19703	0.532	3.15225	0.626	0.137	0	FAM198B	FAM198B
0.765	0.927365	0.53	1.78951	0.785	0.428	0	TJP1	TJP1
0.762	1.14332	0.524	3.77986	0.577	0.069	0	ERG	ERG
0.761	1.11201	0.522	3.10959	0.604	0.108	0	CLEC2D	CLEC2D
0.76	1.13304	0.52	3.07377	0.613	0.121	0	FZD4	FZD4
0.759	0.951873	0.518	2.14099	0.702	0.285	0	JUP	JUP
0.757	0.285115	0.514	0.494769	0.68	0.15	0	SRGN	SRGN
0.756	0.957659	0.512	2.13443	0.675	0.216	0	LOC101113217	name
0.756	1.01049	0.512	2.3065	0.665	0.207	0	PAM	PAM
0.756	1.09761	0.512	4.18855	0.548	0.047	0	USHBP1	USHBP1
0.751	1.07378	0.502	3.48828	0.562	0.075	0	HSPA12B	HSPA12B
0.75	0.64888	0.5	1.1191	0.836	0.453	0	LOC101114239	AKAP2
0.749	1.06709	0.498	2.38854	0.674	0.266	0	RASAL2	RASAL2
0.746	0.982696	0.492	1.85177	0.758	0.418	0	NRP1	NRP1
0.745	1.31612	0.49	2.29692	0.699	0.341	0	EMP1	EMP1
0.743	0.86455	0.486	2.02709	0.667	0.248	0	PEA15	PEA15
0.742	0.961662	0.484	2.0354	0.695	0.317	0	KIAA1217	KIAA1217
0.742	1.01473	0.484	3.73719	0.536	0.067	0	SCARF1	SCARF1
0.742	1.04749	0.484	4.12749	0.521	0.05	0	ILDR2	ILDR2
0.739	0.988135	0.478	2.86811	0.568	0.109	0	ELMO1	ELMO1
0.739	1.13776	0.478	3.80919	0.534	0.075	0	HECW2	HECW2
0.739	0.940115	0.478	2.48497	0.601	0.146	0	FOXF1	FOXF1
0.738	0.980677	0.476	3.79644	0.523	0.059	0	PRKCH	PRKCH
0.738	1.0458	0.476	2.59975	0.601	0.163	0	HEG1	HEG1
0.737	0.99725	0.474	3.32809	0.535	0.074	0	LDB2	LDB2
0.736	1.0933	0.472	3.04329	0.563	0.123	0	NT5E	NT5E
0.736	0.870032	0.472	1.52751	0.806	0.506	0	LOC101122294	CD46
0.735	1.05355	0.47	2.12161	0.682	0.304	0	ADGRE5	ADGRE5
0.734	1.02416	0.468	3.32869	0.519	0.053	0	SOX17	SOX17
0.734	1.03356	0.468	3.82055	0.517	0.067	0	PDGFB	PDGFB
0.734	1.05853	0.468	4.24807	0.499	0.038	0	FAM110D	FAM110D
0.732	0.800905	0.464	1.49368	0.754	0.393	0	LOC101115805	COL4A2
0.731	0.817884	0.462	1.69429	0.713	0.401	0	LOC101106419	CYB5R3
0.731	1.51409	0.462	3.6027	0.537	0.114	0	CXCL16	CXCL16
0.73	0.84975	0.46	2.13989	0.606	0.179	0	GRASP	GRASP
0.73	0.933285	0.46	2.79265	0.562	0.131	0	FAM65A	FAM65A
0.728	0.612949	0.456	1.06251	0.867	0.637	0	TMOD3	TMOD3
0.728	0.580952	0.456	0.980675	0.874	0.713	0	ITM2B	ITM2B
0.727	0.978393	0.454	2.39024	0.581	0.138	0	PREX2	PREX2
0.727	1.08674	0.454	3.50817	0.515	0.078	0	ABCG2	ABCG2
0.727	0.830418	0.454	1.64987	0.738	0.425	0	LOC101106384	LOC101106384
0.725	0.595217	0.45	1.03956	0.823	0.479	0	EMP2	EMP2
0.725	0.82994	0.45	2.00883	0.632	0.245	0	PTPRM	PTPRM
0.724	0.868882	0.448	2.65267	0.537	0.1	0	C25H10orf54	C25H10orf54
0.724	1.12674	0.448	2.60886	0.587	0.164	0	ITGA1	ITGA1
0.724	0.881985	0.448	1.72742	0.694	0.336	0	PRKCDBP	PRKCDBP
0.723	0.808014	0.446	1.89203	0.647	0.297	0	RALB	RALB
0.723	0.940474	0.446	3.36478	0.497	0.055	0	SHE	SHE
0.722	0.981108	0.444	2.98996	0.529	0.109	0	C12H1orf115	C12H1orf115
0.72	0.842231	0.44	2.19693	0.596	0.207	0	HDAC7	HDAC7
0.72	0.84498	0.44	1.73237	0.706	0.395	0	ARHGEF12	ARHGEF12
0.719	0.854406	0.438	2.14513	0.603	0.222	0	RPS6KA3	RPS6KA3
0.719	0.475994	0.438	0.735779	0.923	0.602	0	SPARC	SPARC
0.719	0.956431	0.438	3.09756	0.51	0.09	0	RAPGEF5	RAPGEF5
0.719	1.0207	0.438	2.64844	0.562	0.178	0	SMAGP	SMAGP
0.718	0.83389	0.436	2.27966	0.549	0.124	0	ITGA5	ITGA5
0.716	0.937892	0.432	3.46069	0.485	0.064	0	SEMA6A	SEMA6A
0.716	0.885542	0.432	2.3947	0.572	0.188	0	ARRB1	ARRB1
0.716	1.03228	0.432	2.50057	0.579	0.198	0	CRYBG3	CRYBG3
0.715	0.857337	0.43	2.48576	0.553	0.16	0	CDC42EP1	CDC42EP1
0.715	0.926729	0.43	2.49654	0.55	0.151	0	LOC106990117	name
0.715	0.743665	0.43	1.58206	0.694	0.381	0	CTNND1	CTNND1
0.715	1.31361	0.43	3.20952	0.515	0.12	0	SLCO2A1	SLCO2A1
0.714	0.887441	0.428	2.44671	0.559	0.167	0	NOTCH1	NOTCH1
0.714	0.692065	0.428	1.34547	0.754	0.483	0	REEP3	REEP3
0.714	0.956541	0.428	2.87377	0.526	0.128	0	BMPR2	BMPR2
0.714	0.707856	0.428	1.12988	0.91	0.785	0	TAGLN2	TAGLN2
0.713	0.967049	0.426	3.91596	0.465	0.047	0	LOC101108292	GBP2
0.713	0.963019	0.426	4.00948	0.462	0.043	0	RASGRP3	RASGRP3
0.713	0.935537	0.426	2.70064	0.528	0.13	0	LOC105613171	LOC105613171
0.712	0.823282	0.424	1.77868	0.663	0.336	0	PTPRG	PTPRG
0.712	0.847882	0.424	2.04196	0.589	0.196	0	ZEB1	ZEB1
0.712	1.02227	0.424	3.93469	0.465	0.048	0	LOC105614852	GBP2
0.711	1.25496	0.422	2.46063	0.644	0.343	0	SLC3A2	SLC3A2
0.711	0.846549	0.422	2.49628	0.529	0.123	0	FLI1	FLI1
0.711	0.9603	0.422	3.18917	0.492	0.082	0	LAYN	LAYN
0.71	0.862965	0.42	2.7458	0.512	0.112	0	CLIC2	CLIC2
0.71	0.863083	0.42	2.82903	0.501	0.092	0	TSPAN18	TSPAN18
0.709	0.935328	0.418	3.75618	0.467	0.065	0	TMCC3	TMCC3
0.708	0.954297	0.416	2.72628	0.529	0.156	0	MYO6	MYO6
0.707	0.845171	0.414	3.4151	0.468	0.064	0	ARAP3	ARAP3
0.707	0.927175	0.414	2.2332	0.567	0.196	0	LIMS2	LIMS2
0.707	0.878627	0.414	1.66691	0.681	0.359	0	PLK2	PLK2
0.706	0.616419	0.412	1.11249	0.806	0.603	0	QKI	QKI
0.706	0.772104	0.412	1.74696	0.649	0.334	0	SPTLC2	SPTLC2
0.706	0.762335	0.412	2.09903	0.525	0.123	0	PSMB9	PSMB9
0.706	0.694136	0.412	1.3525	0.74	0.468	0	TMEM123	TMEM123
0.704	0.810938	0.408	2.5453	0.52	0.148	0	TPST2	TPST2
0.703	0.810459	0.406	2.09233	0.561	0.192	0	LOC101112306	SAMD9
0.703	0.507976	0.406	0.95081	0.704	0.328	0	SDPR	SDPR
0.702	0.716355	0.404	1.20074	0.798	0.532	0	ID3	ID3
0.701	0.931873	0.402	2.11298	0.559	0.199	0	SGK1	SGK1

## Sheet: cluster1
myAUC	avg_diff	power	avg_log2FC	pct.1	pct.2	cluster	gene	genes_no_LOC
0.973	4.32295	0.946	6.42515	0.977	0.34	1	SFTPC	SFTPC
0.968	2.57506	0.936	4.53459	0.975	0.142	1	SLC34A2	SLC34A2
0.945	2.67296	0.89	4.45207	0.952	0.368	1	NPC2	NPC2
0.936	2.78767	0.872	5.03065	0.909	0.093	1	SFTPB	SFTPB
0.933	2.29252	0.866	4.63921	0.905	0.083	1	SFTPD	SFTPD
0.933	2.74254	0.866	5.90939	0.884	0.054	1	LAMP3	LAMP3
0.932	1.90937	0.864	4.12987	0.916	0.104	1	SFTA2	SFTA2
0.912	3.2523	0.824	5.89731	0.857	0.076	1	SFTPA1	SFTPA1
0.906	1.56579	0.812	2.30397	0.999	0.962	1	LOC101115640	GNAS
0.902	1.50495	0.804	2.84946	0.928	0.306	1	CTSH	CTSH
0.896	1.41134	0.792	2.43447	0.931	0.171	1	WFDC2	WFDC2
0.895	1.39336	0.79	2.6389	0.931	0.165	1	GSTT2B	GSTT2B
0.893	1.40328	0.786	2.47355	0.946	0.214	1	TST	TST
0.893	1.53328	0.786	3.07325	0.884	0.123	1	MME	MME
0.887	1.81898	0.774	4.77272	0.809	0.054	1	PEBP4	PEBP4
0.882	1.32074	0.764	2.71358	0.897	0.145	1	NKX2-1	NKX2-1
0.88	1.73886	0.76	2.62779	0.863	0.172	1	VMO1	VMO1
0.878	1.49624	0.756	2.82857	0.892	0.227	1	SDC4	SDC4
0.874	1.22296	0.748	2.04075	0.93	0.175	1	LOC101118990	name
0.87	1.22239	0.74	2.71501	0.857	0.12	1	MATN4	MATN4
0.866	1.01972	0.732	1.58751	0.974	0.863	1	LOC105606223	ATP5F1E
0.865	0.976097	0.73	1.55315	0.99	0.66	1	SPINT2	SPINT2
0.857	1.49536	0.714	2.90351	0.821	0.129	1	CD24	CD24
0.853	1.34033	0.706	2.8614	0.849	0.232	1	LRRK2	LRRK2
0.853	1.1144	0.706	2.07339	0.856	0.119	1	CLDN18	CLDN18
0.849	1.10909	0.698	2.42318	0.85	0.154	1	EPCAM	EPCAM
0.845	1.34301	0.69	2.32572	0.874	0.187	1	KRT8	KRT8
0.844	1.03371	0.688	1.76449	0.95	0.462	1	LOC101114075	SULT1A1
0.839	1.02699	0.678	1.77125	0.882	0.185	1	LOC101117946	KRT19
0.834	0.95418	0.668	1.80695	0.886	0.334	1	TSTD1	TSTD1
0.827	0.950424	0.654	1.63743	0.926	0.538	1	PRDX5	PRDX5
0.825	0.983782	0.65	1.65574	0.838	0.17	1	AGER	AGER
0.824	1.27348	0.648	2.9596	0.749	0.102	1	LOC106991745	LOC106991745
0.822	1.35973	0.644	4.71893	0.677	0.044	1	TMEM229B	TMEM229B
0.82	0.929029	0.64	1.72654	0.816	0.153	1	PDPN	PDPN
0.82	0.903602	0.64	1.56404	0.931	0.587	1	SERP1	SERP1
0.819	0.975032	0.638	1.95046	0.854	0.255	1	ALCAM	ALCAM
0.818	0.937489	0.636	2.1273	0.751	0.111	1	CLDN4	CLDN4
0.818	0.897976	0.636	1.46994	0.949	0.443	1	LOC105616898	BCAM
0.812	1.03903	0.624	2.46027	0.772	0.172	1	PKDCC	PKDCC
0.812	1.07877	0.624	2.90286	0.721	0.099	1	PRR15L	PRR15L
0.807	0.73556	0.614	1.09322	0.992	0.949	1	GNB2L1	GNB2L1
0.804	0.943595	0.608	2.03061	0.783	0.185	1	TMEM238	TMEM238
0.803	1.3725	0.606	2.74216	0.755	0.239	1	CTSZ	CTSZ
0.8	0.995926	0.6	3.1106	0.68	0.087	1	EPDR1	EPDR1
0.798	0.970748	0.596	2.3396	0.766	0.234	1	TMEM50B	TMEM50B
0.798	0.931032	0.596	2.95882	0.685	0.096	1	RAB25	RAB25
0.797	1.3445	0.594	6.50627	0.605	0.014	1	MUC15	MUC15
0.795	0.92508	0.59	1.63441	0.851	0.315	1	PHLDA1	PHLDA1
0.79	0.601162	0.58	0.911342	0.992	0.946	1	EEF1A1	EEF1A1
0.789	0.923939	0.578	2.55511	0.69	0.114	1	IRX1	IRX1
0.788	1.12109	0.576	2.78215	0.674	0.102	1	FMO2	FMO2
0.787	0.882833	0.574	1.57055	0.73	0.123	1	COL4A4	COL4A4
0.786	1.14364	0.572	2.92267	0.681	0.149	1	MID1IP1	MID1IP1
0.783	0.777724	0.566	1.54054	0.809	0.251	1	MGST1	MGST1
0.783	0.702267	0.566	1.08973	0.97	0.843	1	ATP5G2	ATP5G2
0.782	1.05616	0.564	2.85666	0.679	0.136	1	FGFR2	FGFR2
0.781	0.940916	0.562	1.68118	0.734	0.151	1	GSTA1-1	GSTA1-1
0.779	0.818683	0.558	2.33475	0.685	0.118	1	MAL2	MAL2
0.779	0.745476	0.558	1.31154	0.88	0.332	1	NPNT	NPNT
0.779	0.859886	0.558	2.38591	0.669	0.102	1	PLEKHB1	PLEKHB1
0.778	0.828885	0.556	1.99727	0.697	0.124	1	MYH14	MYH14
0.776	2.01608	0.552	3.42702	0.718	0.224	1	FABP5	FABP5
0.774	0.862676	0.548	1.82144	0.803	0.344	1	EML4	EML4
0.77	0.917582	0.54	3.0699	0.609	0.072	1	FBP1	FBP1
0.767	0.662356	0.534	1.09552	0.937	0.67	1	MIF	MIF
0.766	0.855123	0.532	2.21575	0.661	0.122	1	NEBL	NEBL
0.764	0.890241	0.528	2.28001	0.654	0.124	1	PRSS35	PRSS35
0.764	0.774972	0.528	1.65755	0.744	0.229	1	ERRFI1	ERRFI1
0.763	0.841824	0.526	1.74749	0.7	0.152	1	GPRC5A	GPRC5A
0.761	1.15567	0.522	4.33296	0.559	0.045	1	SPRY3	SPRY3
0.76	0.871731	0.52	3.00935	0.595	0.078	1	IRX5	IRX5
0.759	0.703874	0.518	1.78226	0.677	0.136	1	CDH1	CDH1
0.757	0.842377	0.514	4.31691	0.543	0.033	1	SLC22A31	SLC22A31
0.757	0.745672	0.514	1.29324	0.86	0.444	1	LRRFIP1	LRRFIP1
0.756	1.78557	0.512	6.35093	0.525	0.016	1	S100G	S100G
0.755	0.796583	0.51	2.51608	0.61	0.101	1	PRSS22	PRSS22
0.754	0.899533	0.508	2.99833	0.588	0.086	1	SLC39A8	SLC39A8
0.754	0.896034	0.508	3.05932	0.583	0.08	1	ANK3	ANK3
0.754	2.57801	0.508	6.70549	0.524	0.021	1	TFF2	TFF2
0.753	0.933227	0.506	2.34343	0.671	0.194	1	SLC12A2	SLC12A2
0.753	0.766156	0.506	2.64512	0.595	0.088	1	PRSS8	PRSS8
0.753	0.553064	0.506	0.903059	0.948	0.805	1	SSR2	SSR2
0.752	1.22159	0.504	2.47677	0.658	0.15	1	KRT18	KRT18
0.75	0.75041	0.5	1.77587	0.727	0.277	1	ASAH1	ASAH1
0.749	0.894725	0.498	2.74188	0.592	0.095	1	ELF3	ELF3
0.748	0.769209	0.496	2.01225	0.654	0.158	1	PTPRF	PTPRF
0.747	0.812615	0.494	3.43709	0.547	0.056	1	LOC106991591	LOC106991591
0.746	0.948121	0.492	4.78249	0.517	0.03	1	PLCXD1	PLCXD1
0.746	0.557387	0.492	0.910718	0.896	0.445	1	ANXA1	ANXA1
0.745	0.725064	0.49	2.2133	0.603	0.104	1	CLDN7	CLDN7
0.745	0.802032	0.49	2.65113	0.579	0.088	1	MUC1	MUC1
0.745	0.60164	0.49	0.923112	0.98	0.904	1	YBX1	YBX1
0.744	0.889824	0.488	3.02879	0.552	0.066	1	CFI	CFI
0.744	0.862331	0.488	2.95708	0.562	0.078	1	GALNT5	GALNT5
0.743	0.714358	0.486	2.07542	0.647	0.171	1	AGPAT2	AGPAT2
0.743	0.847639	0.486	3.53695	0.54	0.054	1	FRRS1L	FRRS1L
0.743	0.732289	0.486	1.74902	0.65	0.148	1	KLF5	KLF5
0.742	0.944947	0.484	4.28275	0.52	0.043	1	CDS1	CDS1
0.742	0.840166	0.484	1.76696	0.633	0.138	1	SPOCK2	SPOCK2
0.742	0.835539	0.484	1.72306	0.728	0.285	1	ATP1B1	ATP1B1
0.741	0.601022	0.482	1.06826	0.865	0.458	1	DSTN	DSTN
0.74	0.462859	0.48	0.81461	0.719	0.214	1	HHIP	HHIP
0.739	0.761594	0.478	2.65665	0.58	0.11	1	DRAM1	DRAM1
0.737	0.686217	0.474	1.53935	0.722	0.257	1	CGNL1	CGNL1
0.737	0.713435	0.474	2.08934	0.626	0.163	1	LOC101111911	DDT
0.737	0.450142	0.474	0.718739	0.943	0.745	1	FTL	FTL
0.736	0.450165	0.472	0.656728	0.999	0.988	1	LOC101123279	RPL27A
0.735	0.704923	0.47	2.19891	0.585	0.109	1	MPZL2	MPZL2
0.734	0.943408	0.468	3.82407	0.502	0.036	1	LOC101113398	CL43
0.734	0.81203	0.468	3.57181	0.511	0.043	1	PODN	PODN
0.733	0.78293	0.466	2.22326	0.62	0.174	1	NOL10	NOL10
0.732	0.845968	0.464	2.87974	0.557	0.103	1	PRRG3	PRRG3
0.732	0.700773	0.464	1.62802	0.71	0.262	1	LOC101103156	C6H4orf48
0.732	0.902429	0.464	2.87218	0.566	0.113	1	BMP1	BMP1
0.732	0.633237	0.464	1.37774	0.741	0.287	1	MECOM	MECOM
0.731	0.756554	0.462	3.26135	0.52	0.059	1	SYTL1	SYTL1
0.731	0.657358	0.462	1.39386	0.755	0.338	1	GLRX5	GLRX5
0.731	0.64131	0.462	1.42882	0.637	0.156	1	LMO7	LMO7
0.73	0.736944	0.46	2.7229	0.533	0.069	1	VEPH1	VEPH1
0.727	0.675688	0.454	2.36444	0.545	0.087	1	SMIM5	SMIM5
0.726	0.77744	0.452	2.44699	0.547	0.095	1	CDO1	CDO1
0.726	0.637366	0.452	1.2506	0.787	0.377	1	APBB2	APBB2
0.725	0.691503	0.45	1.94534	0.62	0.173	1	LOC101116121	CYP4V2
0.725	0.675804	0.45	2.53058	0.538	0.087	1	LOC101102588	IRX2
0.724	0.886519	0.448	3.92915	0.485	0.039	1	CITED1	CITED1
0.724	0.53638	0.448	1.55578	0.572	0.103	1	PON3	PON3
0.723	0.796938	0.446	2.22042	0.578	0.135	1	CPM	CPM
0.723	0.638864	0.446	1.69341	0.634	0.187	1	MYOF	MYOF
0.722	0.552882	0.444	1.02782	0.862	0.552	1	MDH1	MDH1
0.722	0.623894	0.444	1.60381	0.671	0.249	1	SNX4	SNX4
0.72	0.712709	0.44	2.57383	0.524	0.081	1	ANO1	ANO1
0.719	0.550068	0.438	1.25818	0.615	0.146	1	KRT7	KRT7
0.719	0.680765	0.438	1.63995	0.671	0.258	1	CAT	CAT
0.719	0.640931	0.438	2.09853	0.554	0.109	1	CXADR	CXADR
0.718	0.612202	0.436	1.18384	0.827	0.505	1	EIF2S3	EIF2S3
0.717	0.523293	0.434	1.03668	0.797	0.366	1	TSPAN13	TSPAN13
0.715	0.639809	0.43	1.04774	0.881	0.591	1	ID2	ID2
0.715	0.621353	0.43	1.27921	0.779	0.433	1	LOC101102122	RPLP1
0.715	0.616864	0.43	1.56174	0.667	0.249	1	MBIP	MBIP
0.712	0.700194	0.424	2.2292	0.557	0.141	1	PRRG1	PRRG1
0.712	0.600724	0.424	1.87571	0.545	0.11	1	DSG2	DSG2
0.711	0.366432	0.422	0.532633	0.997	0.985	1	MT-ATP6	MT-ATP6
0.711	0.683574	0.422	1.61634	0.674	0.275	1	LOC101107687	H2AJ
0.711	0.661175	0.422	2.56994	0.5	0.075	1	FOXA2	FOXA2
0.709	0.640513	0.418	2.69243	0.493	0.073	1	IRX3	IRX3
0.707	0.636434	0.414	1.12119	0.869	0.616	1	DBI	DBI
0.707	0.491286	0.414	0.938994	0.821	0.446	1	ALDH2	ALDH2
0.706	0.587865	0.412	1.7007	0.576	0.16	1	MBOAT1	MBOAT1
0.706	0.46648	0.412	0.784467	0.92	0.757	1	CLTA	CLTA
0.705	0.678818	0.41	2.8845	0.469	0.055	1	FBP2	FBP2
0.705	0.657204	0.41	3.66518	0.446	0.036	1	SEC14L2	SEC14L2
0.703	0.726622	0.406	2.55188	0.498	0.095	1	FOXP2	FOXP2
0.703	0.566082	0.406	1.47909	0.634	0.24	1	HPCAL1	HPCAL1
0.703	0.67924	0.406	2.01388	0.569	0.182	1	TMEM97	TMEM97
0.702	0.522276	0.404	1.0009	0.769	0.401	1	NBEAL1	NBEAL1
0.702	0.622135	0.404	1.58498	0.553	0.136	1	LAMB3	LAMB3
0.702	0.748138	0.404	3.84431	0.442	0.04	1	ETV5	ETV5
0.701	0.594464	0.402	2.56976	0.482	0.08	1	NOXA1	NOXA1

## Sheet: cluster2
myAUC	avg_diff	power	avg_log2FC	pct.1	pct.2	cluster	gene	genes_no_LOC
0.988	3.22586	0.976	5.13685	0.995	0.146	2	CA3	CA3
0.971	2.41733	0.942	3.59282	0.997	0.332	2	APOE	APOE
0.968	2.25665	0.936	3.83169	0.99	0.169	2	OGN	OGN
0.952	2.46859	0.904	5.16363	0.929	0.078	2	TCF21	TCF21
0.949	2.22341	0.898	3.80382	0.959	0.299	2	FN1	FN1
0.946	1.99378	0.892	3.35771	0.971	0.229	2	PPP1R14A	PPP1R14A
0.944	2.17978	0.888	4.35277	0.931	0.099	2	GPC3	GPC3
0.943	2.03789	0.886	3.78275	0.948	0.166	2	COL6A3	COL6A3
0.937	1.52036	0.874	2.29036	0.991	0.279	2	COL3A1	COL3A1
0.934	2.19956	0.868	4.04252	0.927	0.302	2	GSTM3	GSTM3
0.925	0.9398	0.85	1.44225	0.964	0.201	2	COL1A2	COL1A2
0.921	1.51396	0.842	2.22117	0.999	0.623	2	IGF2	IGF2
0.917	1.95809	0.834	4.4432	0.874	0.12	2	COLEC12	COLEC12
0.917	0.67305	0.834	1.03727	0.958	0.192	2	COL1A1	COL1A1
0.908	1.55578	0.816	2.61624	0.95	0.415	2	LIMCH1	LIMCH1
0.904	1.91441	0.808	4.22948	0.853	0.18	2	LOC101108092	GSTM1
0.887	1.8627	0.774	4.34097	0.819	0.149	2	LOC101108705	GSTM1
0.887	1.4176	0.774	2.24646	0.963	0.7	2	MACF1	MACF1
0.875	1.38957	0.75	2.42538	0.919	0.238	2	COL6A1	COL6A1
0.874	1.52478	0.748	2.86979	0.872	0.325	2	MYH10	MYH10
0.874	1.86518	0.748	4.73528	0.778	0.053	2	PCOLCE2	PCOLCE2
0.867	1.89166	0.734	6.48169	0.745	0.022	2	PHEX	PHEX
0.846	0.767873	0.692	1.12218	0.968	0.374	2	MGP	MGP
0.845	1.88584	0.69	4.37289	0.731	0.055	2	CAPN6	CAPN6
0.845	1.06894	0.69	1.78807	0.931	0.467	2	PMP22	PMP22
0.844	1.70865	0.688	4.12637	0.742	0.117	2	CFH	CFH
0.839	1.68004	0.678	5.25754	0.698	0.036	2	MEOX2	MEOX2
0.835	1.0399	0.67	1.72812	0.93	0.492	2	EPHX1	EPHX1
0.826	1.52935	0.652	3.48415	0.735	0.175	2	COL4A5	COL4A5
0.825	1.55544	0.65	5.80817	0.665	0.024	2	COL13A1	COL13A1
0.824	1.18127	0.648	2.03526	0.873	0.359	2	NPNT	NPNT
0.822	1.18495	0.644	1.8147	0.939	0.529	2	GTL2	GTL2
0.819	1.22433	0.638	2.31987	0.802	0.282	2	PLPP3	PLPP3
0.815	1.06763	0.63	1.83333	0.864	0.384	2	IGFBP6	IGFBP6
0.81	1.46399	0.62	3.87535	0.672	0.079	2	CAMK2N1	CAMK2N1
0.81	1.12162	0.62	2.22405	0.761	0.154	2	ROBO2	ROBO2
0.809	0.842429	0.618	1.33685	0.959	0.722	2	SEPP1	SEPP1
0.808	1.10394	0.616	1.88683	0.781	0.229	2	HHIP	HHIP
0.808	1.30678	0.616	2.65251	0.701	0.102	2	CCDC80	CCDC80
0.804	0.718029	0.608	1.13004	0.973	0.876	2	LAPTM4A	LAPTM4A
0.803	1.14606	0.606	2.33032	0.768	0.281	2	PKIG	PKIG
0.801	1.48176	0.602	4.1219	0.648	0.079	2	OLFML2A	OLFML2A
0.801	1.32149	0.602	3.39391	0.676	0.108	2	COL6A2	COL6A2
0.799	0.754374	0.598	1.20104	0.953	0.818	2	LOC105609918	LOC105609918
0.798	1.55091	0.596	5.98042	0.61	0.022	2	SPON1	SPON1
0.796	1.55501	0.592	5.40593	0.611	0.029	2	LOC101114226	VCAM-1
0.795	1.33844	0.59	2.97133	0.68	0.114	2	NEXN	NEXN
0.791	1.02683	0.582	2.03083	0.757	0.263	2	TIMP2	TIMP2
0.79	1.19195	0.58	2.40036	0.745	0.275	2	RUNX1T1	RUNX1T1
0.789	1.19269	0.578	2.30998	0.757	0.273	2	ALDH1A1	ALDH1A1
0.786	1.36984	0.572	3.70347	0.633	0.103	2	LOC101114941	CFHR3
0.785	0.816519	0.57	1.42229	0.869	0.407	2	FSTL1	FSTL1
0.783	1.1933	0.566	3.0993	0.645	0.105	2	FHL1	FHL1
0.783	0.463191	0.566	0.729473	0.865	0.369	2	ELN	ELN
0.781	0.989772	0.562	1.91747	0.725	0.184	2	PCOLCE	PCOLCE
0.774	0.807166	0.548	1.52958	0.748	0.211	2	BGN	BGN
0.772	1.3246	0.544	3.31711	0.618	0.11	2	BMP3	BMP3
0.771	0.757395	0.542	1.25555	0.908	0.528	2	RARRES2	RARRES2
0.771	1.17435	0.542	2.57251	0.683	0.248	2	OLFML3	OLFML3
0.77	1.01261	0.54	2.0346	0.748	0.36	2	LOC101109941	LY75
0.77	0.904887	0.54	1.67658	0.771	0.316	2	COL5A2	COL5A2
0.77	1.14781	0.54	2.82765	0.65	0.183	2	LOXL1	LOXL1
0.77	1.45005	0.54	5.91251	0.553	0.02	2	ITGA8	ITGA8
0.769	1.27596	0.538	3.13718	0.636	0.175	2	IL33	IL33
0.766	0.950462	0.532	1.79817	0.762	0.316	2	ZEB2	ZEB2
0.764	1.22254	0.528	3.24287	0.609	0.127	2	PTPRD	PTPRD
0.761	0.897128	0.522	1.66856	0.777	0.374	2	EVA1B	EVA1B
0.76	0.921422	0.52	1.7219	0.759	0.306	2	EDNRA	EDNRA
0.756	1.17258	0.512	3.01212	0.607	0.152	2	PLXDC2	PLXDC2
0.755	0.915196	0.51	1.59058	0.752	0.289	2	PLAC9	PLAC9
0.755	0.699758	0.51	1.15913	0.91	0.742	2	FCGRT	FCGRT
0.753	0.669978	0.506	1.0536	0.96	0.855	2	MT-ND5	MT-ND5
0.753	1.24832	0.506	3.79048	0.567	0.107	2	C24H16orf62	C24H16orf62
0.752	1.75041	0.504	6.21804	0.515	0.016	2	LOC101122683	OVOS2
0.747	1.20754	0.494	3.94799	0.542	0.075	2	ADAMTS7	ADAMTS7
0.747	1.13461	0.494	3.00277	0.577	0.107	2	SLIT3	SLIT3
0.745	0.375206	0.49	0.599784	0.91	0.56	2	CALD1	CALD1
0.744	0.92591	0.488	1.82993	0.715	0.332	2	LAMA4	LAMA4
0.744	1.24657	0.488	3.8347	0.545	0.094	2	SLIT2	SLIT2
0.744	0.936459	0.488	1.84636	0.726	0.385	2	LAMC1	LAMC1
0.742	1.11406	0.484	3.09623	0.559	0.092	2	CDH11	CDH11
0.74	0.507289	0.48	0.967823	0.647	0.151	2	ABI3BP	ABI3BP
0.73	0.410227	0.46	0.617438	0.991	0.967	2	SERF2	SERF2
0.73	1.13147	0.46	3.58948	0.505	0.054	2	FIBIN	FIBIN
0.729	1.07313	0.458	2.80235	0.537	0.092	2	TNC	TNC
0.729	1.0747	0.458	3.50434	0.515	0.081	2	WASF3	WASF3
0.728	1.12453	0.456	3.39438	0.527	0.108	2	BMP5	BMP5
0.727	1.17325	0.454	3.55285	0.519	0.1	2	LOC101104153	TACC3
0.726	0.810314	0.452	1.77775	0.583	0.124	2	COL14A1	COL14A1
0.725	0.933693	0.45	1.99331	0.569	0.134	2	VCAN	VCAN
0.725	0.901017	0.45	1.76949	0.708	0.49	2	AP2S1	AP2S1
0.724	0.968481	0.448	2.20776	0.611	0.24	2	RIMKLB	RIMKLB
0.724	0.894943	0.448	1.92761	0.648	0.306	2	CELF2	CELF2
0.724	0.65396	0.448	1.14442	0.827	0.589	2	MBNL2	MBNL2
0.722	1.06125	0.444	3.06147	0.527	0.122	2	NID2	NID2
0.721	0.977632	0.442	2.65304	0.533	0.118	2	FBLN5	FBLN5
0.721	1.12802	0.442	3.27661	0.521	0.119	2	LOC101107401	GSTM1
0.72	0.969721	0.44	2.67365	0.522	0.095	2	ABCC9	ABCC9
0.719	0.816391	0.438	1.58269	0.713	0.445	2	ZYX	ZYX
0.718	0.822811	0.436	1.85404	0.562	0.134	2	PCDH18	PCDH18
0.718	0.941313	0.436	2.71138	0.522	0.105	2	TMEM45A	TMEM45A
0.717	0.551281	0.434	0.874726	0.93	0.75	2	MARCKS	MARCKS
0.716	0.503107	0.432	0.799656	0.945	0.873	2	SUMO2	SUMO2
0.714	0.301196	0.428	0.441257	0.999	0.987	2	LOC101103316	RPS28
0.713	0.925387	0.426	2.20008	0.528	0.121	2	KCTD12	KCTD12
0.712	1.02997	0.424	4.03376	0.458	0.043	2	TMEM119	TMEM119
0.71	1.0592	0.42	4.40917	0.447	0.034	2	SVEP1	SVEP1
0.709	0.864059	0.418	1.93528	0.607	0.27	2	SEPT11	SEPT11
0.709	1.09751	0.418	4.53395	0.442	0.031	2	ISLR	ISLR
0.708	0.701458	0.416	1.28119	0.749	0.476	2	CDKN1C	CDKN1C
0.707	1.05054	0.414	3.61449	0.47	0.08	2	PLEKHH2	PLEKHH2
0.705	0.8317	0.41	1.91783	0.549	0.156	2	RBP4	RBP4
0.705	1.04942	0.41	4.22619	0.442	0.045	2	ARHGAP20	ARHGAP20
0.701	0.553902	0.402	0.915399	0.821	0.481	2	LGALS1	LGALS1
0.701	0.926245	0.402	2.77505	0.482	0.101	2	PGM5	PGM5

## Sheet: cluster3
myAUC	avg_diff	power	avg_log2FC	pct.1	pct.2	cluster	gene	genes_no_LOC
0.913	1.8485	0.826	3.6367	0.897	0.168	3	SERPINE2	SERPINE2
0.902	1.7352	0.804	3.90543	0.864	0.115	3	PID1	PID1
0.899	1.25664	0.798	1.96171	0.962	0.179	3	DCN	DCN
0.886	1.83002	0.772	3.9172	0.834	0.16	3	NDNF	NDNF
0.881	2.36151	0.762	4.38522	0.825	0.152	3	ABI3BP	ABI3BP
0.878	2.20457	0.756	3.98004	0.842	0.276	3	CD44	CD44
0.874	2.06283	0.748	4.7311	0.786	0.077	3	PDGFRA	PDGFRA
0.855	1.13035	0.71	1.65753	0.997	0.636	3	IGF2	IGF2
0.847	1.39061	0.694	2.36511	0.874	0.293	3	PLAC9	PLAC9
0.84	1.22648	0.68	2.09053	0.892	0.42	3	FSTL1	FSTL1
0.84	1.68557	0.68	3.24606	0.784	0.172	3	ROBO2	ROBO2
0.831	1.54005	0.662	3.29657	0.758	0.187	3	FLRT2	FLRT2
0.83	1.51812	0.66	2.78629	0.798	0.253	3	SDC2	SDC2
0.829	0.700661	0.658	1.03956	0.995	0.354	3	APOE	APOE
0.817	1.35996	0.634	2.89614	0.751	0.158	3	F2R	F2R
0.8	1.31791	0.6	2.76426	0.74	0.273	3	SPRY1	SPRY1
0.798	1.28465	0.596	2.09855	0.847	0.38	3	THBS1	THBS1
0.792	1.14547	0.584	2.14969	0.792	0.341	3	TGFBR3	TGFBR3
0.788	1.39973	0.576	3.51562	0.644	0.092	3	TGFBI	TGFBI
0.784	0.814316	0.568	1.42695	0.86	0.266	3	COL6A1	COL6A1
0.783	0.585244	0.566	0.927676	0.937	0.569	3	CALD1	CALD1
0.78	1.26545	0.56	2.86009	0.679	0.199	3	MAP2	MAP2
0.778	1.28253	0.556	3.13792	0.645	0.142	3	SEMA3C	SEMA3C
0.772	1.24869	0.544	2.78573	0.663	0.174	3	NES	NES
0.77	1.34405	0.54	2.88993	0.668	0.226	3	EFEMP1	EFEMP1
0.77	1.14095	0.54	2.41064	0.694	0.205	3	ANTXR1	ANTXR1
0.768	1.07103	0.536	2.74676	0.639	0.122	3	TBX4	TBX4
0.767	1.08974	0.534	1.71223	0.881	0.453	3	C15H11orf96	C15H11orf96
0.766	0.682103	0.532	1.00555	0.997	0.753	3	VIM	VIM
0.758	1.28715	0.516	4.15447	0.557	0.057	3	WNT11	WNT11
0.756	1.67207	0.512	2.43846	0.819	0.408	3	MGP	MGP
0.755	0.628698	0.51	1.0072	0.645	0.125	3	ACTA2	ACTA2
0.752	1.16383	0.504	3.56472	0.554	0.058	3	GPC6	GPC6
0.75	0.945808	0.5	1.42935	0.882	0.633	3	JUNB	JUNB
0.744	1.04116	0.488	1.61642	0.781	0.393	3	ELN	ELN
0.743	0.467311	0.486	0.764204	0.677	0.188	3	TAGLN	TAGLN
0.739	1.37066	0.478	2.6909	0.616	0.174	3	COL12A1	COL12A1
0.739	1.00756	0.478	2.43552	0.589	0.122	3	NR2F1	NR2F1
0.738	0.882211	0.476	2.00557	0.67	0.299	3	ANXA6	ANXA6
0.737	1.57056	0.474	3.40242	0.522	0.052	3	MFAP5	MFAP5
0.736	0.994872	0.472	2.17257	0.643	0.227	3	LOC105606593	LOC105606593
0.736	0.72608	0.472	1.34541	0.751	0.333	3	COL5A2	COL5A2
0.731	0.869087	0.462	1.63053	0.716	0.336	3	ZEB2	ZEB2
0.729	0.850026	0.458	1.56745	0.749	0.391	3	EVA1B	EVA1B
0.721	1.0471	0.442	4.44481	0.471	0.039	3	EPB41L3	EPB41L3
0.721	0.758258	0.442	1.33641	0.773	0.499	3	CADM1	CADM1
0.721	0.862459	0.442	2.06891	0.586	0.159	3	MXRA8	MXRA8
0.717	1.06241	0.434	3.45658	0.493	0.076	3	LTBP2	LTBP2
0.717	0.980241	0.434	2.87524	0.528	0.131	3	LHFPL2	LHFPL2
0.716	0.991327	0.432	3.2995	0.491	0.072	3	ITGA9	ITGA9
0.71	0.573987	0.42	1.09308	0.708	0.301	3	ENG	ENG
0.709	0.479853	0.418	0.955954	0.649	0.209	3	PCOLCE	PCOLCE
0.708	0.911258	0.416	2.56957	0.506	0.11	3	SEMA5A	SEMA5A
0.708	0.849035	0.416	1.39073	0.81	0.621	3	LOC101118133	TUBA1A
0.707	1.02585	0.414	3.3778	0.466	0.062	3	CDH13	CDH13
0.705	0.491119	0.41	0.945803	0.664	0.237	3	BGN	BGN
0.703	0.775089	0.406	1.65955	0.649	0.346	3	LPP	LPP
0.702	0.841086	0.404	2.40134	0.514	0.134	3	GPM6B	GPM6B
0.702	0.619852	0.404	1.23764	0.726	0.429	3	PPIC	PPIC
0.702	0.455007	0.404	0.675548	0.988	0.955	3	HSP90AB1	HSP90AB1
0.701	0.795898	0.402	1.80881	0.603	0.273	3	ANTXR2	ANTXR2

## Sheet: cluster4
myAUC	avg_diff	power	avg_log2FC	pct.1	pct.2	cluster	gene	genes_no_LOC
0.981	2.43782	0.962	4.01358	0.997	0.217	4	AGER	AGER
0.968	2.15819	0.936	3.83819	0.987	0.199	4	PDPN	PDPN
0.963	2.14124	0.926	3.479	0.994	0.238	4	LOC101118990	name
0.963	1.81771	0.926	2.89716	0.996	0.484	4	LOC105616898	BCAM
0.96	2.25503	0.92	3.889	0.976	0.183	4	GSTA1-1	GSTA1-1
0.96	2.41286	0.92	4.16811	0.972	0.158	4	COL4A4	COL4A4
0.956	2.09726	0.912	3.73094	0.973	0.175	4	CLDN18	CLDN18
0.941	1.85639	0.882	2.88693	0.99	0.6	4	PRDX6	PRDX6
0.939	1.93695	0.878	3.53709	0.952	0.165	4	TACSTD2	TACSTD2
0.925	1.68997	0.85	2.81331	0.971	0.472	4	LRRFIP1	LRRFIP1
0.922	1.87495	0.844	3.70896	0.918	0.183	4	EDIL3	EDIL3
0.92	1.87218	0.84	3.65838	0.914	0.16	4	SPOCK2	SPOCK2
0.919	1.96532	0.838	4.03167	0.892	0.101	4	AQP5	AQP5
0.914	1.62173	0.828	3.65859	0.896	0.146	4	LAMB3	LAMB3
0.912	1.52734	0.824	2.94379	0.932	0.183	4	GPRC5A	GPRC5A
0.912	1.20286	0.824	1.88482	0.995	0.689	4	SPINT2	SPINT2
0.908	1.4085	0.816	2.33625	0.974	0.526	4	EMP2	EMP2
0.906	1.80215	0.812	3.65702	0.89	0.179	4	LMO7	LMO7
0.905	1.43194	0.81	2.43343	0.966	0.354	4	PHLDA1	PHLDA1
0.897	1.44891	0.794	2.59308	0.938	0.421	4	NBEAL1	NBEAL1
0.895	1.47498	0.79	2.64104	0.937	0.233	4	GSTT2B	GSTT2B
0.895	1.51157	0.79	3.00527	0.896	0.23	4	TMEM238	TMEM238
0.894	1.58765	0.788	3.45239	0.871	0.161	4	MYH14	MYH14
0.893	1.64968	0.786	3.92426	0.847	0.12	4	LAMA3	LAMA3
0.89	1.25308	0.78	2.05398	0.964	0.655	4	APLP2	APLP2
0.886	1.40417	0.772	2.68445	0.91	0.211	4	NKX2-1	NKX2-1
0.884	1.41425	0.768	2.39793	0.945	0.279	4	TST	TST
0.884	1.25054	0.768	2.00151	0.97	0.712	4	CALM2	CALM2
0.884	1.33401	0.768	2.08469	0.981	0.738	4	AHNAK	AHNAK
0.883	1.36686	0.766	2.28309	0.948	0.242	4	LOC101117946	KRT19
0.881	2.28838	0.762	4.6442	0.807	0.082	4	COL4A3	COL4A3
0.88	1.44594	0.76	2.41835	0.937	0.244	4	KRT8	KRT8
0.879	1.12445	0.758	1.69803	0.993	0.84	4	S100A10	S100A10
0.878	1.51317	0.756	3.45096	0.836	0.172	4	ARHGEF26	ARHGEF26
0.874	1.69703	0.748	4.29222	0.8	0.099	4	LOC105605335	LOC105615771
0.87	1.46565	0.74	2.71882	0.885	0.295	4	MGST1	MGST1
0.87	1.15794	0.74	1.84538	0.975	0.479	4	ANXA1	ANXA1
0.868	0.996463	0.736	1.53704	0.992	0.77	4	ANXA2	ANXA2
0.868	1.3289	0.736	2.55054	0.884	0.36	4	WWC2	WWC2
0.866	1.51722	0.732	2.63675	0.91	0.376	4	SDPR	SDPR
0.863	1.22135	0.726	2.2531	0.911	0.404	4	APBB2	APBB2
0.863	1.41363	0.726	2.92795	0.854	0.26	4	AGRN	AGRN
0.859	1.32552	0.718	2.83595	0.844	0.227	4	DMD	DMD
0.859	1.73897	0.718	3.50748	0.817	0.19	4	ADM	ADM
0.852	1.25585	0.704	2.54432	0.852	0.216	4	EPCAM	EPCAM
0.849	1.54128	0.698	3.2286	0.808	0.216	4	SLC26A2	SLC26A2
0.849	1.11869	0.698	1.83742	0.955	0.51	4	EPHX1	EPHX1
0.847	1.3521	0.694	2.84469	0.823	0.249	4	PPP1R9A	PPP1R9A
0.845	1.12791	0.69	1.95099	0.91	0.567	4	LOC105614854	name
0.842	1.08193	0.684	1.85487	0.927	0.485	4	ANXA3	ANXA3
0.842	1.1036	0.684	1.83892	0.932	0.44	4	LIMCH1	LIMCH1
0.84	1.4961	0.68	3.92245	0.741	0.106	4	DTNA	DTNA
0.836	1.2062	0.672	2.37072	0.846	0.368	4	GLRX5	GLRX5
0.835	1.2001	0.67	2.43829	0.832	0.307	4	PTGR1	PTGR1
0.834	1.45761	0.668	3.8599	0.731	0.108	4	SEMA6D	SEMA6D
0.834	1.30644	0.668	3.02344	0.775	0.161	4	NEBL	NEBL
0.832	1.02449	0.664	1.72443	0.926	0.573	4	PRDX5	PRDX5
0.829	1.04918	0.658	1.81858	0.916	0.491	4	CADM1	CADM1
0.828	1.24366	0.656	2.09012	0.908	0.544	4	EZR	EZR
0.827	1.23864	0.654	3.08105	0.748	0.141	4	PERP	PERP
0.825	1.28291	0.65	3.13726	0.746	0.147	4	PLEKHB1	PLEKHB1
0.824	1.22751	0.648	2.67595	0.794	0.254	4	LAMA5	LAMA5
0.823	1.15403	0.646	2.39936	0.787	0.174	4	KRT7	KRT7
0.823	0.960659	0.646	1.609	0.942	0.506	4	LOC101114075	SULT1A1
0.822	1.19416	0.644	2.71333	0.774	0.177	4	CDH1	CDH1
0.818	1.03282	0.636	1.76269	0.906	0.379	4	NPNT	NPNT
0.818	1.39849	0.636	3.25718	0.729	0.138	4	FLRT3	FLRT3
0.817	1.12474	0.634	2.31688	0.796	0.191	4	MATN4	MATN4
0.813	1.19436	0.626	3.09088	0.717	0.14	4	GPM6A	GPM6A
0.812	0.633416	0.624	0.941794	0.999	0.958	4	MYL6	MYL6
0.812	1.04067	0.624	2.02749	0.826	0.283	4	ID4	ID4
0.812	1.07759	0.624	2.05282	0.838	0.31	4	ALCAM	ALCAM
0.811	0.803728	0.622	1.23591	0.981	0.829	4	S100A11	S100A11
0.807	0.822331	0.614	1.35299	0.943	0.709	4	SEPW1	SEPW1
0.806	1.10482	0.612	2.78678	0.731	0.185	4	MBOAT1	MBOAT1
0.806	1.22621	0.612	3.67323	0.676	0.098	4	SLC1A1	SLC1A1
0.805	1.37092	0.61	4.24702	0.654	0.065	4	SEMA3E	SEMA3E
0.804	1.19987	0.608	3.20236	0.698	0.136	4	DSG2	DSG2
0.801	1.0083	0.602	1.74406	0.746	0.191	4	S100A2	S100A2
0.801	1.1144	0.602	2.6207	0.739	0.195	4	PTPRF	PTPRF
0.8	1.27328	0.6	3.06633	0.709	0.188	4	DDX47	DDX47
0.8	1.16323	0.6	3.0811	0.696	0.147	4	VEGFA	VEGFA
0.8	1.2067	0.6	2.55252	0.73	0.161	4	LOC106991745	LOC106991745
0.798	1.18238	0.596	2.8456	0.717	0.19	4	LGMN	LGMN
0.796	0.927074	0.592	1.64064	0.881	0.505	4	UTRN	UTRN
0.795	1.35548	0.59	4.32958	0.633	0.066	4	RTKN2	RTKN2
0.795	1.76228	0.59	3.13991	0.767	0.34	4	POR	POR
0.795	1.1523	0.59	3.28501	0.672	0.125	4	ANKRD29	ANKRD29
0.795	1.07921	0.59	2.66322	0.713	0.163	4	IRX1	IRX1
0.794	1.18138	0.588	2.54643	0.734	0.214	4	SELENBP1	SELENBP1
0.791	1.19536	0.582	2.75807	0.714	0.223	4	HSD17B11	HSD17B11
0.79	0.826376	0.58	1.41322	0.907	0.469	4	CAV1	CAV1
0.787	1.0481	0.574	2.29891	0.73	0.186	4	KLF5	KLF5
0.786	0.811691	0.572	1.26464	0.967	0.833	4	LOC101104348	LOC101104348
0.785	1.04327	0.57	2.46353	0.719	0.233	4	BACE2	BACE2
0.783	1.09215	0.566	1.91894	0.848	0.502	4	GOLGA4	GOLGA4
0.782	1.14872	0.564	2.84274	0.685	0.176	4	LOXL3	LOXL3
0.782	1.11287	0.564	1.84004	0.877	0.491	4	PMP22	PMP22
0.779	1.08431	0.558	2.55226	0.704	0.207	4	CLIC5	CLIC5
0.778	1.06954	0.556	2.37365	0.729	0.293	4	WNK1	WNK1
0.778	1.07577	0.556	2.94663	0.659	0.149	4	FZD2	FZD2
0.776	1.09934	0.552	2.1121	0.716	0.191	4	KRT18	KRT18
0.776	0.768708	0.552	1.25377	0.928	0.694	4	MIF	MIF
0.774	1.08075	0.548	2.6254	0.683	0.212	4	LOC101105356	POGLUT3
0.772	1.05079	0.544	2.23408	0.719	0.242	4	TGFB2	TGFB2
0.771	1.01472	0.542	2.08859	0.735	0.25	4	LOC101117657	METTL7A
0.77	1.36562	0.54	2.71268	0.725	0.333	4	TMEM165	TMEM165
0.769	0.71799	0.538	1.22504	0.816	0.248	4	WFDC2	WFDC2
0.768	0.763646	0.536	1.35121	0.892	0.615	4	CD164	CD164
0.766	1.07735	0.532	2.91515	0.643	0.164	4	ATP11A	ATP11A
0.764	0.919843	0.528	1.86313	0.773	0.395	4	NDFIP2	NDFIP2
0.763	0.957106	0.526	1.98309	0.753	0.342	4	PVRL3	PVRL3
0.762	0.630429	0.524	1.00727	0.934	0.568	4	CD9	CD9
0.762	1.29302	0.524	2.13084	0.837	0.518	4	LOC101114239	AKAP2
0.761	0.921845	0.522	1.95642	0.732	0.273	4	GJA1	GJA1
0.761	0.676865	0.522	1.13451	0.916	0.519	4	CAV2	CAV2
0.76	1.30756	0.52	3.80262	0.578	0.083	4	NOXO1	NOXO1
0.76	0.964159	0.52	2.30672	0.679	0.223	4	MYOF	MYOF
0.76	1.71482	0.52	5.00388	0.549	0.041	4	SCEL	SCEL
0.759	0.530571	0.518	0.877855	0.802	0.23	4	SLC34A2	SLC34A2
0.759	1.2561	0.518	2.88743	0.622	0.132	4	SERPINE1	SERPINE1
0.758	0.773968	0.516	1.34258	0.865	0.494	4	DSTN	DSTN
0.756	1.01407	0.512	2.98375	0.606	0.131	4	PPL	PPL
0.756	1.03665	0.512	2.22295	0.696	0.28	4	LOC101108851	IDI1
0.755	0.93363	0.51	1.95997	0.731	0.34	4	MYO9A	MYO9A
0.755	0.985991	0.51	1.85922	0.784	0.444	4	NFE2L2	NFE2L2
0.755	1.05678	0.51	2.74245	0.636	0.187	4	TP53BP2	TP53BP2
0.751	0.995778	0.502	2.98571	0.597	0.132	4	TMOD1	TMOD1
0.751	0.988074	0.502	3.19636	0.58	0.101	4	SEMA3B	SEMA3B
0.75	0.864455	0.5	1.9377	0.706	0.281	4	LOC101107036	CNN2
0.75	0.854254	0.5	1.30018	0.966	0.911	4	YBX1	YBX1
0.749	0.953179	0.498	3.12844	0.58	0.117	4	PRKCZ	PRKCZ
0.748	1.56181	0.496	4.80551	0.527	0.042	4	HSD17B13	HSD17B13
0.748	0.749101	0.496	1.42485	0.804	0.404	4	TSPAN13	TSPAN13
0.748	1.04506	0.496	3.62562	0.552	0.077	4	PLCE1	PLCE1
0.748	1.0369	0.496	2.6645	0.61	0.145	4	AOX1	AOX1
0.748	0.979845	0.496	2.97933	0.589	0.131	4	EPB41L5	EPB41L5
0.748	1.8242	0.496	4.78346	0.525	0.037	4	DPEP1	DPEP1
0.745	0.852757	0.49	1.80383	0.716	0.299	4	CGNL1	CGNL1
0.745	0.838558	0.49	1.88668	0.7	0.289	4	PAWR	PAWR
0.745	0.806156	0.49	1.69928	0.732	0.319	4	LOC443411	FXYD6
0.745	0.920373	0.49	2.24735	0.633	0.161	4	PRR15L	PRR15L
0.744	1.05397	0.488	2.45523	0.627	0.174	4	PRSS35	PRSS35
0.744	0.85316	0.488	1.61983	0.787	0.451	4	GLS	GLS
0.742	1.01546	0.484	4.32805	0.519	0.045	4	INHA	INHA
0.742	0.904589	0.484	2.49584	0.606	0.15	4	MPZL2	MPZL2
0.742	0.969999	0.484	3.28411	0.556	0.098	4	CGN	CGN
0.74	0.933012	0.48	3.07078	0.562	0.111	4	KRTCAP3	KRTCAP3
0.74	0.883736	0.48	1.71054	0.766	0.443	4	CAPN2	CAPN2
0.739	0.698726	0.478	1.23872	0.861	0.61	4	FERMT2	FERMT2
0.739	0.898604	0.478	1.99164	0.688	0.303	4	RAB11FIP2	RAB11FIP2
0.739	0.923465	0.478	3.06123	0.563	0.116	4	BCAM	BCAM
0.738	0.995116	0.476	3.40302	0.541	0.085	4	EDN3	EDN3
0.737	0.921143	0.474	2.34938	0.627	0.216	4	MPP5	MPP5
0.737	0.915295	0.474	1.82012	0.737	0.39	4	TEAD1	TEAD1
0.737	0.924244	0.474	2.90204	0.56	0.108	4	VEPH1	VEPH1
0.736	0.835354	0.472	1.62118	0.761	0.418	4	KLHL24	KLHL24
0.735	0.732955	0.47	1.43026	0.788	0.487	4	SMAP1	SMAP1
0.735	0.740662	0.47	1.33805	0.831	0.573	4	CTNNA1	CTNNA1
0.735	1.00371	0.47	3.26325	0.546	0.104	4	LOC105610494	MISP3
0.735	0.883058	0.47	2.07944	0.653	0.253	4	KIAA0754	KIAA0754
0.733	0.857378	0.466	2.58163	0.575	0.135	4	PRSS8	PRSS8
0.733	0.983474	0.466	3.28466	0.539	0.094	4	ITGB6	ITGB6
0.732	0.658331	0.464	1.23133	0.784	0.391	4	TSTD1	TSTD1
0.731	0.821421	0.462	1.96415	0.662	0.273	4	TWSG1	TWSG1
0.729	0.816389	0.458	1.6175	0.745	0.416	4	FGFR1	FGFR1
0.729	0.988336	0.458	3.43854	0.523	0.089	4	TM7SF2	TM7SF2
0.728	0.872931	0.456	2.1473	0.628	0.227	4	BMPR1A	BMPR1A
0.728	0.85173	0.456	2.77976	0.554	0.133	4	LRRC1	LRRC1
0.728	0.604292	0.456	1.1265	0.789	0.372	4	CTSH	CTSH
0.727	0.818352	0.454	2.22405	0.604	0.195	4	NDRG2	NDRG2
0.727	0.823755	0.454	2.00034	0.649	0.271	4	NPEPPS	NPEPPS
0.726	0.6236	0.452	1.01291	0.896	0.615	4	ID2	ID2
0.726	0.927959	0.452	2.36594	0.613	0.212	4	SUN1	SUN1
0.726	0.760781	0.452	1.55864	0.738	0.38	4	AMOTL2	AMOTL2
0.725	0.77897	0.45	1.82297	0.657	0.272	4	OCLN	OCLN
0.724	0.888226	0.448	3.23316	0.518	0.097	4	SAMD12	SAMD12
0.723	0.849229	0.446	2.52125	0.564	0.155	4	GATA6	GATA6
0.723	0.86528	0.446	2.07074	0.635	0.271	4	SOD1	SOD1
0.723	0.90578	0.446	3.20931	0.519	0.097	4	EXO5	EXO5
0.722	0.894635	0.444	3.20613	0.512	0.086	4	PLA2R1	PLA2R1
0.722	0.843664	0.444	2.1994	0.599	0.205	4	MAGI3	MAGI3
0.721	0.867511	0.442	2.32098	0.574	0.166	4	SGMS2	SGMS2
0.721	0.829239	0.442	1.93526	0.645	0.261	4	TNS3	TNS3
0.721	0.789513	0.442	2.18137	0.576	0.151	4	CLDN7	CLDN7
0.72	0.772897	0.44	1.81622	0.658	0.304	4	PIAS1	PIAS1
0.719	0.812092	0.438	2.12045	0.588	0.176	4	MAL2	MAL2
0.718	0.716588	0.436	1.44738	0.738	0.412	4	ADAM10	ADAM10
0.717	0.723774	0.434	1.56579	0.701	0.362	4	CCSER2	CCSER2
0.717	0.535516	0.434	0.94831	0.861	0.644	4	PSAP	PSAP
0.717	0.82587	0.434	2.4033	0.568	0.177	4	LOC101105348	SLC44A2
0.716	0.694096	0.432	1.28315	0.787	0.482	4	ALDH2	ALDH2
0.713	0.699878	0.426	1.18425	0.788	0.402	4	HOPX	HOPX
0.713	0.839075	0.426	1.99796	0.615	0.25	4	MAGI1	MAGI1
0.712	0.552032	0.424	0.951721	0.88	0.724	4	TMEM59	TMEM59
0.711	0.5733	0.422	0.995389	0.851	0.599	4	CD59	CD59
0.71	0.532501	0.42	1.07075	0.66	0.197	4	SFTA2	SFTA2
0.709	0.7945	0.418	2.562	0.527	0.138	4	STXBP2	STXBP2
0.709	0.747034	0.418	1.85109	0.622	0.278	4	CCDC6	CCDC6
0.709	0.804161	0.418	2.67587	0.513	0.112	4	FOXA2	FOXA2
0.708	0.844774	0.416	2.35639	0.547	0.166	4	PDZD2	PDZD2
0.708	0.765449	0.416	1.80665	0.644	0.313	4	NFYC	NFYC
0.707	0.768087	0.414	2.24525	0.542	0.15	4	CXADR	CXADR
0.705	0.673232	0.41	1.24573	0.778	0.493	4	PLS3	PLS3
0.705	0.841061	0.41	2.48416	0.528	0.147	4	OSBPL3	OSBPL3
0.705	0.392456	0.41	0.606819	0.978	0.786	4	SPTBN1	SPTBN1
0.705	0.735318	0.41	1.64791	0.65	0.313	4	TNS1	TNS1
0.704	0.729368	0.408	1.5994	0.667	0.35	4	SECISBP2L	SECISBP2L
0.704	0.731815	0.408	2.10338	0.543	0.151	4	PRSS22	PRSS22
0.704	0.857211	0.408	3.57971	0.46	0.066	4	DSC2	DSC2
0.704	0.694569	0.408	1.42057	0.634	0.251	4	PRSS23	PRSS23
0.703	0.752434	0.406	1.96638	0.587	0.241	4	TMEM65	TMEM65
0.703	0.725321	0.406	1.75916	0.617	0.276	4	HPCAL1	HPCAL1
0.702	0.731016	0.404	1.49756	0.698	0.4	4	RHOBTB3	RHOBTB3
0.702	0.791114	0.404	2.44022	0.514	0.134	4	FADS3	FADS3
0.702	0.796029	0.404	2.60635	0.498	0.113	4	PARD6B	PARD6B
0.701	0.74955	0.402	1.87665	0.595	0.248	4	EIF2AK4	EIF2AK4
0.701	0.685113	0.402	1.56132	0.656	0.359	4	RAB21	RAB21
0.701	0.729439	0.402	1.43854	0.734	0.489	4	PPP1CB	PPP1CB
0.701	0.662505	0.402	1.29903	0.74	0.477	4	YPEL3	YPEL3
0.701	0.625486	0.402	1.13151	0.791	0.503	4	LOC101108984	DPYSL2
0.701	0.745478	0.402	1.80558	0.608	0.264	4	N4BP2L1	N4BP2L1
0.701	0.662484	0.402	1.53105	0.619	0.264	4	ATP13A3	ATP13A3

## Sheet: cluster5
myAUC	avg_diff	power	avg_log2FC	pct.1	pct.2	cluster	gene	genes_no_LOC
0.979	2.09494	0.958	3.24589	0.996	0.574	5	CALD1	CALD1
0.931	2.20816	0.862	4.20077	0.923	0.212	5	IGFBP7	IGFBP7
0.897	1.86054	0.794	3.01608	0.939	0.263	5	WFDC1	WFDC1
0.889	2.75196	0.778	4.39685	0.865	0.186	5	TAGLN	TAGLN
0.888	1.50219	0.776	2.30374	0.982	0.712	5	CST3	CST3
0.878	2.70459	0.756	4.26193	0.831	0.124	5	ACTA2	ACTA2
0.876	2.35851	0.752	4.3444	0.801	0.079	5	MYH11	MYH11
0.872	1.91254	0.744	5.27262	0.767	0.034	5	PLN	PLN
0.87	2.77077	0.74	4.76504	0.804	0.122	5	TPM2	TPM2
0.869	1.62879	0.738	4.37135	0.786	0.101	5	MFGE8	MFGE8
0.868	1.75104	0.736	5.67236	0.756	0.037	5	GUCY1B3	GUCY1B3
0.868	1.78098	0.736	2.76644	0.951	0.457	5	C15H11orf96	C15H11orf96
0.864	2.50864	0.728	3.97346	0.922	0.569	5	TPM1	TPM1
0.864	1.18559	0.728	1.92255	0.968	0.545	5	RARRES2	RARRES2
0.86	1.22023	0.72	2.17122	0.913	0.536	5	PPP1R12A	PPP1R12A
0.857	1.66178	0.714	4.98503	0.746	0.06	5	NOTCH3	NOTCH3
0.846	1.29882	0.692	2.13215	0.912	0.274	5	PPP1R14A	PPP1R14A
0.835	1.49866	0.67	3.9568	0.732	0.113	5	SEPT4	SEPT4
0.833	1.12991	0.666	1.81978	0.954	0.491	5	LGALS1	LGALS1
0.829	1.19304	0.658	2.32886	0.843	0.303	5	PKIG	PKIG
0.828	1.23555	0.656	2.25216	0.842	0.263	5	SDC2	SDC2
0.825	0.984032	0.65	1.45829	0.998	0.959	5	MYL6	MYL6
0.824	2.27072	0.648	7.26099	0.657	0.018	5	LOC101102327	COX4I2
0.82	1.24644	0.64	2.429	0.825	0.305	5	LHFP	LHFP
0.819	1.5929	0.638	2.91171	0.781	0.229	5	MYLK	MYLK
0.803	1.44618	0.606	3.47706	0.647	0.049	5	DES	DES
0.794	1.45727	0.588	5.08666	0.614	0.039	5	GUCY1A3	GUCY1A3
0.794	0.806545	0.588	1.19492	0.931	0.373	5	APOE	APOE
0.793	1.34058	0.586	2.24034	0.896	0.47	5	TIMP1	TIMP1
0.78	0.851949	0.56	1.27373	0.99	0.781	5	COL4A1	COL4A1
0.776	0.921197	0.552	1.3446	0.852	0.415	5	MGP	MGP
0.771	1.23346	0.542	3.25865	0.628	0.11	5	SEMA5A	SEMA5A
0.766	0.937434	0.532	1.71523	0.802	0.328	5	EDNRA	EDNRA
0.764	2.10394	0.528	7.05237	0.537	0.017	5	NDUFA4L2	NDUFA4L2
0.761	1.17187	0.522	4.18052	0.56	0.044	5	RASL12	RASL12
0.759	0.826082	0.518	1.33329	0.943	0.791	5	SEPT7	SEPT7
0.759	1.37225	0.518	4.91129	0.546	0.042	5	LOC105611978	LOC105611978
0.758	1.01741	0.516	2.87679	0.615	0.123	5	PRKG1	PRKG1
0.757	1.06923	0.514	1.87622	0.823	0.521	5	FLNA	FLNA
0.754	1.20763	0.508	6.56162	0.517	0.011	5	HEYL	HEYL
0.747	0.689277	0.494	1.29582	0.747	0.241	5	BGN	BGN
0.743	1.40402	0.486	5.09544	0.505	0.024	5	CCDC3	CCDC3
0.74	0.318002	0.48	0.470401	0.995	0.974	5	FTH1	FTH1
0.737	0.758461	0.474	1.42421	0.775	0.34	5	ZEB2	ZEB2
0.732	1.02256	0.464	2.92751	0.555	0.121	5	RAMP1	RAMP1
0.731	0.799348	0.462	1.5321	0.768	0.442	5	CHCHD10	CHCHD10
0.729	1.0445	0.458	3.9599	0.492	0.038	5	CPE	CPE
0.726	0.926144	0.452	2.2435	0.61	0.195	5	PDE5A	PDE5A
0.724	0.843315	0.448	1.74033	0.684	0.274	5	MEF2C	MEF2C
0.723	0.961674	0.446	2.05804	0.642	0.262	5	GLIPR2	GLIPR2
0.722	1.44786	0.444	3.83554	0.498	0.067	5	MEST	MEST
0.722	0.978157	0.444	2.87747	0.54	0.131	5	SMTN	SMTN
0.722	1.5143	0.444	3.13793	0.564	0.157	5	PCDH18	PCDH18
0.72	0.855755	0.44	1.82254	0.63	0.22	5	ANTXR1	ANTXR1
0.719	0.804803	0.438	1.59582	0.691	0.311	5	PMEPA1	PMEPA1
0.719	0.943057	0.438	2.91981	0.527	0.112	5	PEAR1	PEAR1
0.718	0.573268	0.436	1.01546	0.76	0.286	5	COL6A1	COL6A1
0.718	1.94952	0.436	7.46662	0.442	0.008	5	RGS5	RGS5
0.716	0.873674	0.432	1.49877	0.828	0.631	5	MGST3	MGST3
0.715	0.677966	0.43	1.26494	0.794	0.555	5	TLN1	TLN1
0.715	0.993148	0.43	3.14013	0.504	0.094	5	ARHGAP42	ARHGAP42
0.712	0.781462	0.424	1.59799	0.698	0.38	5	ACTN1	ACTN1
0.712	0.920475	0.424	2.69757	0.535	0.148	5	SMARCD3	SMARCD3
0.712	0.935376	0.424	1.70283	0.658	0.275	5	SLC2A3	SLC2A3
0.711	0.889225	0.422	2.37225	0.554	0.166	5	LOC101115476	FXYD1
0.711	1.06283	0.422	3.44322	0.482	0.07	5	LOC105608416	LOC105608416
0.709	0.823823	0.418	1.8574	0.61	0.244	5	LOC101122183	CRIM1
0.708	0.694879	0.416	1.36772	0.717	0.353	5	LAMA4	LAMA4
0.706	0.80669	0.412	2.08505	0.577	0.204	5	TGFB1I1	TGFB1I1
0.704	0.41396	0.408	0.608015	0.996	0.972	5	MT-COX1	MT-COX1
0.704	1.12362	0.408	2.62264	0.523	0.136	5	NR2F1	NR2F1
0.704	0.545464	0.408	0.828231	0.891	0.638	5	JUNB	JUNB
0.704	0.564196	0.408	0.992175	0.857	0.674	5	SLC25A3	SLC25A3
0.703	0.805346	0.406	1.43297	0.766	0.457	5	LOC101115805	COL4A2
0.702	0.815171	0.404	1.95461	0.586	0.22	5	NR2F2	NR2F2

## Sheet: cluster6
myAUC	avg_diff	power	avg_log2FC	pct.1	pct.2	cluster	gene	genes_no_LOC
0.954	2.74313	0.908	4.25314	0.961	0.203	6	DCN	DCN
0.906	1.82357	0.812	2.65632	0.971	0.412	6	MGP	MGP
0.886	1.90281	0.772	3.79688	0.848	0.138	6	COL14A1	COL14A1
0.885	1.68813	0.77	2.5487	0.968	0.66	6	SPARC	SPARC
0.853	1.87673	0.706	3.33195	0.844	0.24	6	BGN	BGN
0.848	2.41872	0.696	3.6145	0.89	0.33	6	COL3A1	COL3A1
0.846	1.56291	0.692	2.90706	0.854	0.288	6	TIMP2	TIMP2
0.843	3.25611	0.686	4.98154	0.803	0.258	6	COL1A2	COL1A2
0.84	1.32162	0.68	2.15761	0.881	0.227	6	OGN	OGN
0.84	3.45677	0.68	5.31995	0.781	0.251	6	COL1A1	COL1A1
0.837	1.46375	0.674	3.06306	0.79	0.167	6	RBP4	RBP4
0.832	1.81104	0.664	3.29506	0.79	0.214	6	PCOLCE	PCOLCE
0.831	1.40919	0.662	2.36521	0.869	0.311	6	PLAC9	PLAC9
0.828	2.0149	0.656	3.82479	0.753	0.153	6	C3H2orf40	C3H2orf40
0.815	2.69398	0.63	7.7889	0.636	0.014	6	SERPINF1	SERPINF1
0.811	2.13627	0.622	3.77439	0.783	0.29	6	GSN	GSN
0.809	1.03782	0.618	1.76332	0.901	0.434	6	FSTL1	FSTL1
0.804	1.18817	0.608	2.02924	0.844	0.285	6	COL6A1	COL6A1
0.801	1.77255	0.602	3.3192	0.699	0.137	6	PTN	PTN
0.798	2.67853	0.596	5.41283	0.634	0.055	6	DLK1	DLK1
0.796	1.47181	0.592	3.05108	0.728	0.23	6	FBN1	FBN1
0.793	1.782	0.586	4.16026	0.656	0.121	6	FBLN1	FBLN1
0.793	1.01635	0.586	1.54986	0.945	0.555	6	GTL2	GTL2
0.79	1.36075	0.58	2.45096	0.776	0.287	6	NUPR1	NUPR1
0.788	2.47098	0.576	7.3011	0.584	0.012	6	LUM	LUM
0.78	0.631019	0.56	0.957263	0.987	0.918	6	PPIB	PPIB
0.777	1.74849	0.554	3.32036	0.665	0.142	6	CCDC80	CCDC80
0.776	1.04646	0.552	2.39105	0.703	0.165	6	MXRA8	MXRA8
0.774	1.0322	0.548	1.91061	0.728	0.163	6	GPC3	GPC3
0.769	1.11242	0.538	1.71235	0.917	0.718	6	CST3	CST3
0.767	0.991828	0.534	1.76868	0.751	0.227	6	COL6A3	COL6A3
0.765	0.708436	0.53	1.1969	0.92	0.713	6	LOC101102183	SEC61G
0.761	1.01816	0.522	3.12452	0.6	0.087	6	PRRX2	PRRX2
0.756	1.07674	0.512	4.57152	0.539	0.03	6	GLT8D2	GLT8D2
0.755	1.36454	0.51	6.36311	0.52	0.013	6	PDGFRL	PDGFRL
0.755	1.35217	0.51	2.39407	0.724	0.347	6	COL5A2	COL5A2
0.753	0.854565	0.506	1.25763	0.996	0.76	6	VIM	VIM
0.744	2.41038	0.488	7.7722	0.5	0.016	6	COL11A1	COL11A1
0.744	0.58061	0.488	0.906712	0.969	0.884	6	UQCRH	UQCRH
0.739	3.29237	0.478	8.50858	0.487	0.015	6	COL9A3	COL9A3
0.738	1.58247	0.476	7.60842	0.482	0.007	6	MYOC	MYOC
0.737	1.39027	0.474	6.74088	0.481	0.01	6	CPZ	CPZ
0.737	1.90104	0.474	3.08991	0.73	0.373	6	IER3	IER3
0.736	1.58487	0.472	5.11606	0.502	0.038	6	FMOD	FMOD
0.735	0.780785	0.47	1.57133	0.759	0.446	6	NUCB1	NUCB1
0.731	0.907604	0.462	1.53727	0.844	0.477	6	TIMP1	TIMP1
0.731	0.580542	0.462	0.878746	0.98	0.908	6	EEF1B2	EEF1B2
0.731	1.4404	0.462	7.06961	0.468	0.007	6	FAP	FAP
0.73	1.02963	0.46	2.15688	0.576	0.107	6	CAPN6	CAPN6
0.73	1.12524	0.46	2.9824	0.524	0.069	6	MEST	MEST
0.73	1.0045	0.46	1.86802	0.75	0.476	6	RCN1	RCN1
0.73	1.01561	0.46	5.68904	0.468	0.009	6	PRRX1	PRRX1
0.729	0.871422	0.458	2.10628	0.62	0.205	6	DAB2	DAB2
0.729	0.846542	0.458	1.6642	0.688	0.25	6	EMP3	EMP3
0.728	1.14866	0.456	3.42491	0.525	0.086	6	LOC101107430	C1R
0.726	0.915686	0.452	1.55499	0.832	0.575	6	MFAP2	MFAP2
0.726	0.810983	0.452	1.77182	0.683	0.305	6	CTSK	CTSK
0.724	1.88545	0.448	2.88948	0.734	0.408	6	ELN	ELN
0.723	0.787787	0.446	1.88526	0.653	0.276	6	KDELR3	KDELR3
0.72	0.955622	0.44	2.16543	0.631	0.253	6	SERPING1	SERPING1
0.719	0.98057	0.438	2.26832	0.593	0.188	6	ECM2	ECM2
0.718	0.46727	0.436	0.737418	0.969	0.883	6	LAPTM4A	LAPTM4A
0.718	0.923037	0.436	3.20567	0.503	0.077	6	RCN3	RCN3
0.716	1.11722	0.432	1.65293	0.811	0.519	6	FOS	FOS
0.711	1.242	0.422	7.04427	0.428	0.007	6	GDF10	GDF10
0.709	0.989106	0.418	3.22713	0.486	0.074	6	COL16A1	COL16A1
0.707	1.91787	0.414	7.09073	0.422	0.012	6	HAPLN1	HAPLN1
0.707	0.417658	0.414	0.614398	0.963	0.649	6	IGF2	IGF2
0.707	1.14647	0.414	2.10401	0.652	0.323	6	PLPP3	PLPP3
0.706	0.803023	0.412	2.378	0.518	0.11	6	MMP23B	MMP23B
0.704	1.65762	0.408	5.51171	0.436	0.037	6	CRISPLD1	CRISPLD1
0.704	1.0771	0.408	1.83201	0.713	0.386	6	LOC101113728	CLU
0.701	0.71005	0.402	1.50797	0.687	0.395	6	PRDX4	PRDX4

## Sheet: cluster7
myAUC	avg_diff	power	avg_log2FC	pct.1	pct.2	cluster	gene	genes_no_LOC
0.983	3.05009	0.966	9.10892	0.967	0.01	7	TYROBP	TYROBP
0.96	2.56943	0.92	5.86225	0.94	0.071	7	LCP1	LCP1
0.943	2.59428	0.886	4.12574	0.976	0.251	7	SRGN	SRGN
0.938	2.94665	0.876	8.66934	0.88	0.011	7	PLEK	PLEK
0.937	1.77029	0.874	2.92048	0.977	0.509	7	GPX1	GPX1
0.931	2.20176	0.862	5.89647	0.882	0.046	7	FCER1G	FCER1G
0.928	2.57929	0.856	6.79756	0.865	0.036	7	CTSS	CTSS
0.921	1.92661	0.842	5.35277	0.863	0.023	7	PTPRC	PTPRC
0.919	1.79059	0.838	2.69718	0.994	0.702	7	SAT1	SAT1
0.915	2.38353	0.83	6.07296	0.848	0.031	7	CORO1A	CORO1A
0.906	4.71171	0.812	8.71039	0.827	0.055	7	CXCL8	CXCL8
0.906	1.74316	0.812	3.70084	0.906	0.186	7	COTL1	COTL1
0.905	1.85375	0.81	4.39998	0.863	0.1	7	TNFRSF1B	TNFRSF1B
0.901	1.40808	0.802	2.5613	0.96	0.271	7	LAPTM5	LAPTM5
0.898	1.81782	0.796	5.89304	0.812	0.018	7	CD53	CD53
0.895	2.19004	0.79	6.8478	0.803	0.028	7	TLR2	TLR2
0.895	1.47334	0.79	2.55034	0.95	0.512	7	LOC101106452	CYBA
0.891	1.73972	0.782	6.33211	0.796	0.018	7	PSTPIP1	PSTPIP1
0.889	1.41862	0.778	3.1798	0.885	0.221	7	EFHD2	EFHD2
0.876	1.55571	0.752	7.6043	0.758	0.007	7	SPI1	SPI1
0.872	1.3279	0.744	3.44483	0.836	0.164	7	FAM49B	FAM49B
0.87	1.90465	0.74	3.28424	0.898	0.359	7	NFKBIA	NFKBIA
0.869	1.50409	0.738	5.80183	0.754	0.023	7	APBB1IP	APBB1IP
0.867	1.1937	0.734	1.99944	0.953	0.641	7	ARPC1B	ARPC1B
0.866	2.69431	0.732	8.63497	0.738	0.012	7	IL1RN	IL1RN
0.863	1.37977	0.726	2.30667	0.935	0.652	7	PSAP	PSAP
0.862	1.70671	0.724	4.53256	0.753	0.028	7	IL2RG	IL2RG
0.861	0.814776	0.722	1.24791	0.995	0.918	7	OAZ1	OAZ1
0.861	1.67164	0.722	3.30002	0.839	0.228	7	METRNL	METRNL
0.86	3.81585	0.72	10.0056	0.726	0.012	7	LOC101114535	CCL3
0.859	1.66791	0.718	5.62204	0.734	0.015	7	FYB	FYB
0.857	2.13083	0.714	8.75214	0.717	0.005	7	AIF1	AIF1
0.851	2.15163	0.702	3.95709	0.847	0.305	7	SOD2	SOD2
0.851	2.56579	0.702	5.28246	0.769	0.145	7	HMOX1	HMOX1
0.851	1.59254	0.702	2.85034	0.859	0.303	7	CTSZ	CTSZ
0.85	1.53625	0.7	7.73662	0.705	0.007	7	PLBD1	PLBD1
0.85	1.59666	0.7	5.50153	0.723	0.031	7	PLAUR	PLAUR
0.847	1.16164	0.694	5.45266	0.713	0.023	7	LOC101115509	CSF2RA
0.847	1.67668	0.694	7.97168	0.699	0.007	7	CLEC4A	CLEC4A
0.847	1.0426	0.694	1.7198	0.958	0.716	7	ARPC2	ARPC2
0.846	1.24954	0.692	2.83111	0.826	0.206	7	LYN	LYN
0.846	2.19186	0.692	8.50711	0.695	0.004	7	C5AR1	C5AR1
0.843	1.57671	0.686	6.30062	0.7	0.024	7	CYBB	CYBB
0.842	1.21031	0.684	5.28462	0.701	0.015	7	PARVG	PARVG
0.839	4.63465	0.678	8.78217	0.698	0.039	7	S100A9	S100A9
0.837	1.585	0.674	3.24853	0.82	0.232	7	BASP1	BASP1
0.837	1.58511	0.674	2.93075	0.841	0.282	7	BIRC3	BIRC3
0.836	1.87219	0.672	3.53783	0.791	0.223	7	LGALS3	LGALS3
0.835	2.10492	0.67	9.00003	0.672	0.005	7	MS4A8	MS4A8
0.831	1.32939	0.662	5.12032	0.68	0.018	7	LCP2	LCP2
0.828	1.83064	0.656	4.18028	0.721	0.098	7	TNFAIP3	TNFAIP3
0.828	1.24261	0.656	3.24292	0.759	0.16	7	RHOG	RHOG
0.828	2.00563	0.656	5.39081	0.675	0.02	7	SAMSN1	SAMSN1
0.826	1.4077	0.652	6.83929	0.66	0.01	7	SLC2A6	SLC2A6
0.823	1.31651	0.646	4.56797	0.68	0.048	7	CHI3L1	CHI3L1
0.821	1.43812	0.642	8.77263	0.644	0.003	7	CFP	CFP
0.821	1.22145	0.642	6.39858	0.652	0.009	7	HCLS1	HCLS1
0.82	1.26576	0.64	4.4373	0.682	0.058	7	SIRPA	SIRPA
0.819	1.23335	0.638	2.73976	0.797	0.271	7	GRN	GRN
0.819	1.11387	0.638	3.32554	0.717	0.089	7	IL6R	IL6R
0.818	1.14565	0.636	8.31892	0.639	0.002	7	CD86	CD86
0.817	1.6507	0.634	8.63192	0.637	0.003	7	FCGR3A	FCGR3A
0.816	3.08878	0.632	6.55783	0.677	0.074	7	CFD	CFD
0.816	2.60971	0.632	7.4755	0.644	0.02	7	IL1A	IL1A
0.816	1.12687	0.632	2.56406	0.763	0.135	7	FAM129A	FAM129A
0.814	1.42688	0.628	3.21334	0.745	0.163	7	PMAIP1	PMAIP1
0.813	1.28944	0.626	3.50535	0.717	0.137	7	SOAT1	SOAT1
0.811	2.88128	0.622	4.29854	0.801	0.329	7	LOC101104661	name
0.808	1.35927	0.616	2.07907	0.903	0.517	7	HSPH1	HSPH1
0.807	1.15821	0.614	1.85726	0.942	0.658	7	GAPDH	GAPDH
0.806	1.28882	0.612	4.90898	0.633	0.021	7	RAC2	RAC2
0.805	1.22922	0.61	8.5469	0.612	0.002	7	LST1	LST1
0.805	1.1058	0.61	1.90777	0.904	0.6	7	CSTB	CSTB
0.804	0.984418	0.608	5.78079	0.62	0.013	7	LAT2	LAT2
0.803	1.27976	0.606	5.10586	0.631	0.031	7	LOC101105208	PYCARD
0.801	1.10741	0.602	5.67122	0.615	0.011	7	BIN2	BIN2
0.8	1.25603	0.6	4.24264	0.649	0.067	7	LIPA	LIPA
0.799	1.30382	0.598	2.81766	0.749	0.224	7	DUSP6	DUSP6
0.799	1.16538	0.598	5.08467	0.62	0.026	7	PIK3AP1	PIK3AP1
0.798	2.15245	0.596	5.57025	0.623	0.046	7	CD83	CD83
0.798	1.29994	0.596	2.04615	0.926	0.502	7	ANXA1	ANXA1
0.798	1.07137	0.596	1.56181	0.993	0.976	7	HSP90AA1	HSP90AA1
0.797	2.32046	0.594	6.12012	0.617	0.039	7	BCL2A1	BCL2A1
0.795	0.976033	0.59	1.71612	0.903	0.584	7	SDCBP	SDCBP
0.795	1.23078	0.59	2.60892	0.775	0.271	7	NFKB1	NFKB1
0.795	1.3112	0.59	2.89196	0.721	0.193	7	NFKBIZ	NFKBIZ
0.792	1.09227	0.584	5.3808	0.602	0.022	7	PTPN6	PTPN6
0.792	1.08839	0.584	2.68752	0.723	0.183	7	REL	REL
0.792	1.25807	0.584	2.23381	0.857	0.433	7	LDHA	LDHA
0.791	1.35384	0.582	8.91471	0.583	0.002	7	LOC101117971	CCR1
0.79	0.909501	0.58	1.72122	0.878	0.497	7	ACTR3	ACTR3
0.789	1.20089	0.578	2.59385	0.773	0.315	7	LOC101105553	RIDA
0.789	1.00472	0.578	3.04745	0.669	0.114	7	RAB32	RAB32
0.789	1.64261	0.578	5.29456	0.612	0.059	7	IFI30	IFI30
0.789	1.95052	0.578	5.63327	0.604	0.031	7	DUSP2	DUSP2
0.787	1.487	0.574	9.68841	0.575	0.001	7	CSF1R	CSF1R
0.787	1.02541	0.574	2.92601	0.676	0.111	7	GMFG	GMFG
0.786	1.23065	0.572	9.29788	0.572	0.001	7	NFAM1	NFAM1
0.786	1.47374	0.572	5.74591	0.592	0.026	7	LOC101109746	HLA-DMB
0.786	1.12256	0.572	2.41495	0.721	0.15	7	KCTD12	KCTD12
0.785	0.889784	0.57	5.26242	0.584	0.011	7	WAS	WAS
0.785	1.10612	0.57	3.06526	0.671	0.12	7	DENND4A	DENND4A
0.785	1.20761	0.57	2.62092	0.739	0.226	7	RASGEF1B	RASGEF1B
0.785	0.9331	0.57	5.24752	0.583	0.012	7	FERMT3	FERMT3
0.785	0.879824	0.57	1.62348	0.889	0.554	7	ARPC5	ARPC5
0.784	1.17728	0.568	3.34558	0.652	0.106	7	ARG2	ARG2
0.784	1.11695	0.568	1.64917	0.983	0.924	7	HSPA8	HSPA8
0.783	0.937394	0.566	1.53819	0.953	0.684	7	MCL1	MCL1
0.782	0.85487	0.564	1.86601	0.805	0.323	7	PTPN18	PTPN18
0.782	0.990367	0.564	4.11108	0.608	0.052	7	PTPRJ	PTPRJ
0.782	1.23571	0.564	4.4282	0.611	0.062	7	CD68	CD68
0.782	3.02369	0.564	8.15252	0.572	0.013	7	LOC101114790	CCL15
0.78	1.26551	0.56	2.44383	0.756	0.267	7	SGK1	SGK1
0.78	1.21554	0.56	4.36235	0.605	0.057	7	FGR	FGR
0.779	0.917841	0.558	1.87833	0.83	0.417	7	ATP6V1E1	ATP6V1E1
0.778	1.06827	0.556	1.67597	0.945	0.718	7	BTG1	BTG1
0.777	1.43633	0.554	3.54222	0.673	0.157	7	MXD1	MXD1
0.777	1.22117	0.554	2.71622	0.713	0.21	7	PDE4B	PDE4B
0.776	3.29183	0.552	9.46796	0.557	0.007	7	SDS	SDS
0.776	1.09269	0.552	6.24308	0.557	0.004	7	ALOX5AP	ALOX5AP
0.775	1.07116	0.55	3.47822	0.631	0.103	7	TCIRG1	TCIRG1
0.775	1.15193	0.55	2.2773	0.825	0.377	7	VASP	VASP
0.774	1.01129	0.548	5.54289	0.561	0.013	7	RGS10	RGS10
0.774	1.80482	0.548	2.64373	0.962	0.976	7	FTH1	FTH1
0.773	0.866109	0.546	2.54261	0.675	0.147	7	STK10	STK10
0.771	1.82608	0.542	3.64715	0.697	0.231	7	PNP	PNP
0.771	0.866457	0.542	2.51318	0.667	0.134	7	GPSM3	GPSM3
0.771	0.910613	0.542	1.70135	0.828	0.369	7	UCP2	UCP2
0.77	0.91234	0.54	7.27207	0.544	0.005	7	LOC101106542	LILRA6
0.769	0.969876	0.538	1.85868	0.828	0.412	7	SARS	SARS
0.768	1.5163	0.536	8.27797	0.538	0.003	7	NLRP3	NLRP3
0.768	1.62528	0.536	10.2582	0.537	0.001	7	CLEC4D	CLEC4D
0.768	1.06708	0.536	1.99823	0.849	0.48	7	PICALM	PICALM
0.767	1.23561	0.534	2.81724	0.71	0.245	7	PTPN1	PTPN1
0.766	1.18914	0.532	2.77455	0.685	0.213	7	STX11	STX11
0.766	0.829948	0.532	4.44015	0.549	0.014	7	CD37	CD37
0.766	0.970496	0.532	2.40264	0.712	0.219	7	BACH1	BACH1
0.765	1.5836	0.53	8.25565	0.532	0.003	7	MEFV	MEFV
0.765	1.03093	0.53	4.6769	0.554	0.023	7	EMILIN2	EMILIN2
0.765	0.826827	0.53	1.62264	0.845	0.443	7	IFNGR2	IFNGR2
0.765	2.74845	0.53	4.84142	0.585	0.085	7	S100A4	S100A4
0.764	0.876052	0.528	2.70711	0.633	0.115	7	TNFAIP8	TNFAIP8
0.764	1.14285	0.528	8.9243	0.529	0.002	7	HCK	HCK
0.763	1.93287	0.526	3.63043	0.707	0.348	7	CTSB	CTSB
0.762	0.821341	0.524	6.0778	0.532	0.009	7	NCF4	NCF4
0.762	0.673296	0.524	1.2191	0.892	0.614	7	ARPC3	ARPC3
0.76	1.0524	0.52	4.94361	0.543	0.028	7	TLR4	TLR4
0.759	1.11155	0.518	2.10458	0.732	0.26	7	EMP3	EMP3
0.758	1.99085	0.516	7.85754	0.521	0.006	7	RETN	RETN
0.757	1.15369	0.514	2.51445	0.703	0.304	7	LOC101105484	FTH1
0.757	0.883814	0.514	2.85231	0.596	0.077	7	DOCK10	DOCK10
0.757	1.01334	0.514	2.13661	0.75	0.325	7	TARS	TARS
0.756	0.808662	0.512	1.60119	0.772	0.272	7	ARHGDIB	ARHGDIB
0.755	1.08594	0.51	2.26798	0.749	0.324	7	HIF1A	HIF1A
0.755	0.94169	0.51	5.72425	0.521	0.01	7	SUSD3	SUSD3
0.755	1.36262	0.51	6.77891	0.515	0.007	7	BCL2L15	BCL2L15
0.754	1.78614	0.508	6.29139	0.521	0.02	7	UPP1	UPP1
0.754	1.38777	0.508	3.008	0.671	0.261	7	TSPO	TSPO
0.754	0.780642	0.508	1.20993	0.955	0.876	7	PFN1	PFN1
0.753	4.53652	0.506	9.28746	0.522	0.029	7	LOC101103771	S100A12
0.751	1.23596	0.502	4.65715	0.521	0.017	7	TAGAP	TAGAP
0.751	1.17226	0.502	2.41258	0.751	0.317	7	SERPINB1	SERPINB1
0.751	1.29474	0.502	3.11759	0.627	0.161	7	SLC1A5	SLC1A5
0.75	1.00492	0.5	3.33082	0.587	0.103	7	LOC105601854	GLRX1
0.75	0.966842	0.5	4.53881	0.526	0.03	7	PTGER4	PTGER4
0.749	0.789469	0.498	2.08505	0.688	0.223	7	MAPK6	MAPK6
0.749	1.78922	0.498	10.6681	0.498	0.001	7	IL1B	IL1B
0.749	1.47462	0.498	7.60173	0.502	0.006	7	F13A1	F13A1
0.748	1.03098	0.496	7.43555	0.5	0.004	7	HK3	HK3
0.748	1.17966	0.496	8.32876	0.497	0.002	7	LOC101109907	MPEG1
0.748	1.47016	0.496	2.52452	0.761	0.338	7	RGS2	RGS2
0.748	0.802782	0.496	1.87101	0.729	0.283	7	HN1	HN1
0.748	3.255	0.496	6.91521	0.529	0.056	7	PTX3	PTX3
0.747	2.04791	0.494	7.80446	0.5	0.008	7	TNF	TNF
0.745	1.13205	0.49	2.61662	0.631	0.16	7	PRDM1	PRDM1
0.744	0.708221	0.488	1.79131	0.631	0.122	7	TGFBI	TGFBI
0.744	0.948306	0.488	2.26983	0.66	0.186	7	C25H10orf54	C25H10orf54
0.744	1.22445	0.488	2.55859	0.679	0.273	7	CTSC	CTSC
0.744	1.19596	0.488	2.94572	0.633	0.185	7	ZC3H12C	ZC3H12C
0.743	0.763313	0.486	1.37017	0.882	0.566	7	ALDOA	ALDOA
0.742	0.739056	0.484	1.97704	0.671	0.183	7	WIPF1	WIPF1
0.742	0.753033	0.484	5.03555	0.496	0.01	7	DOCK2	DOCK2
0.741	0.735062	0.482	1.37608	0.82	0.378	7	ADGRE5	ADGRE5
0.74	0.929823	0.48	1.69457	0.862	0.552	7	PTP4A2	PTP4A2
0.739	1.00836	0.478	2.6248	0.634	0.193	7	TNIP1	TNIP1
0.739	3.19917	0.478	6.09431	0.527	0.081	7	CD74	CD74
0.739	0.494063	0.478	0.913508	0.769	0.31	7	CD44	CD44
0.739	4.15101	0.478	9.07468	0.488	0.015	7	S100A8	S100A8
0.738	0.761155	0.476	3.86094	0.513	0.036	7	SLC43A3	SLC43A3
0.737	0.880029	0.474	1.49776	0.815	0.487	7	HERPUD1	HERPUD1
0.736	0.845413	0.472	1.80901	0.727	0.296	7	BAZ1A	BAZ1A
0.736	0.936839	0.472	6.52549	0.477	0.005	7	EVI2B	EVI2B
0.736	0.943791	0.472	6.49165	0.478	0.007	7	NRROS	NRROS
0.735	1.05694	0.47	2.64398	0.633	0.199	7	FGD4	FGD4
0.735	0.706922	0.47	1.29988	0.87	0.568	7	RAP1B	RAP1B
0.734	0.80659	0.468	1.875	0.714	0.277	7	RAB8B	RAB8B
0.733	1.14845	0.466	1.74151	0.887	0.777	7	HSPA5	HSPA5
0.733	1.43892	0.466	8.46949	0.469	0.004	7	IGSF6	IGSF6
0.733	0.88538	0.466	3.86982	0.512	0.055	7	PDXK	PDXK
0.732	0.975478	0.464	2.69636	0.608	0.179	7	RNF149	RNF149
0.732	0.875977	0.464	2.85532	0.559	0.107	7	MAP3K8	MAP3K8
0.732	0.905409	0.464	1.63529	0.778	0.413	7	GLUL	GLUL
0.731	0.826006	0.462	5.4492	0.474	0.011	7	ICAM3	ICAM3
0.731	1.11241	0.462	3.41718	0.545	0.101	7	ASRGL1	ASRGL1
0.731	0.722105	0.462	2.43732	0.583	0.131	7	SMAP2	SMAP2
0.73	0.815405	0.46	1.25119	0.907	0.797	7	LOC101120668	B2M
0.73	0.924297	0.46	3.48443	0.522	0.073	7	CAPG	CAPG
0.729	1.27215	0.458	6.98234	0.466	0.01	7	SNX10	SNX10
0.729	0.764789	0.458	3.5278	0.51	0.056	7	PAK1	PAK1
0.728	0.680638	0.456	1.09139	0.926	0.812	7	PABPC1	PABPC1
0.728	0.865213	0.456	3.5432	0.516	0.063	7	NAAA	NAAA
0.728	1.14899	0.456	2.88226	0.588	0.171	7	SAMHD1	SAMHD1
0.727	0.739495	0.454	2.05056	0.633	0.2	7	MAN2B1	MAN2B1
0.727	0.667368	0.454	1.36269	0.81	0.454	7	ACTR2	ACTR2
0.727	0.872854	0.454	3.34027	0.519	0.069	7	FAM49A	FAM49A
0.727	0.682481	0.454	1.97309	0.64	0.2	7	PPT1	PPT1
0.726	0.82104	0.452	1.52628	0.84	0.531	7	LOC101110145	PARP6
0.726	0.873919	0.452	6.2548	0.458	0.007	7	ARL11	ARL11
0.725	0.714609	0.45	2.32631	0.58	0.139	7	LY96	LY96
0.725	0.656467	0.45	1.64535	0.679	0.232	7	LITAF	LITAF
0.725	0.756185	0.45	1.80084	0.7	0.311	7	TKT	TKT
0.724	2.29189	0.448	5.55725	0.501	0.079	7	LOC101112038	DBQ
0.724	1.71602	0.448	9.35649	0.449	0.002	7	FCN1	FCN1
0.724	0.863772	0.448	3.65805	0.498	0.058	7	IRAK2	IRAK2
0.724	0.901143	0.448	6.72678	0.456	0.008	7	NCF2	NCF2
0.724	1.17751	0.448	8.08667	0.451	0.004	7	P2RY13	P2RY13
0.723	0.70879	0.446	1.68697	0.676	0.236	7	CSRNP1	CSRNP1
0.723	0.681118	0.446	5.72357	0.455	0.008	7	IL10RA	IL10RA
0.723	0.590669	0.446	1.57218	0.673	0.217	7	FXYD5	FXYD5
0.723	0.730015	0.446	1.83546	0.68	0.253	7	ELF1	ELF1
0.722	0.803644	0.444	3.42778	0.499	0.061	7	IL4R	IL4R
0.722	0.8912	0.444	3.42714	0.507	0.068	7	RAB31	RAB31
0.722	0.684817	0.444	2.47819	0.559	0.125	7	MAPKAPK2	MAPKAPK2
0.721	2.97568	0.442	7.15658	0.458	0.023	7	LOC101109747	name
0.721	1.81507	0.442	2.74447	0.69	0.335	7	HSPA6	HSPA6
0.721	0.778311	0.442	1.50921	0.809	0.488	7	CAP1	CAP1
0.72	0.84603	0.44	2.12233	0.644	0.251	7	HEBP1	HEBP1
0.719	3.21395	0.438	9.27377	0.443	0.008	7	LOC101114285	CCL4
0.719	0.732712	0.438	5.72996	0.446	0.007	7	ARHGAP30	ARHGAP30
0.718	0.680603	0.436	1.00945	0.959	0.925	7	B2M	B2M
0.718	0.901871	0.436	2.14928	0.645	0.24	7	PELI1	PELI1
0.718	0.632375	0.436	1.64637	0.621	0.171	7	PTPRE	PTPRE
0.718	0.620625	0.436	1.43466	0.741	0.355	7	GRB2	GRB2
0.717	1.04928	0.434	5.79626	0.447	0.016	7	GPR84	GPR84
0.717	0.633916	0.434	2.12026	0.567	0.135	7	DOCK8	DOCK8
0.716	0.939245	0.432	5.15299	0.448	0.018	7	PSTPIP2	PSTPIP2
0.716	0.925567	0.432	2.39268	0.553	0.137	7	CKB	CKB
0.716	0.690354	0.432	6.7	0.436	0.003	7	MILR1	MILR1
0.715	0.753258	0.43	6.65666	0.434	0.004	7	MYO1F	MYO1F
0.715	0.756757	0.43	1.56072	0.762	0.416	7	ATP6V1F	ATP6V1F
0.715	0.714045	0.43	1.69693	0.7	0.312	7	PRR13	PRR13
0.715	0.881594	0.43	1.93731	0.673	0.295	7	ARL5B	ARL5B
0.714	0.690449	0.428	2.06237	0.586	0.17	7	EDEM1	EDEM1
0.714	0.741017	0.428	2.78011	0.519	0.1	7	RGS19	RGS19
0.714	0.600341	0.428	1.07529	0.869	0.58	7	TPM3	TPM3
0.713	0.877328	0.426	2.83954	0.53	0.114	7	LYST	LYST
0.713	0.948285	0.426	4.13696	0.457	0.034	7	NFKBID	NFKBID
0.713	0.772203	0.426	1.93688	0.648	0.268	7	PGD	PGD
0.712	0.819464	0.424	8.62339	0.426	0.001	7	LRRC25	LRRC25
0.712	0.991909	0.424	6.5215	0.432	0.009	7	NCF1	NCF1
0.712	1.01341	0.424	3.24041	0.508	0.098	7	CYTIP	CYTIP
0.712	0.786766	0.424	6.78044	0.428	0.005	7	SYK	SYK
0.712	0.749407	0.424	1.44784	0.758	0.376	7	PPP1R15A	PPP1R15A
0.711	0.693708	0.422	1.96021	0.606	0.198	7	FNIP1	FNIP1
0.711	0.598341	0.422	5.72436	0.428	0.005	7	NCKAP1L	NCKAP1L
0.709	0.582604	0.418	2.55768	0.498	0.074	7	SH3KBP1	SH3KBP1
0.709	0.708667	0.418	1.88504	0.621	0.218	7	DIAPH1	DIAPH1
0.709	1.02301	0.418	2.16102	0.676	0.323	7	NRIP1	NRIP1
0.707	0.921927	0.414	8.43213	0.416	0.002	7	LOC101112402	LOC101112402
0.707	0.733702	0.414	6.80463	0.419	0.004	7	CYTH4	CYTH4
0.707	0.870427	0.414	1.84196	0.641	0.274	7	GLIPR2	GLIPR2
0.707	0.592897	0.414	0.948776	0.809	0.417	7	ATF3	ATF3
0.707	0.61548	0.414	2.0497	0.555	0.145	7	CYTH1	CYTH1
0.706	0.628081	0.412	2.23752	0.54	0.138	7	G6PD	G6PD
0.705	0.720725	0.41	2.50615	0.517	0.113	7	ELOVL5	ELOVL5
0.703	0.656229	0.406	5.8756	0.412	0.006	7	LOC105605819	LOC106990827
0.703	0.837267	0.406	2.76895	0.487	0.08	7	LOC106991099	LOC106991099
0.703	0.474616	0.406	0.962138	0.705	0.27	7	FKBP5	FKBP5
0.703	0.926933	0.406	1.56847	0.806	0.59	7	HSPD1	HSPD1
0.703	0.652985	0.406	1.51498	0.692	0.309	7	MAP3K2	MAP3K2
0.702	0.643269	0.404	1.36423	0.751	0.422	7	SH3BGRL	SH3BGRL
0.702	1.16718	0.404	5.84746	0.417	0.014	7	TNFSF9	TNFSF9
0.702	0.624953	0.404	1.44855	0.711	0.338	7	RIOK3	RIOK3
0.702	0.649372	0.404	1.28852	0.777	0.45	7	ZFAND5	ZFAND5
0.702	0.584931	0.404	0.942614	0.933	0.804	7	EIF5	EIF5
0.702	0.770636	0.404	6.21913	0.409	0.005	7	SELPLG	SELPLG
0.702	1.03065	0.404	3.77243	0.451	0.049	7	IRF8	IRF8
0.701	0.616295	0.402	1.86251	0.588	0.199	7	NUP50	NUP50
0.701	0.560446	0.402	1.18862	0.773	0.436	7	MOB1A	MOB1A
0.701	0.587902	0.402	2.83752	0.465	0.058	7	INPP5D	INPP5D

## Sheet: cluster8
myAUC	avg_diff	power	avg_log2FC	pct.1	pct.2	cluster	gene	genes_no_LOC
0.957	2.49298	0.914	3.82373	0.974	0.149	8	ACTA2	ACTA2
0.951	2.05281	0.902	3.18681	0.985	0.21	8	TAGLN	TAGLN
0.927	2.26625	0.854	3.67517	0.922	0.146	8	TPM2	TPM2
0.926	1.24856	0.852	1.84331	0.998	0.96	8	MYL6	MYL6
0.922	2.45792	0.844	4.23529	0.908	0.248	8	MYLK	MYLK
0.913	2.34401	0.826	4.89918	0.856	0.044	8	CNN1	CNN1
0.912	2.49976	0.824	4.29023	0.878	0.107	8	MYH11	MYH11
0.901	3.34173	0.802	5.47258	0.854	0.172	8	IGFBP5	IGFBP5
0.886	2.70742	0.772	4.33885	0.876	0.279	8	HHIP	HHIP
0.882	2.42728	0.764	6.16227	0.779	0.037	8	FGF18	FGF18
0.872	2.56175	0.744	5.15629	0.77	0.037	8	ACTG2	ACTG2
0.863	1.46737	0.726	2.60623	0.883	0.366	8	TGFBR3	TGFBR3
0.861	1.80612	0.722	4.57725	0.764	0.085	8	PDLIM3	PDLIM3
0.853	1.5242	0.706	2.32733	0.912	0.414	8	ELN	ELN
0.845	1.52341	0.69	3.13471	0.8	0.231	8	NET1	NET1
0.843	1.07777	0.686	1.67235	0.896	0.229	8	DCN	DCN
0.843	1.48778	0.686	2.38585	0.893	0.291	8	WFDC1	WFDC1
0.829	0.944828	0.658	1.47347	0.965	0.591	8	CALD1	CALD1
0.819	1.21386	0.638	2.38598	0.807	0.361	8	LPP	LPP
0.815	1.12791	0.63	1.78144	0.874	0.584	8	TPM1	TPM1
0.812	1.92265	0.624	6.23534	0.637	0.02	8	SBSPON	SBSPON
0.809	0.928656	0.618	1.36084	0.992	0.658	8	IGF2	IGF2
0.806	1.20261	0.612	2.39396	0.786	0.31	8	LOC101113020	DST
0.802	1.2595	0.604	2.80741	0.717	0.172	8	SEMA3C	SEMA3C
0.801	1.81862	0.602	6.52619	0.611	0.012	8	GREM1	GREM1
0.8	1.42182	0.6	3.62464	0.664	0.086	8	GPC6	GPC6
0.798	1.34716	0.596	2.68324	0.732	0.165	8	NEXN	NEXN
0.791	1.08797	0.582	1.9379	0.817	0.347	8	EDNRA	EDNRA
0.791	1.36396	0.582	4.04939	0.626	0.058	8	SH3BGR	SH3BGR
0.788	1.32911	0.576	2.65771	0.717	0.223	8	FLRT2	FLRT2
0.785	1.0675	0.57	2.14832	0.722	0.164	8	COL14A1	COL14A1
0.781	0.820469	0.562	1.35902	0.849	0.301	8	PPP1R14A	PPP1R14A
0.78	0.339463	0.56	0.515377	0.925	0.347	8	COL3A1	COL3A1
0.778	1.29201	0.556	4.44263	0.59	0.046	8	KCNMB1	KCNMB1
0.774	1.12954	0.548	1.94591	0.829	0.533	8	FLNA	FLNA
0.768	2.3688	0.536	5.02424	0.588	0.075	8	DES	DES
0.765	0.716835	0.53	1.2468	0.854	0.303	8	COL6A1	COL6A1
0.764	1.05489	0.528	2.43556	0.659	0.155	8	FHL1	FHL1
0.763	1.06757	0.526	2.2029	0.703	0.262	8	SYNE1	SYNE1
0.762	1.03346	0.524	1.95738	0.748	0.312	8	ID4	ID4
0.762	1.17806	0.524	3.29777	0.595	0.095	8	ITGA9	ITGA9
0.761	1.21834	0.522	3.0913	0.601	0.109	8	LTBP1	LTBP1
0.761	1.37168	0.522	3.04698	0.646	0.218	8	MYLIP	MYLIP
0.761	1.36469	0.522	4.37966	0.555	0.043	8	CLDN11	CLDN11
0.76	1.40811	0.52	2.25215	0.787	0.41	8	THBS1	THBS1
0.76	1.33937	0.52	2.15073	0.759	0.332	8	CRYAB	CRYAB
0.758	1.19272	0.516	2.80757	0.618	0.133	8	ABCC9	ABCC9
0.758	0.967073	0.516	1.85088	0.755	0.324	8	PMEPA1	PMEPA1
0.754	1.23597	0.508	5.40567	0.524	0.02	8	MYOCD	MYOCD
0.753	1.37018	0.506	3.97565	0.544	0.047	8	ADAMTS5	ADAMTS5
0.749	1.35944	0.498	3.65266	0.568	0.103	8	SYNPO2	SYNPO2
0.747	0.913744	0.494	1.45852	0.881	0.63	8	ID2	ID2
0.746	1.30842	0.492	3.03703	0.587	0.12	8	KCNJ8	KCNJ8
0.744	0.92794	0.488	1.72877	0.762	0.41	8	TMEM47	TMEM47
0.744	1.10228	0.488	4.26565	0.517	0.035	8	MRVI1	MRVI1
0.739	1.05728	0.478	2.55655	0.611	0.204	8	PDLIM7	PDLIM7
0.738	1.17759	0.476	2.7059	0.585	0.127	8	TGFBI	TGFBI
0.738	0.930806	0.476	1.73929	0.746	0.448	8	SH3PXD2A	SH3PXD2A
0.735	1.33871	0.47	3.22553	0.533	0.069	8	PLN	PLN
0.725	0.975687	0.45	3.16824	0.509	0.066	8	RASL12	RASL12
0.725	1.12952	0.45	5.73498	0.462	0.014	8	SCUBE1	SCUBE1
0.723	0.641177	0.446	1.10761	0.818	0.451	8	FSTL1	FSTL1
0.719	1.13863	0.438	2.60689	0.557	0.133	8	TNC	TNC
0.718	1.26133	0.436	5.359	0.452	0.021	8	SOSTDC1	SOSTDC1
0.718	0.865529	0.436	1.68676	0.637	0.219	8	SERPINE2	SERPINE2
0.717	0.718808	0.434	1.31077	0.734	0.359	8	COL5A2	COL5A2
0.715	0.907004	0.43	1.97431	0.628	0.288	8	DHRS3	DHRS3
0.715	0.53258	0.43	0.831457	0.963	0.886	8	UQCRH	UQCRH
0.714	1.04241	0.428	1.7658	0.706	0.385	8	CYR61	CYR61
0.713	0.721095	0.426	1.4107	0.733	0.458	8	C2H9orf3	C2H9orf3
0.712	1.07344	0.424	5.90339	0.433	0.012	8	RIMS1	RIMS1
0.712	0.937215	0.424	3.11378	0.488	0.077	8	PRDM6	PRDM6
0.712	0.720572	0.424	1.30714	0.765	0.555	8	PPP1R12A	PPP1R12A
0.709	1.06455	0.418	1.9245	0.675	0.349	8	ADAMTS1	ADAMTS1
0.708	0.307902	0.416	0.526172	0.727	0.252	8	OGN	OGN
0.706	0.791392	0.412	1.66175	0.617	0.237	8	ANTXR1	ANTXR1
0.705	0.851355	0.41	2.12539	0.564	0.194	8	MXRA7	MXRA7
0.704	0.590104	0.408	1.11584	0.683	0.29	8	SDC2	SDC2
0.703	0.789549	0.406	1.97218	0.551	0.155	8	TBX4	TBX4

[truncated: 11 more sheets: cluster9, cluster10, cluster11, cluster12, cluster13, cluster14, cluster15, cluster16, cluster17, cluster18, cluster19]
