# Supplementary material for: Developmental dynamics of ovine lung in health and cystic fibrosis at single-cell resolution
Source: Funct Integr Genomics. 2026 Jul 31;26(1):213. doi: 10.1007/s10142-026-01981-2 (PMC13424028; doi:10.1007/s10142-026-01981-2)
Supplement: Supplementary file 7 — Supplementary file7 (XLSX 278 KB) [file 10142_2026_1981_MOESM7_ESM.xlsx]

## Sheet: Sheet1
TABLE S7 ClusterMarkers_test_roc_Dist_CF_d80_d120wAlign_resolution0.2
Cell Numbers in each cluster by donor	Cluster_0	Cluster_1	Cluster_2	Cluster_3	Cluster_4	Cluster_5	Cluster_6	Cluster_7	Cluster_8	Cluster_9	Cluster_10	Cluster_11	Cluster_12	Cluster_13	Cluster_14	Cluster_15	Cluster_16	Cluster_17	Sample_total
axh057	582	106	61	78	39	33	23	35	50	190	57	15	4	9	4	7	1	4	1298
axh075	1399	1442	898	551	449	365	226	464	345	120	128	241	86	171	85	76	67	43	7156
axh076	1460	1319	868	551	451	369	256	428	345	119	126	239	89	163	77	84	68	53	7065
axh117	1083	376	107	505	72	133	96	15	83	241	140	20	9	3	3	1	2	9	2898
axh118	1120	244	125	362	67	122	95	6	80	246	149	13	3	5	4	1	0	0	2642
axh123	356	622	462	264	328	147	117	29	39	32	132	42	53	10	32	0	2	17	2684
axh124	523	292	722	127	303	176	82	51	34	39	49	74	101	26	17	5	9	8	2638
axh128	269	602	934	92	466	181	258	28	47	51	45	82	114	54	25	0	20	8	3276
axh132	1074	789	946	475	215	363	172	40	95	53	187	74	73	41	15	21	14	9	4656
axh133	662	1129	940	284	375	244	205	96	38	54	107	101	72	68	13	19	7	21	4435

## Sheet: cluster0
myAUC	avg_diff	power	avg_log2FC	pct.1	pct.2	cluster	gene	genes_no_LOC
0.972	2.53281	0.944	3.90838	0.994	0.242	0	CA3	CA3
0.948	1.87686	0.896	2.79829	0.998	0.419	0	APOE	APOE
0.942	1.90966	0.884	3.17916	0.974	0.233	0	OGN	OGN
0.942	1.8522	0.884	3.21487	0.972	0.271	0	PPP1R14A	PPP1R14A
0.935	1.95617	0.87	3.49181	0.944	0.226	0	COL6A3	COL6A3
0.923	1.20582	0.846	1.84792	0.974	0.288	0	COL1A2	COL1A2
0.92	1.37575	0.84	2.06334	0.981	0.367	0	COL3A1	COL3A1
0.919	1.82803	0.838	3.07049	0.941	0.407	0	FN1	FN1
0.915	1.76662	0.83	3.25902	0.922	0.168	0	GPC3	GPC3
0.913	0.917343	0.826	1.41929	0.966	0.27	0	COL1A1	COL1A1
0.903	1.89809	0.806	3.75059	0.874	0.113	0	CAPN6	CAPN6
0.899	1.88697	0.798	3.74737	0.867	0.116	0	TCF21	TCF21
0.896	1.25221	0.792	1.83171	1	0.599	0	IGF2	IGF2
0.891	1.58279	0.782	3.17351	0.879	0.231	0	COLEC12	COLEC12
0.884	1.33589	0.768	2.31922	0.937	0.472	0	PMP22	PMP22
0.883	1.7896	0.766	4.35132	0.809	0.085	0	PCOLCE2	PCOLCE2
0.881	1.78376	0.762	5.09487	0.789	0.051	0	PHEX	PHEX
0.879	1.54351	0.758	2.79736	0.899	0.412	0	GSTM3	GSTM3
0.878	1.53219	0.756	3.11287	0.858	0.297	0	LOC101108092	GSTM1
0.859	1.40638	0.718	2.24527	0.94	0.736	0	MACF1	MACF1
0.852	1.57119	0.704	4.29607	0.746	0.075	0	LOC101114226	VCAM-1
0.851	1.5815	0.702	4.09001	0.751	0.08	0	MEOX2	MEOX2
0.85	1.51158	0.7	3.13106	0.812	0.26	0	COL4A5	COL4A5
0.844	1.44383	0.688	3.12647	0.793	0.246	0	LOC101108705	GSTM1
0.837	1.18408	0.674	2.1317	0.879	0.47	0	MYH10	MYH10
0.837	1.16182	0.674	2.03136	0.898	0.291	0	COL6A1	COL6A1
0.836	1.15405	0.672	1.73136	0.964	0.604	0	GTL2	GTL2
0.832	1.23933	0.664	2.10398	0.895	0.513	0	LIMCH1	LIMCH1
0.824	1.11441	0.648	2.01533	0.859	0.383	0	IGFBP6	IGFBP6
0.822	1.37997	0.644	3.49198	0.718	0.122	0	OLFML2A	OLFML2A
0.817	1.15668	0.634	2.22826	0.826	0.329	0	RUNX1T1	RUNX1T1
0.815	1.30551	0.63	2.473	0.781	0.208	0	VCAN	VCAN
0.807	0.820673	0.614	1.31538	0.958	0.738	0	SEPP1	SEPP1
0.806	1.26729	0.612	2.70308	0.733	0.165	0	NEXN	NEXN
0.805	1.34952	0.61	4.43695	0.644	0.053	0	COL13A1	COL13A1
0.799	1.20865	0.598	2.51182	0.749	0.26	0	PLPP3	PLPP3
0.791	0.897408	0.582	1.68923	0.793	0.228	0	ROBO2	ROBO2
0.789	1.12947	0.578	2.93175	0.673	0.138	0	FHL1	FHL1
0.787	1.20464	0.574	3.35714	0.654	0.149	0	C24H16orf62	C24H16orf62
0.784	1.02394	0.568	2.07527	0.691	0.148	0	CCDC80	CCDC80
0.783	0.916071	0.566	1.65253	0.828	0.392	0	COL5A2	COL5A2
0.778	0.872593	0.556	1.29935	0.8	0.346	0	MGP	MGP
0.774	0.842529	0.548	1.52787	0.849	0.425	0	EVA1B	EVA1B
0.773	0.958383	0.546	2.01045	0.744	0.299	0	TIMP2	TIMP2
0.772	0.969522	0.544	1.67458	0.807	0.356	0	PLAC9	PLAC9
0.772	0.846141	0.544	1.42242	0.906	0.611	0	EPHX1	EPHX1
0.766	1.44424	0.532	3.32729	0.631	0.168	0	CFH	CFH
0.764	0.795609	0.528	1.54157	0.78	0.273	0	BGN	BGN
0.764	0.623968	0.528	0.990849	0.943	0.468	0	GNG11	GNG11
0.763	1.15417	0.526	3.42073	0.587	0.082	0	CAMK2N1	CAMK2N1
0.763	1.05599	0.526	2.63431	0.654	0.218	0	PLXDC2	PLXDC2
0.762	0.855504	0.524	1.57756	0.795	0.35	0	ZEB2	ZEB2
0.762	1.08065	0.524	2.71178	0.64	0.18	0	PTPRD	PTPRD
0.76	1.00192	0.52	2.36544	0.674	0.255	0	LOXL1	LOXL1
0.76	0.546778	0.52	0.897058	0.801	0.349	0	HHIP	HHIP
0.76	0.67478	0.52	1.12806	0.917	0.768	0	FCGRT	FCGRT
0.759	1.22908	0.518	4.60294	0.548	0.045	0	SPON1	SPON1
0.759	1.11562	0.518	2.95562	0.617	0.139	0	COL6A2	COL6A2
0.756	1.03546	0.512	2.29647	0.686	0.298	0	IL33	IL33
0.755	1.13951	0.51	2.49313	0.629	0.154	0	AKAP12	AKAP12
0.753	0.442824	0.506	0.646753	0.999	0.977	0	TMSB4X	TMSB4X
0.751	0.592661	0.502	0.940747	0.958	0.866	0	LOC105609918	LOC105609918
0.751	0.801914	0.502	1.55992	0.711	0.236	0	PCOLCE	PCOLCE
0.75	1.00778	0.5	1.97284	0.652	0.196	0	TFPI2	TFPI2
0.748	0.90087	0.496	1.84642	0.727	0.4	0	CELF2	CELF2
0.747	0.315453	0.494	0.560975	0.768	0.236	0	ABI3BP	ABI3BP
0.747	0.883244	0.494	1.78689	0.736	0.393	0	OLFML3	OLFML3
0.745	0.520419	0.49	0.826692	0.956	0.884	0	LAPTM4A	LAPTM4A
0.745	1.0567	0.49	2.79667	0.605	0.187	0	BMP5	BMP5
0.744	1.09398	0.488	4.11966	0.524	0.046	0	ISLR	ISLR
0.743	0.49211	0.486	0.771684	0.971	0.91	0	SUMO2	SUMO2
0.74	0.855224	0.48	1.77265	0.725	0.403	0	LOC101109941	LY75
0.739	0.891319	0.478	1.91165	0.654	0.215	0	RBP4	RBP4
0.739	0.933979	0.478	2.24401	0.619	0.165	0	CDH11	CDH11
0.738	1.02414	0.476	2.40151	0.598	0.157	0	BMP3	BMP3
0.736	0.602676	0.472	1.02719	0.861	0.492	0	RARRES2	RARRES2
0.736	1.11872	0.472	1.96106	0.597	0.131	0	DLK1	DLK1
0.734	1.0413	0.468	3.47305	0.525	0.076	0	SVEP1	SVEP1
0.733	0.824388	0.466	1.88254	0.612	0.154	0	COL14A1	COL14A1
0.733	0.56874	0.466	0.979624	0.863	0.473	0	FSTL1	FSTL1
0.732	0.895508	0.464	2.35505	0.591	0.165	0	PGM5	PGM5
0.732	0.479833	0.464	0.720884	0.991	0.945	0	LOC105609544	LOC105609544
0.73	0.75018	0.46	1.41699	0.77	0.432	0	LAMA4	LAMA4
0.73	0.816585	0.46	1.6947	0.698	0.352	0	PKIG	PKIG
0.728	0.927614	0.456	2.57997	0.567	0.146	0	LOC105606599	HOXA7
0.727	1.10905	0.454	3.01791	0.547	0.14	0	LOC101114941	CFHR3
0.727	0.305358	0.454	0.484287	0.94	0.641	0	CALD1	CALD1
0.726	0.866569	0.452	1.82517	0.675	0.365	0	PLAGL1	PLAGL1
0.726	0.80642	0.452	1.65539	0.695	0.354	0	SEPT11	SEPT11
0.726	0.938896	0.452	2.07674	0.642	0.281	0	ALDH1A1	ALDH1A1
0.725	0.351117	0.45	0.603986	0.789	0.403	0	ELN	ELN
0.725	0.699446	0.45	1.2516	0.801	0.466	0	RBP1	RBP1
0.724	0.918382	0.448	2.1932	0.607	0.222	0	PIEZO2	PIEZO2
0.724	0.999781	0.448	2.7011	0.544	0.117	0	TNC	TNC
0.724	0.96775	0.448	2.89164	0.544	0.139	0	ADAMTS7	ADAMTS7
0.722	0.79242	0.444	1.64995	0.695	0.378	0	RIMKLB	RIMKLB
0.721	0.63075	0.442	1.22478	0.65	0.223	0	C3H2orf40	C3H2orf40
0.72	0.716464	0.44	1.49987	0.628	0.205	0	PCDH18	PCDH18
0.72	0.80953	0.44	1.85442	0.581	0.162	0	KCTD12	KCTD12
0.719	0.727631	0.438	1.38402	0.758	0.484	0	ARHGAP28	ARHGAP28
0.714	0.921447	0.428	2.58289	0.542	0.161	0	PDLIM2	PDLIM2
0.713	0.950556	0.426	3.33325	0.487	0.082	0	ARHGAP20	ARHGAP20
0.712	0.834484	0.424	2.36112	0.541	0.143	0	TMEM45A	TMEM45A
0.711	0.516285	0.422	0.803372	0.963	0.858	0	MARCKS	MARCKS
0.71	0.619286	0.42	1.04567	0.83	0.483	0	NPNT	NPNT
0.706	0.637027	0.412	1.18787	0.735	0.37	0	EDNRA	EDNRA
0.705	0.817593	0.41	2.08466	0.557	0.171	0	SLIT3	SLIT3
0.704	0.964205	0.408	3.9517	0.443	0.043	0	CACNA1D	CACNA1D
0.703	0.71873	0.406	1.39767	0.724	0.482	0	LAMC1	LAMC1

## Sheet: cluster1
myAUC	avg_diff	power	avg_log2FC	pct.1	pct.2	cluster	gene	genes_no_LOC
0.977	4.16505	0.954	6.21214	0.982	0.344	1	SFTPC	SFTPC
0.963	2.7351	0.926	5.00567	0.962	0.145	1	SLC34A2	SLC34A2
0.963	2.71	0.926	5.74879	0.944	0.064	1	LAMP3	LAMP3
0.959	1.47737	0.918	2.16692	1	0.975	1	LOC101115640	GNAS
0.935	2.65605	0.87	5.1667	0.904	0.085	1	SFTPB	SFTPB
0.931	1.79158	0.862	4.16505	0.914	0.106	1	PEBP4	PEBP4
0.93	2.48395	0.86	4.15275	0.95	0.398	1	NPC2	NPC2
0.93	1.69534	0.86	3.14689	0.962	0.241	1	SDC4	SDC4
0.925	1.74101	0.85	3.91324	0.913	0.115	1	SFTA2	SFTA2
0.915	2.13084	0.83	4.48145	0.873	0.09	1	SFTPD	SFTPD
0.897	1.45129	0.794	2.9233	0.894	0.117	1	MME	MME
0.894	1.5183	0.788	3.18744	0.896	0.239	1	CTSH	CTSH
0.887	1.5556	0.774	2.87423	0.899	0.157	1	CD24	CD24
0.886	1.51161	0.772	3.1604	0.896	0.243	1	LRRK2	LRRK2
0.885	1.28079	0.77	2.46182	0.926	0.192	1	GSTT2B	GSTT2B
0.879	1.35098	0.758	2.92457	0.873	0.136	1	NKX2-1	NKX2-1
0.878	3.08381	0.756	6.278	0.782	0.056	1	SFTPA1	SFTPA1
0.877	1.34959	0.754	2.41922	0.896	0.161	1	WFDC2	WFDC2
0.877	1.45792	0.754	2.19587	0.866	0.171	1	VMO1	VMO1
0.874	1.25687	0.748	2.81392	0.862	0.118	1	MATN4	MATN4
0.867	1.29535	0.734	2.39023	0.897	0.196	1	TST	TST
0.86	1.12785	0.72	2.48484	0.867	0.151	1	EPCAM	EPCAM
0.858	1.13899	0.716	2.01757	0.902	0.175	1	LOC101118990	name
0.853	1.46664	0.706	3.46495	0.791	0.098	1	LOC106991745	LOC106991745
0.851	0.837582	0.702	1.32847	0.989	0.752	1	SPINT2	SPINT2
0.843	1.15321	0.686	2.27464	0.821	0.116	1	CLDN18	CLDN18
0.842	0.962938	0.684	1.6111	0.938	0.359	1	LOC105616898	BCAM
0.842	1.13704	0.684	2.78042	0.817	0.21	1	TMEM50B	TMEM50B
0.841	0.877148	0.682	1.35889	0.989	0.897	1	LOC105606223	ATP5F1E
0.841	1.08136	0.682	2.11394	0.889	0.274	1	ALCAM	ALCAM
0.838	1.15492	0.676	2.11787	0.862	0.176	1	KRT8	KRT8
0.836	0.869583	0.672	1.53331	0.949	0.583	1	SERP1	SERP1
0.835	0.96512	0.67	1.77517	0.865	0.175	1	LOC101117946	KRT19
0.832	1.18198	0.664	2.72624	0.818	0.22	1	SLC12A2	SLC12A2
0.831	0.97738	0.662	2.11221	0.794	0.131	1	CLDN4	CLDN4
0.83	0.927247	0.66	1.81937	0.884	0.336	1	TSTD1	TSTD1
0.827	1.05322	0.654	2.94529	0.758	0.116	1	EPDR1	EPDR1
0.827	0.957849	0.654	1.85302	0.9	0.442	1	EML4	EML4
0.826	0.606767	0.652	0.898587	0.996	0.969	1	GNB2L1	GNB2L1
0.826	1.10486	0.652	1.93785	0.883	0.424	1	LOC101114075	SULT1A1
0.823	1.006	0.646	1.74894	0.907	0.375	1	PHLDA1	PHLDA1
0.822	0.893806	0.644	1.55669	0.838	0.183	1	AGER	AGER
0.82	1.34481	0.64	4.21192	0.688	0.065	1	SPRY3	SPRY3
0.816	0.60841	0.632	0.91692	0.998	0.955	1	EEF1A1	EEF1A1
0.816	0.920046	0.632	1.69111	0.82	0.178	1	PDPN	PDPN
0.815	1.31741	0.63	5.72939	0.648	0.026	1	TMEM229B	TMEM229B
0.814	1.07297	0.628	2.5592	0.787	0.21	1	FGFR2	FGFR2
0.811	1.00342	0.622	2.30827	0.792	0.213	1	PKDCC	PKDCC
0.809	1.36041	0.618	6.40677	0.629	0.016	1	MUC15	MUC15
0.807	0.905056	0.614	1.91742	0.818	0.228	1	PRSS35	PRSS35
0.805	1.23062	0.61	3.28844	0.699	0.128	1	MID1IP1	MID1IP1
0.804	1.0436	0.608	3.1003	0.688	0.083	1	CFI	CFI
0.802	0.942757	0.604	2.77148	0.706	0.105	1	IRX1	IRX1
0.799	0.888509	0.598	1.84752	0.736	0.112	1	COL4A4	COL4A4
0.797	0.813129	0.594	1.64798	0.846	0.291	1	TSPAN13	TSPAN13
0.794	1.07458	0.588	2.3112	0.781	0.267	1	ATP1B1	ATP1B1
0.794	0.964714	0.588	2.1934	0.737	0.144	1	KLF5	KLF5
0.789	0.853652	0.578	2.51814	0.695	0.111	1	MAL2	MAL2
0.788	0.915509	0.576	2.72231	0.669	0.094	1	FBP1	FBP1
0.788	0.935265	0.576	3.27948	0.645	0.074	1	IRX5	IRX5
0.788	0.895875	0.576	3.42705	0.637	0.065	1	LOC106991591	LOC106991591
0.788	0.837106	0.576	1.7987	0.776	0.229	1	ERRFI1	ERRFI1
0.788	1.00764	0.576	3.3232	0.644	0.075	1	PRR15L	PRR15L
0.785	0.744515	0.57	1.35073	0.901	0.565	1	PRDX5	PRDX5
0.783	0.88839	0.566	2.16084	0.745	0.209	1	CGNL1	CGNL1
0.783	1.31182	0.566	2.7147	0.747	0.285	1	CTSZ	CTSZ
0.781	0.566861	0.562	0.867303	0.982	0.921	1	ATP5G2	ATP5G2
0.781	0.851055	0.562	2.29106	0.679	0.112	1	MYH14	MYH14
0.781	1.00902	0.562	2.81097	0.66	0.102	1	ELF3	ELF3
0.781	0.824259	0.562	2.05113	0.736	0.189	1	PTPRF	PTPRF
0.781	0.784979	0.562	1.42803	0.867	0.439	1	LRRFIP1	LRRFIP1
0.78	1.09409	0.56	4.6784	0.594	0.043	1	CDS1	CDS1
0.779	0.751721	0.558	1.53176	0.792	0.258	1	MGST1	MGST1
0.779	0.834967	0.558	2.78279	0.65	0.093	1	RAB25	RAB25
0.778	0.922744	0.556	2.82228	0.648	0.095	1	GALNT5	GALNT5
0.777	0.998397	0.554	3.2305	0.645	0.112	1	PRRG3	PRRG3
0.777	0.809755	0.554	1.94421	0.717	0.163	1	TMEM238	TMEM238
0.777	0.79162	0.554	1.98674	0.707	0.136	1	CDH1	CDH1
0.776	0.957169	0.552	2.95086	0.652	0.115	1	ANK3	ANK3
0.776	0.805806	0.552	2.44832	0.664	0.109	1	PRSS22	PRSS22
0.773	0.834065	0.546	2.10758	0.68	0.128	1	NEBL	NEBL
0.772	0.924353	0.544	3.15	0.629	0.093	1	FRRS1L	FRRS1L
0.77	0.978809	0.54	2.85274	0.664	0.15	1	BMP1	BMP1
0.77	0.803503	0.54	2.71494	0.632	0.091	1	PLEKHB1	PLEKHB1
0.769	0.850643	0.538	1.73813	0.719	0.162	1	GPRC5A	GPRC5A
0.769	0.9096	0.538	4.67866	0.564	0.03	1	PODN	PODN
0.768	0.985453	0.536	3.36806	0.604	0.077	1	SLC39A8	SLC39A8
0.768	0.883333	0.536	2.33288	0.701	0.201	1	NOL10	NOL10
0.768	0.799023	0.536	1.50356	0.864	0.446	1	LOC101122294	CD46
0.767	0.863639	0.534	2.81551	0.644	0.129	1	PRRG1	PRRG1
0.766	0.726706	0.532	1.53606	0.801	0.291	1	MECOM	MECOM
0.765	0.860316	0.53	1.84854	0.676	0.135	1	SPOCK2	SPOCK2
0.765	0.767081	0.53	1.85434	0.697	0.158	1	LMO7	LMO7
0.764	0.961796	0.528	2.68647	0.648	0.135	1	FOXP2	FOXP2
0.762	0.807247	0.524	2.37157	0.635	0.108	1	CDO1	CDO1
0.761	0.501045	0.522	0.852282	0.877	0.372	1	ANXA1	ANXA1
0.761	0.823429	0.522	2.85847	0.601	0.078	1	VEPH1	VEPH1
0.759	0.933774	0.518	2.75398	0.608	0.091	1	FMO2	FMO2
0.758	0.667405	0.516	1.11995	0.921	0.481	1	NPNT	NPNT
0.755	0.713834	0.51	1.37903	0.831	0.4	1	APBB2	APBB2
0.755	0.598918	0.51	1.09926	0.861	0.347	1	CD9	CD9
0.752	0.708286	0.504	1.75843	0.716	0.23	1	MYOF	MYOF
0.752	0.782077	0.504	1.47408	0.665	0.14	1	GSTA1-1	GSTA1-1
0.751	0.984019	0.502	1.82727	0.698	0.211	1	FABP5	FABP5
0.751	0.78483	0.502	1.86053	0.725	0.261	1	LOC101103156	C6H4orf48
0.751	0.768971	0.502	2.90802	0.59	0.097	1	DRAM1	DRAM1
0.75	0.757988	0.5	2.79843	0.584	0.085	1	LOC101102588	IRX2
0.748	0.708146	0.496	2.15446	0.609	0.104	1	CLDN7	CLDN7
0.747	0.795356	0.494	2.18956	0.649	0.164	1	SYTL2	SYTL2
0.747	0.715261	0.494	2.14178	0.624	0.121	1	CXADR	CXADR
0.745	0.574448	0.49	0.960627	0.925	0.676	1	MIF	MIF
0.743	0.541346	0.486	0.860954	0.946	0.739	1	ANXA2	ANXA2
0.741	0.68742	0.482	1.89821	0.605	0.11	1	LAMA3	LAMA3
0.74	0.662736	0.48	1.88163	0.657	0.197	1	HPCAL1	HPCAL1
0.739	0.629102	0.478	1.45461	0.696	0.216	1	DMD	DMD
0.739	0.541148	0.478	1.0066	0.849	0.455	1	DSTN	DSTN
0.739	0.896882	0.478	4.13406	0.517	0.047	1	ETV5	ETV5
0.738	0.803411	0.476	2.01465	0.657	0.192	1	CPM	CPM
0.738	0.734284	0.476	2.80329	0.553	0.075	1	PRSS8	PRSS8
0.738	0.537408	0.476	0.825443	0.979	0.904	1	YBX1	YBX1
0.737	0.679357	0.474	2.2461	0.584	0.103	1	DSG2	DSG2
0.736	0.898245	0.472	3.26087	0.545	0.086	1	KCNJ2	KCNJ2
0.735	0.68619	0.47	2.43334	0.577	0.11	1	FAM149A	FAM149A
0.733	0.674233	0.466	2.15155	0.584	0.109	1	MPZL2	MPZL2
0.729	0.608095	0.458	1.14647	0.864	0.563	1	EIF2S3	EIF2S3
0.729	1.52493	0.458	5.97286	0.472	0.018	1	S100G	S100G
0.728	0.704102	0.456	3.11402	0.518	0.063	1	SYTL1	SYTL1
0.727	0.702429	0.454	2.82275	0.519	0.061	1	FBP2	FBP2
0.727	2.23496	0.454	6.50573	0.467	0.017	1	TFF2	TFF2
0.726	0.693849	0.452	1.78674	0.602	0.138	1	KRT18	KRT18
0.726	0.70052	0.452	2.17787	0.586	0.14	1	STOX2	STOX2
0.726	0.774992	0.452	2.94161	0.537	0.096	1	CISH	CISH
0.725	0.692454	0.45	2.1822	0.571	0.126	1	GSAP	GSAP
0.725	0.684971	0.45	2.74468	0.524	0.074	1	FOXA2	FOXA2
0.724	0.63857	0.448	2.07341	0.595	0.154	1	AGPAT2	AGPAT2
0.724	0.687573	0.448	2.30044	0.55	0.096	1	FOXA1	FOXA1
0.724	0.672911	0.448	3.39312	0.498	0.053	1	HPN	HPN
0.723	0.809161	0.446	3.52322	0.492	0.049	1	CITED1	CITED1
0.722	0.718335	0.444	3.43239	0.493	0.052	1	ACSM3	ACSM3
0.721	0.635291	0.442	1.86014	0.595	0.153	1	MBOAT1	MBOAT1
0.721	0.635694	0.442	1.54491	0.701	0.291	1	MBIP	MBIP
0.721	0.671557	0.442	3.06062	0.503	0.062	1	IRX3	IRX3
0.72	0.714996	0.44	3.06635	0.506	0.066	1	ANO1	ANO1
0.72	0.686744	0.44	3.15829	0.494	0.055	1	FRMD3	FRMD3
0.719	0.621065	0.438	1.44781	0.728	0.335	1	ASAH1	ASAH1
0.719	0.578612	0.438	1.54977	0.659	0.229	1	PTPN18	PTPN18
0.718	0.716049	0.436	4.37806	0.461	0.027	1	SLC22A31	SLC22A31
0.717	0.427062	0.434	0.696057	0.952	0.85	1	SSR2	SSR2
0.716	0.674728	0.432	1.91743	0.615	0.195	1	LOC101116121	CYP4V2
0.715	0.701822	0.43	2.98254	0.5	0.073	1	ATP8A1	ATP8A1
0.715	0.612354	0.43	1.96394	0.555	0.124	1	ANKRD29	ANKRD29
0.714	0.386727	0.428	0.562222	0.991	0.964	1	MT-ATP6	MT-ATP6
0.714	0.681905	0.428	1.64658	0.576	0.138	1	FLRT3	FLRT3
0.713	0.453083	0.426	1.1136	0.593	0.136	1	KRT7	KRT7
0.713	0.597233	0.426	2.65244	0.505	0.079	1	NOXA1	NOXA1
0.713	0.587836	0.426	1.79629	0.598	0.173	1	LOC101111911	DDT
0.712	0.541303	0.424	1.70763	0.527	0.088	1	PON3	PON3
0.712	0.63662	0.424	2.17615	0.563	0.144	1	FASN	FASN
0.711	0.579427	0.422	1.37115	0.624	0.202	1	SLC26A2	SLC26A2
0.71	0.636606	0.42	2.28747	0.532	0.113	1	HOMER1	HOMER1
0.709	0.592396	0.418	1.2713	0.751	0.389	1	LOC105608205	LOC105608205
0.709	0.645588	0.418	3.2191	0.469	0.051	1	RASEF	RASEF
0.709	0.592347	0.418	1.11042	0.821	0.51	1	GOLGA4	GOLGA4
0.709	0.623231	0.418	1.77795	0.6	0.2	1	MAGI3	MAGI3
0.708	0.531712	0.416	1.03515	0.77	0.357	1	ANXA3	ANXA3
0.707	0.679509	0.414	3.84069	0.45	0.04	1	PLCXD1	PLCXD1
0.707	0.345482	0.414	0.542906	0.986	0.919	1	EEF2	EEF2
0.707	0.641696	0.414	2.50855	0.52	0.117	1	ZDHHC3	ZDHHC3
0.706	0.50164	0.412	0.931687	0.837	0.505	1	UTRN	UTRN
0.706	0.540983	0.412	1.12445	0.801	0.478	1	LOC101102122	RPLP1
0.706	0.54089	0.412	1.05587	0.775	0.433	1	NBEAL1	NBEAL1
0.704	0.567528	0.408	1.4861	0.651	0.262	1	EIF2AK4	EIF2AK4
0.704	0.387839	0.408	0.75062	0.613	0.166	1	TACSTD2	TACSTD2
0.703	0.890776	0.406	4.69194	0.429	0.026	1	SERTM1	SERTM1
0.702	0.623459	0.404	2.15324	0.519	0.117	1	BICD1	BICD1
0.702	0.543274	0.404	1.49677	0.584	0.179	1	ARHGEF26	ARHGEF26
0.702	0.630142	0.404	2.31562	0.497	0.09	1	MUC1	MUC1
0.702	0.557134	0.404	1.39231	0.694	0.324	1	CERS2	CERS2
0.701	0.57385	0.402	0.953492	0.858	0.583	1	ID2	ID2
0.701	0.549981	0.402	1.21399	0.751	0.388	1	ADD3	ADD3
0.701	0.550606	0.402	2.11564	0.517	0.109	1	FERMT1	FERMT1

## Sheet: cluster2
myAUC	avg_diff	power	avg_log2FC	pct.1	pct.2	cluster	gene	genes_no_LOC
0.99	3.10863	0.98	5.5338	0.995	0.093	2	CLEC3B	CLEC3B
0.988	2.84235	0.976	4.83649	0.994	0.254	2	RAMP2	RAMP2
0.985	2.79413	0.97	5.33029	0.992	0.056	2	PECAM1	PECAM1
0.974	2.3498	0.948	5.72669	0.965	0.031	2	CDH5	CDH5
0.97	2.23764	0.94	6.07148	0.952	0.038	2	ECSCR	ECSCR
0.97	2.71286	0.94	5.37134	0.961	0.086	2	HPGD	HPGD
0.95	2.30623	0.9	5.4814	0.922	0.064	2	LPAR6	LPAR6
0.942	2.17897	0.884	3.4062	0.971	0.449	2	SPARCL1	SPARCL1
0.942	1.99085	0.884	5.12582	0.909	0.06	2	CYYR1	CYYR1
0.939	2.5979	0.878	5.76576	0.899	0.047	2	LOC101115115	CD36
0.935	2.43987	0.87	4.39612	0.923	0.134	2	LOC101117785	APOA1
0.929	1.35442	0.858	2.10446	0.992	0.781	2	SPTBN1	SPTBN1
0.928	1.67976	0.856	3.42463	0.934	0.186	2	CD34	CD34
0.924	1.40445	0.848	2.2366	0.984	0.706	2	LOC101105867	IFITM1
0.92	2.07857	0.84	5.95006	0.856	0.026	2	GPIHBP1	GPIHBP1
0.917	2.10069	0.834	6.16783	0.849	0.027	2	PTPRB	PTPRB
0.913	1.28743	0.826	1.99326	0.989	0.812	2	IFITM3	IFITM3
0.911	1.58144	0.822	2.93596	0.933	0.311	2	ETS1	ETS1
0.909	1.45812	0.818	2.39133	0.972	0.572	2	TCF4	TCF4
0.908	1.368	0.816	2.04906	0.991	0.769	2	COL4A1	COL4A1
0.907	1.55877	0.814	2.64578	0.949	0.438	2	TM4SF1	TM4SF1
0.9	1.71855	0.8	5.01855	0.828	0.054	2	LMO2	LMO2
0.898	1.97048	0.796	4.37563	0.854	0.135	2	CALCRL	CALCRL
0.889	1.77843	0.778	3.08475	0.899	0.341	2	RGCC	RGCC
0.889	2.08779	0.778	5.40126	0.802	0.039	2	PCDH17	PCDH17
0.887	1.39603	0.774	2.68982	0.913	0.183	2	EMCN	EMCN
0.887	1.95297	0.774	4.8545	0.813	0.071	2	THBD	THBD
0.883	1.64643	0.766	4.55518	0.803	0.06	2	C1H1orf54	C1H1orf54
0.881	1.69185	0.762	4.463	0.807	0.084	2	KDR	KDR
0.88	1.38983	0.76	2.47553	0.928	0.535	2	SH3GLB1	SH3GLB1
0.878	1.15225	0.756	1.98165	0.95	0.628	2	RDX	RDX
0.877	1.0811	0.754	1.67309	0.989	0.812	2	CALM1	CALM1
0.876	1.48656	0.752	3.47913	0.834	0.178	2	PAM	PAM
0.874	1.51109	0.748	4.79565	0.78	0.061	2	C12H1orf115	C12H1orf115
0.874	1.28146	0.748	2.43248	0.906	0.401	2	ARHGAP29	ARHGAP29
0.873	1.29423	0.746	2.03545	0.968	0.499	2	GNG11	GNG11
0.873	1.15526	0.746	2.13767	0.921	0.515	2	GNAI2	GNAI2
0.872	1.3754	0.744	3.19375	0.84	0.147	2	COL18A1	COL18A1
0.871	1.40527	0.742	2.87368	0.871	0.28	2	EPAS1	EPAS1
0.871	1.41142	0.742	5.55519	0.76	0.026	2	RASIP1	RASIP1
0.87	1.5969	0.74	3.44064	0.831	0.194	2	AHR	AHR
0.859	1.2799	0.718	2.34598	0.9	0.379	2	CAV2	CAV2
0.856	1.30357	0.712	2.68542	0.855	0.226	2	S1PR1	S1PR1
0.852	1.16067	0.704	1.80834	0.976	0.793	2	NREP	NREP
0.852	1.39442	0.704	3.41551	0.79	0.162	2	ADGRF5	ADGRF5
0.849	1.3144	0.698	3.33753	0.787	0.165	2	ELK3	ELK3
0.849	1.3962	0.698	4.1722	0.748	0.077	2	THSD1	THSD1
0.848	1.32085	0.696	2.92176	0.822	0.258	2	CCDC85B	CCDC85B
0.847	1.52446	0.694	5.73644	0.71	0.021	2	LOC101120999	CLEC2B
0.846	1.00291	0.692	1.48586	0.999	0.689	2	VIM	VIM
0.845	1.21554	0.69	2.59221	0.829	0.186	2	MEF2C	MEF2C
0.845	1.12163	0.69	2.3273	0.858	0.38	2	LOC101106419	CYB5R3
0.845	1.35714	0.69	3.59368	0.766	0.15	2	SMAGP	SMAGP
0.845	1.3463	0.69	5.66869	0.705	0.02	2	ROBO4	ROBO4
0.844	1.43652	0.688	5.41611	0.707	0.026	2	EGFL7	EGFL7
0.844	1.24156	0.688	3.1088	0.797	0.201	2	KIAA0355	KIAA0355
0.843	1.28855	0.686	3.70211	0.752	0.089	2	ELMO1	ELMO1
0.843	1.43784	0.686	5.72335	0.701	0.025	2	TEK	TEK
0.841	1.02368	0.682	1.86969	0.905	0.537	2	MSN	MSN
0.841	1.94179	0.682	5.38838	0.707	0.042	2	PLVAP	PLVAP
0.839	1.16611	0.678	1.72093	0.996	0.921	2	HSPB1	HSPB1
0.838	1.26611	0.676	2.47312	0.85	0.386	2	ADGRL2	ADGRL2
0.837	1.37288	0.674	4.305	0.719	0.072	2	KIAA1462	KIAA1462
0.834	1.5603	0.668	4.18612	0.726	0.111	2	ARHGAP18	ARHGAP18
0.834	1.31547	0.668	4.3461	0.711	0.07	2	RAPGEF5	RAPGEF5
0.83	0.873093	0.66	1.33658	0.983	0.72	2	SPARC	SPARC
0.829	1.40539	0.658	5.00632	0.686	0.046	2	MYZAP	MYZAP
0.828	0.896347	0.656	1.52054	0.939	0.709	2	ITM2B	ITM2B
0.826	1.14375	0.652	2.13474	0.865	0.347	2	CAV1	CAV1
0.826	1.46633	0.652	3.47229	0.723	0.087	2	EDNRB	EDNRB
0.824	0.872439	0.648	1.32117	0.98	0.887	2	B2M	B2M
0.824	1.19754	0.648	2.1385	0.867	0.397	2	LOC101115805	COL4A2
0.819	1.33563	0.638	2.40103	0.854	0.422	2	PLK2	PLK2
0.818	1.75428	0.636	3.32883	0.76	0.221	2	HOPX	HOPX
0.816	1.23867	0.632	5.46261	0.65	0.023	2	RASGRP3	RASGRP3
0.815	0.902547	0.63	1.55169	0.93	0.62	2	MBNL2	MBNL2
0.814	1.17736	0.628	4.08375	0.676	0.069	2	ITGA5	ITGA5
0.814	1.82359	0.628	5.80409	0.647	0.029	2	C25H10orf10	C25H10orf10
0.811	1.32812	0.622	5.43303	0.64	0.024	2	CLEC1A	CLEC1A
0.81	1.52772	0.62	5.33196	0.642	0.035	2	DPP4	DPP4
0.81	1.32339	0.62	4.52401	0.658	0.053	2	CLEC14A	CLEC14A
0.809	1.18114	0.618	3.00677	0.73	0.166	2	GYPC	GYPC
0.808	1.13075	0.616	2.19108	0.817	0.272	2	COL15A1	COL15A1
0.807	1.01538	0.614	2.29122	0.792	0.316	2	PYGO2	PYGO2
0.806	0.983016	0.612	1.92362	0.85	0.431	2	TJP1	TJP1
0.806	1.33744	0.612	4.97427	0.637	0.036	2	TM4SF18	TM4SF18
0.805	1.11251	0.61	2.85396	0.719	0.137	2	ZEB1	ZEB1
0.804	1.01442	0.608	2.40299	0.764	0.277	2	RALB	RALB
0.801	0.992023	0.602	2.39104	0.76	0.233	2	PEA15	PEA15
0.799	1.15512	0.598	5.65542	0.612	0.02	2	SHE	SHE
0.798	1.11477	0.596	4.77657	0.623	0.035	2	ERG	ERG
0.798	1.21287	0.596	3.3394	0.684	0.128	2	LXN	LXN
0.797	1.12214	0.594	4.74523	0.621	0.036	2	LDB2	LDB2
0.797	1.11763	0.594	4.06361	0.64	0.063	2	DPYSL3	DPYSL3
0.795	1.05986	0.59	1.83854	0.873	0.426	2	TBX3	TBX3
0.794	1.2078	0.588	3.38909	0.678	0.135	2	HS2ST1	HS2ST1
0.793	1.22814	0.586	5.85789	0.599	0.017	2	FAM124B	FAM124B
0.792	1.05446	0.584	3.37161	0.662	0.116	2	DOCK9	DOCK9
0.79	1.18995	0.58	5.43673	0.598	0.026	2	MMRN2	MMRN2
0.79	1.06201	0.58	3.43805	0.649	0.087	2	TSPAN18	TSPAN18
0.788	1.11345	0.576	2.10704	0.818	0.415	2	NRP1	NRP1
0.788	0.73552	0.576	1.29457	0.918	0.621	2	CNN3	CNN3
0.787	1.04042	0.574	2.97651	0.676	0.151	2	NPDC1	NPDC1
0.787	0.86424	0.574	2.11452	0.682	0.093	2	LAPTM5	LAPTM5
0.787	1.1351	0.574	3.42626	0.651	0.106	2	FAM198B	FAM198B
0.786	1.0314	0.572	5.10867	0.594	0.027	2	PRKCH	PRKCH
0.784	1.13708	0.568	3.80404	0.613	0.05	2	PALMD	PALMD
0.783	1.19648	0.566	3.24719	0.663	0.152	2	MYO6	MYO6
0.781	0.979199	0.562	2.71749	0.688	0.183	2	HDAC7	HDAC7
0.78	1.11253	0.56	2.81456	0.677	0.159	2	EHD4	EHD4
0.78	1.02468	0.56	4.65873	0.587	0.032	2	C25H10orf54	C25H10orf54
0.78	1.10712	0.56	3.14191	0.649	0.126	2	LOC105613171	LOC105613171
0.779	0.557632	0.558	0.813869	1	0.979	2	TMSB4X	TMSB4X
0.776	1.14201	0.552	3.50496	0.621	0.086	2	FAM43A	FAM43A
0.775	0.745062	0.55	1.3092	0.906	0.653	2	QKI	QKI
0.775	0.910427	0.55	2.19531	0.731	0.285	2	SNAP23	SNAP23
0.775	0.892861	0.55	1.89693	0.782	0.327	2	KIAA1217	KIAA1217
0.774	1.21177	0.548	6.02576	0.559	0.015	2	SOX17	SOX17
0.774	0.811856	0.548	1.49347	0.864	0.558	2	LOC101122777	YBX3
0.773	0.993423	0.546	4.78534	0.573	0.034	2	SCARF1	SCARF1
0.772	1.05132	0.544	5.34296	0.56	0.023	2	ILDR2	ILDR2
0.771	0.935484	0.542	2.59314	0.672	0.164	2	ARMCX1	ARMCX1
0.771	0.993965	0.542	3.23167	0.624	0.112	2	SNRK	SNRK
0.77	1.01407	0.54	3.65919	0.598	0.073	2	ABCG2	ABCG2
0.769	0.866022	0.538	1.87345	0.767	0.367	2	N4BP1	N4BP1
0.768	1.00729	0.536	3.19458	0.613	0.091	2	AFF3	AFF3
0.768	0.885401	0.536	2.20532	0.712	0.251	2	PTPRM	PTPRM
0.767	0.88104	0.534	1.74118	0.789	0.333	2	FILIP1	FILIP1
0.767	1.03595	0.534	3.06549	0.633	0.144	2	LOC101116298	SULT1C4
0.767	0.88573	0.534	2.05497	0.732	0.309	2	PPP2R5A	PPP2R5A
0.766	1.00515	0.532	2.62407	0.63	0.113	2	OLA-I	OLA-I
0.766	0.92622	0.532	1.88278	0.756	0.275	2	SDPR	SDPR
0.766	0.93483	0.532	2.20174	0.714	0.264	2	EFNA1	EFNA1
0.765	1.18303	0.53	3.43945	0.598	0.086	2	PRDM1	PRDM1
0.765	1.35037	0.53	2.89839	0.673	0.192	2	C26H8orf4	C26H8orf4
0.765	1.0043	0.53	3.68795	0.584	0.067	2	ARHGEF3	ARHGEF3
0.764	1.11662	0.528	2.62574	0.685	0.247	2	KRT10	KRT10
0.764	1.3343	0.528	5.12438	0.551	0.029	2	TNFSF10	TNFSF10
0.763	0.939424	0.526	1.54689	0.907	0.675	2	JMJD1C	JMJD1C
0.761	1.04098	0.522	2.76733	0.638	0.132	2	PREX2	PREX2
0.761	0.925861	0.522	2.34856	0.684	0.239	2	PLEKHA1	PLEKHA1
0.761	0.954526	0.522	3.22112	0.596	0.088	2	FLI1	FLI1
0.761	0.654742	0.522	1.10847	0.928	0.7	2	APP	APP
0.759	0.357485	0.518	0.698111	0.608	0.075	2	SRGN	SRGN
0.759	1.00161	0.518	3.64682	0.572	0.061	2	FAM13C	FAM13C
0.758	0.974456	0.516	4.51127	0.548	0.042	2	CLIC2	CLIC2
0.758	0.968267	0.516	3.26997	0.593	0.101	2	PLEKHG1	PLEKHG1
0.757	0.815274	0.514	1.76199	0.76	0.363	2	LUZP1	LUZP1
0.757	1.00189	0.514	2.96807	0.593	0.09	2	NCKAP5	NCKAP5
0.756	0.662335	0.512	1.06046	0.918	0.75	2	LOC101120668	B2M
0.756	0.62523	0.512	0.975725	0.961	0.866	2	LOC101114849	LOC101114849
0.755	1.01556	0.51	4.24844	0.543	0.04	2	CLEC2D	CLEC2D
0.755	0.817572	0.51	1.8406	0.737	0.33	2	TACC1	TACC1
0.753	0.913468	0.506	1.53623	0.765	0.321	2	KLF2	KLF2
0.753	0.827878	0.506	2.09097	0.672	0.192	2	GRASP	GRASP
0.753	0.838839	0.506	2.02736	0.702	0.268	2	FSCN1	FSCN1
0.752	0.979834	0.504	5.41093	0.518	0.017	2	BCL6B	BCL6B
0.751	0.793456	0.502	2.06304	0.646	0.166	2	LOC101113217	name
0.75	0.903597	0.5	2.20539	0.657	0.183	2	ST8SIA4	ST8SIA4
0.75	0.898141	0.5	2.62463	0.609	0.145	2	VWA5A	VWA5A
0.749	0.972356	0.498	5.24464	0.515	0.019	2	ADGRL4	ADGRL4
0.748	0.983177	0.496	5.01523	0.517	0.025	2	HHEX	HHEX
0.747	0.832147	0.494	2.05872	0.686	0.273	2	YES1	YES1
0.745	0.886374	0.49	3.03589	0.574	0.101	2	SCARB1	SCARB1
0.744	0.749131	0.488	1.98011	0.617	0.156	2	ACSL4	ACSL4
0.744	0.940957	0.488	4.55452	0.515	0.031	2	SEMA6A	SEMA6A
0.744	0.905904	0.488	4.33613	0.521	0.042	2	PDGFB	PDGFB
0.742	0.85166	0.484	4.1445	0.521	0.044	2	ARAP3	ARAP3
0.742	0.955332	0.484	1.85719	0.76	0.404	2	LIFR	LIFR
0.742	0.812151	0.484	2.09907	0.667	0.243	2	JUP	JUP
0.74	0.751877	0.48	1.61112	0.758	0.4	2	CTNND1	CTNND1
0.74	0.84852	0.48	2.34002	0.608	0.152	2	COTL1	COTL1
0.739	0.691651	0.478	1.09131	0.929	0.716	2	TXNIP	TXNIP
0.738	0.955904	0.476	2.7161	0.591	0.147	2	LOC101112306	SAMD9
0.738	0.940402	0.476	2.46023	0.622	0.2	2	CDC42EP3	CDC42EP3
0.738	1.01245	0.476	3.76633	0.528	0.065	2	ITGA6	ITGA6
0.738	0.838225	0.476	1.98558	0.686	0.284	2	GULP1	GULP1
0.738	0.954079	0.476	4.57295	0.506	0.039	2	ITGA2	ITGA2
0.738	0.76598	0.476	1.98272	0.635	0.18	2	DHRS3	DHRS3
0.737	0.845766	0.474	2.3829	0.62	0.194	2	RPS6KA3	RPS6KA3
0.735	0.88371	0.47	3.24311	0.538	0.075	2	LOC105607326	LOC105607326
0.735	0.786166	0.47	1.84147	0.68	0.256	2	NEDD4L	NEDD4L
0.735	0.618113	0.47	1.11255	0.874	0.654	2	CTNNB1	CTNNB1
0.733	0.803685	0.466	2.02947	0.648	0.221	2	NCALD	NCALD
0.733	0.882231	0.466	1.73545	0.749	0.402	2	KITLG	KITLG
0.731	0.824768	0.462	1.95629	0.667	0.262	2	PRKCDBP	PRKCDBP
0.73	0.901982	0.46	5.90504	0.469	0.012	2	FAM110D	FAM110D
0.729	0.858452	0.458	2.22299	0.634	0.234	2	FRYL	FRYL
0.729	0.752486	0.458	1.79557	0.684	0.299	2	SWAP70	SWAP70
0.729	0.865477	0.458	2.79879	0.562	0.131	2	HEG1	HEG1
0.728	0.830015	0.456	2.05056	0.617	0.181	2	CREB5	CREB5
0.728	0.663271	0.456	1.34003	0.788	0.478	2	REEP3	REEP3
0.728	0.807834	0.456	2.09872	0.616	0.176	2	RGS3	RGS3
0.728	0.776537	0.456	1.77241	0.699	0.334	2	ELK4	ELK4
0.727	0.871029	0.454	1.53811	0.733	0.319	2	SLC2A3	SLC2A3
0.727	0.857517	0.454	3.46202	0.509	0.061	2	FZD4	FZD4
0.727	0.839651	0.454	2.46956	0.591	0.183	2	SEC14L1	SEC14L1
0.726	0.675861	0.452	1.25856	0.824	0.571	2	LOC101116800	MAGED2
0.726	0.836214	0.452	3.63309	0.5	0.055	2	HSPA12B	HSPA12B
0.725	0.812892	0.45	5.55217	0.461	0.014	2	USHBP1	USHBP1
0.725	0.795357	0.45	4.24118	0.48	0.031	2	ACVRL1	ACVRL1
0.725	0.982807	0.45	5.77629	0.461	0.015	2	LOC105604901	LOC105614015
0.724	0.797946	0.448	1.43298	0.812	0.553	2	ATP2B1	ATP2B1
0.724	0.812014	0.448	5.43193	0.461	0.014	2	ARHGEF15	ARHGEF15
0.723	0.86363	0.446	5.08194	0.464	0.02	2	AFAP1L1	AFAP1L1
0.723	0.745607	0.446	1.79515	0.677	0.312	2	RNF38	RNF38
0.722	0.760572	0.444	2.12572	0.588	0.164	2	LOC101106689	GNG2
0.722	0.75856	0.444	2.73446	0.541	0.119	2	FAM65A	FAM65A
0.721	0.663692	0.442	1.40172	0.755	0.428	2	EFR3A	EFR3A
0.72	0.598355	0.44	1.13442	0.819	0.535	2	TPM3	TPM3
0.719	0.577892	0.438	1.00441	0.882	0.653	2	TMOD3	TMOD3
0.719	0.858817	0.438	1.89847	0.688	0.367	2	MVB12A	MVB12A
0.719	0.717508	0.438	1.7674	0.665	0.293	2	VAT1	VAT1
0.718	0.750742	0.436	2.8859	0.525	0.111	2	GGH	GGH
0.718	0.75995	0.436	3.27337	0.502	0.08	2	MAP3K11	MAP3K11
0.717	0.711972	0.434	1.86331	0.637	0.261	2	USP46	USP46
0.717	0.820114	0.434	4.59762	0.458	0.028	2	N4BP3	N4BP3
0.715	0.687089	0.43	1.64541	0.649	0.242	2	HTRA1	HTRA1
0.715	0.759051	0.43	2.17318	0.591	0.197	2	IFNAR1	IFNAR1
0.714	0.709517	0.428	2.10108	0.588	0.187	2	CDC42EP1	CDC42EP1
0.714	0.953163	0.428	2.72525	0.552	0.165	2	DTNBP1	DTNBP1
0.714	0.752998	0.428	2.11038	0.583	0.187	2	SSH2	SSH2
0.713	0.689963	0.426	1.78987	0.624	0.224	2	CMTM3	CMTM3
0.712	0.653381	0.424	1.35671	0.746	0.415	2	PLS3	PLS3
0.712	0.786747	0.424	2.60537	0.526	0.114	2	MEIS2	MEIS2
0.71	0.992747	0.42	3.72024	0.481	0.08	2	CD320	CD320
0.71	0.643402	0.42	1.75292	0.592	0.169	2	ENG	ENG
0.71	0.693561	0.42	2.0139	0.587	0.203	2	ARHGAP31	ARHGAP31
0.709	0.726268	0.418	2.27216	0.556	0.164	2	NOTCH1	NOTCH1
0.709	0.699355	0.418	1.59329	0.681	0.337	2	PTPRG	PTPRG
0.709	0.790421	0.418	1.68151	0.616	0.205	2	MAP1B	MAP1B
0.709	0.847567	0.418	4.41523	0.442	0.025	2	LOC101122718	LOC101122718
0.709	0.717598	0.418	5.6704	0.428	0.013	2	TIE1	TIE1
0.708	0.762248	0.416	5.23127	0.431	0.017	2	HES2	HES2
0.707	0.845896	0.414	5.14747	0.431	0.022	2	DLL4	DLL4
0.707	0.739743	0.414	1.51705	0.73	0.44	2	ETNK1	ETNK1
0.707	0.740351	0.414	2.6516	0.517	0.123	2	MKL2	MKL2
0.707	0.966881	0.414	5.75327	0.425	0.014	2	ATF7IP2	ATF7IP2
0.707	0.659737	0.414	1.61234	0.647	0.286	2	MAPRE2	MAPRE2
0.707	0.541293	0.414	1.03105	0.817	0.569	2	PAK2	PAK2
0.706	0.74302	0.412	2.88827	0.497	0.099	2	SMAD1	SMAD1
0.705	0.732389	0.41	2.16241	0.564	0.192	2	BAG5	BAG5
0.705	0.817518	0.41	2.89812	0.485	0.081	2	CD200	CD200
0.704	0.697122	0.408	2.39686	0.522	0.126	2	SCHIP1	SCHIP1
0.703	0.455797	0.406	1.15639	0.564	0.14	2	ARHGDIB	ARHGDIB
0.702	0.605985	0.404	1.24393	0.716	0.33	2	UACA	UACA
0.701	0.695718	0.402	4.66885	0.421	0.021	2	MFNG	MFNG
0.701	0.651893	0.402	2.23919	0.529	0.146	2	ECE1	ECE1
0.701	0.699351	0.402	2.41454	0.518	0.133	2	TCN2	TCN2
0.701	0.740465	0.402	3.41043	0.457	0.066	2	LOC105611838	LOC105611838

## Sheet: cluster3
myAUC	avg_diff	power	avg_log2FC	pct.1	pct.2	cluster	gene	genes_no_LOC
0.971	2.26945	0.942	3.84766	0.987	0.295	3	ABI3BP	ABI3BP
0.964	2.34608	0.928	4.07616	0.97	0.358	3	CD44	CD44
0.915	1.58908	0.83	3.02693	0.937	0.243	3	SERPINE2	SERPINE2
0.91	1.44876	0.82	2.43939	0.974	0.377	3	SDC2	SDC2
0.91	2.01159	0.82	4.50588	0.866	0.107	3	PDGFRA	PDGFRA
0.908	1.66815	0.816	3.3437	0.907	0.271	3	EFEMP1	EFEMP1
0.895	1.30034	0.79	2.02415	0.98	0.305	3	DCN	DCN
0.892	1.23585	0.784	2.0445	0.976	0.52	3	FSTL1	FSTL1
0.885	1.49252	0.77	2.63744	0.934	0.299	3	ROBO2	ROBO2
0.881	1.45526	0.762	3.34998	0.853	0.15	3	PID1	PID1
0.85	1.36586	0.7	3.14791	0.8	0.175	3	SEMA3C	SEMA3C
0.842	1.19204	0.684	2.39723	0.846	0.305	3	TGFBR3	TGFBR3
0.84	1.40565	0.68	4.3792	0.721	0.064	3	WNT11	WNT11
0.839	1.40316	0.678	3.95046	0.732	0.083	3	TGFBI	TGFBI
0.838	1.19264	0.676	1.90264	0.804	0.13	3	ACTA2	ACTA2
0.837	1.32063	0.674	2.74809	0.817	0.241	3	NES	NES
0.832	1.54518	0.664	3.11923	0.791	0.264	3	NDNF	NDNF
0.832	1.33701	0.664	4.19795	0.707	0.058	3	CDH13	CDH13
0.83	0.919155	0.66	1.34142	0.999	0.658	3	IGF2	IGF2
0.83	1.29034	0.66	2.63221	0.818	0.293	3	MAP2	MAP2
0.825	1.08676	0.65	1.80594	0.801	0.163	3	TAGLN	TAGLN
0.82	1.36881	0.64	2.90998	0.768	0.217	3	FLRT2	FLRT2
0.805	0.974154	0.61	1.94053	0.837	0.308	3	ANTXR1	ANTXR1
0.801	1.23232	0.602	3.90026	0.656	0.078	3	LTBP2	LTBP2
0.799	1.14721	0.598	3.32917	0.672	0.096	3	ITGA9	ITGA9
0.798	0.954778	0.596	2.26124	0.764	0.194	3	TBX4	TBX4
0.788	1.10819	0.576	2.31417	0.773	0.322	3	SPRY1	SPRY1
0.788	0.862885	0.576	1.47772	0.906	0.559	3	CADM1	CADM1
0.785	1.05845	0.57	2.91088	0.677	0.153	3	LHFPL2	LHFPL2
0.784	0.561719	0.568	0.880135	0.981	0.681	3	CALD1	CALD1
0.784	0.909883	0.568	1.5251	0.887	0.415	3	PLAC9	PLAC9
0.784	0.892904	0.568	2.00168	0.769	0.233	3	MXRA8	MXRA8
0.783	0.902317	0.566	1.78827	0.825	0.387	3	LOC101113020	DST
0.781	1.18669	0.562	4.59221	0.595	0.048	3	EPB41L3	EPB41L3
0.78	0.968221	0.56	2.13535	0.742	0.217	3	F2R	F2R
0.78	1.19381	0.56	3.52696	0.618	0.07	3	GPC6	GPC6
0.779	0.906047	0.558	1.45473	0.946	0.684	3	LOC101118133	TUBA1A
0.777	0.934565	0.554	2.11463	0.723	0.186	3	NR2F1	NR2F1
0.773	0.897224	0.546	1.9486	0.765	0.313	3	ANTXR2	ANTXR2
0.77	0.834185	0.54	1.4809	0.865	0.409	3	ZEB2	ZEB2
0.767	0.993557	0.534	2.74937	0.639	0.118	3	SEMA3D	SEMA3D
0.767	0.779617	0.534	1.30052	0.869	0.417	3	C15H11orf96	C15H11orf96
0.765	0.717204	0.53	1.33666	0.855	0.341	3	BGN	BGN
0.759	0.91143	0.518	2.47528	0.65	0.171	3	GPM6B	GPM6B
0.759	0.803659	0.518	1.7795	0.757	0.363	3	LOC106991082	RBFOX2
0.758	0.97919	0.516	2.42298	0.665	0.196	3	ENG	ENG
0.758	1.09578	0.516	3.92084	0.553	0.04	3	CLDN11	CLDN11
0.757	0.968122	0.514	1.95065	0.741	0.308	3	TGFB2	TGFB2
0.755	0.782709	0.51	1.73296	0.756	0.367	3	ANXA6	ANXA6
0.755	1.10106	0.51	4.86578	0.531	0.024	3	NOTUM	NOTUM
0.75	0.810718	0.5	2.06415	0.673	0.208	3	DZIP1	DZIP1
0.747	0.448608	0.494	0.672208	0.998	0.951	3	LOC105609544	LOC105609544
0.746	0.896986	0.492	2.77321	0.589	0.111	3	ZFPM2	ZFPM2
0.744	0.573176	0.488	0.983084	0.908	0.38	3	COL6A1	COL6A1
0.743	1.05287	0.486	2.45638	0.616	0.156	3	COL12A1	COL12A1
0.742	0.912024	0.484	2.08287	0.668	0.244	3	NET1	NET1
0.741	0.556064	0.482	0.824187	0.996	0.713	3	VIM	VIM
0.739	1.30104	0.478	4.14321	0.524	0.064	3	COLEC11	COLEC11
0.737	0.791355	0.474	1.73042	0.704	0.262	3	LOC105606593	LOC105606593
0.736	0.838665	0.472	2.26373	0.598	0.146	3	SEMA5A	SEMA5A
0.735	0.772633	0.47	1.49412	0.789	0.471	3	SKIL	SKIL
0.734	0.607153	0.468	1.05175	0.887	0.46	3	TBX3	TBX3
0.733	0.844495	0.466	1.36846	0.873	0.529	3	THBS1	THBS1
0.733	1.65608	0.466	4.32158	0.495	0.034	3	MFAP5	MFAP5
0.731	0.573665	0.462	1.06907	0.834	0.401	3	RUNX1T1	RUNX1T1
0.731	0.563135	0.462	0.989031	0.897	0.507	3	RBP1	RBP1
0.731	0.596176	0.462	1.00198	0.915	0.719	3	APP	APP
0.73	0.391479	0.46	0.578191	0.999	0.975	3	HSP90AB1	HSP90AB1
0.726	0.607006	0.452	1.07615	0.899	0.669	3	TAF1D	TAF1D
0.726	0.621891	0.452	1.10203	0.867	0.486	3	EVA1B	EVA1B
0.725	0.7449	0.45	2.00939	0.607	0.163	3	LOC105602903	LOC105602903
0.725	0.70795	0.45	1.5685	0.677	0.226	3	CDH11	CDH11
0.723	0.800136	0.446	2.0029	0.588	0.139	3	MAG	MAG
0.722	0.881221	0.444	3.1347	0.513	0.088	3	GPC4	GPC4
0.722	0.488885	0.444	0.869952	0.861	0.453	3	COL5A2	COL5A2
0.719	0.690177	0.438	1.61494	0.67	0.274	3	GLIPR2	GLIPR2
0.719	0.571531	0.438	1.03991	0.833	0.415	3	EDNRA	EDNRA
0.717	0.55025	0.434	1.07971	0.828	0.495	3	PPIC	PPIC
0.717	0.641471	0.434	1.27892	0.769	0.418	3	RIMKLB	RIMKLB
0.716	0.455967	0.432	0.733723	0.957	0.839	3	SEPT7	SEPT7
0.716	0.648515	0.432	1.58931	0.64	0.212	3	ROBO1	ROBO1
0.715	0.897851	0.43	2.8469	0.53	0.137	3	ARSB	ARSB
0.714	0.793345	0.428	2.52402	0.498	0.071	3	PDLIM3	PDLIM3
0.713	0.836836	0.426	2.29902	0.543	0.135	3	ADGRG6	ADGRG6
0.711	0.729612	0.422	1.81284	0.602	0.196	3	ETV1	ETV1
0.711	0.722515	0.422	1.972	0.598	0.218	3	MLLT3	MLLT3
0.71	0.746909	0.42	2.33782	0.542	0.14	3	LRP4	LRP4
0.71	0.675273	0.42	1.46685	0.711	0.392	3	LPP	LPP
0.709	0.625033	0.418	1.25213	0.744	0.358	3	UACA	UACA
0.707	0.823834	0.414	3.53713	0.457	0.045	3	RYR2	RYR2
0.706	0.355549	0.412	0.687708	0.762	0.302	3	PCOLCE	PCOLCE
0.706	0.66344	0.412	1.68451	0.605	0.196	3	TMEM45A	TMEM45A
0.704	0.534887	0.408	0.780295	0.998	0.98	3	HSP90AA1	HSP90AA1
0.703	0.756556	0.406	3.14396	0.464	0.06	3	RERG	RERG
0.703	0.655091	0.406	1.27452	0.786	0.527	3	BIRC2	BIRC2
0.702	0.589122	0.404	1.28486	0.707	0.384	3	ACTN1	ACTN1
0.702	0.249656	0.404	0.477579	0.545	0.116	3	MYH11	MYH11
0.702	0.729067	0.404	1.12506	0.858	0.591	3	HSPH1	HSPH1
0.701	0.752273	0.402	1.77315	0.59	0.218	3	CREB5	CREB5
0.701	0.634877	0.402	1.49084	0.657	0.318	3	MPDZ	MPDZ
0.701	0.514519	0.402	0.894396	0.892	0.677	3	NFIA	NFIA

## Sheet: cluster4
myAUC	avg_diff	power	avg_log2FC	pct.1	pct.2	cluster	gene	genes_no_LOC
0.968	2.2846	0.936	3.82799	0.983	0.247	4	AGER	AGER
0.952	2.0408	0.904	3.55195	0.969	0.24	4	PDPN	PDPN
0.946	1.87889	0.892	3.0352	0.977	0.422	4	LOC105616898	BCAM
0.944	1.86917	0.888	3.15412	0.977	0.253	4	LOC101118990	name
0.931	2.20586	0.862	3.93081	0.916	0.181	4	GSTA1-1	GSTA1-1
0.925	1.69867	0.85	3.01971	0.947	0.192	4	TACSTD2	TACSTD2
0.922	1.96098	0.844	3.76056	0.913	0.17	4	COL4A4	COL4A4
0.919	1.31743	0.838	2.00086	0.991	0.839	4	S100A10	S100A10
0.917	1.57133	0.834	2.53335	0.969	0.556	4	PRDX6	PRDX6
0.917	1.83082	0.834	3.35137	0.92	0.19	4	CLDN18	CLDN18
0.917	1.24012	0.834	1.87758	0.993	0.911	4	YBX1	YBX1
0.916	1.23903	0.832	1.92689	0.991	0.76	4	ANXA2	ANXA2
0.91	1.79828	0.82	3.5235	0.901	0.18	4	SPOCK2	SPOCK2
0.899	1.5508	0.798	3.06118	0.903	0.31	4	AGRN	AGRN
0.895	1.76937	0.79	3.36688	0.884	0.341	4	TMEM165	TMEM165
0.887	1.42842	0.774	2.52911	0.925	0.474	4	EMP2	EMP2
0.883	1.47297	0.766	3.40923	0.85	0.166	4	LAMB3	LAMB3
0.882	1.70418	0.764	3.99863	0.825	0.124	4	LOC105605335	LOC105615771
0.88	1.22782	0.76	2.05849	0.961	0.432	4	PHLDA1	PHLDA1
0.88	1.33395	0.76	2.40092	0.933	0.276	4	GSTT2B	GSTT2B
0.879	1.29067	0.758	2.2342	0.937	0.483	4	LRRFIP1	LRRFIP1
0.875	1.51351	0.75	2.84098	0.884	0.313	4	MGST1	MGST1
0.871	1.80296	0.742	4.40479	0.789	0.085	4	AQP5	AQP5
0.871	1.26391	0.742	2.2057	0.922	0.251	4	KRT8	KRT8
0.871	1.19071	0.742	2.08952	0.934	0.249	4	LOC101117946	KRT19
0.87	1.40078	0.74	2.99104	0.852	0.216	4	TMEM238	TMEM238
0.868	1.27656	0.736	2.42159	0.888	0.214	4	GPRC5A	GPRC5A
0.864	0.934096	0.728	1.46174	0.983	0.78	4	SPINT2	SPINT2
0.862	1.49045	0.724	3.07751	0.839	0.234	4	EDIL3	EDIL3
0.861	1.28047	0.722	2.3247	0.907	0.462	4	NBEAL1	NBEAL1
0.859	1.2415	0.718	2.25208	0.91	0.444	4	APBB2	APBB2
0.858	1.14551	0.716	1.85856	0.956	0.699	4	CALM2	CALM2
0.858	1.31093	0.716	2.5391	0.87	0.375	4	WWC2	WWC2
0.857	1.25376	0.714	2.19388	0.917	0.276	4	TST	TST
0.856	1.0112	0.712	1.66421	0.952	0.424	4	ANXA1	ANXA1
0.853	1.26797	0.706	2.55367	0.857	0.205	4	MATN4	MATN4
0.85	1.55418	0.7	3.31568	0.799	0.172	4	FLRT3	FLRT3
0.849	1.2973	0.698	2.68709	0.841	0.261	4	DMD	DMD
0.849	1.16523	0.698	2.11983	0.896	0.395	4	ANXA3	ANXA3
0.849	1.45022	0.698	3.43749	0.785	0.154	4	LAMA3	LAMA3
0.847	1.3323	0.694	3.10763	0.798	0.168	4	MYH14	MYH14
0.846	1.42168	0.692	3.34201	0.784	0.198	4	DDX47	DDX47
0.842	1.12658	0.684	1.8167	0.951	0.726	4	AHNAK	AHNAK
0.842	1.23344	0.684	2.66357	0.82	0.21	4	LMO7	LMO7
0.839	1.15737	0.678	2.27707	0.858	0.222	4	NKX2-1	NKX2-1
0.835	1.17335	0.67	2.30079	0.851	0.293	4	PRSS35	PRSS35
0.835	1.43119	0.67	2.99614	0.793	0.238	4	SLC26A2	SLC26A2
0.834	1.4641	0.668	4.24786	0.715	0.083	4	SEMA3E	SEMA3E
0.834	1.00444	0.668	1.70446	0.934	0.562	4	CADM1	CADM1
0.833	1.26199	0.666	2.71685	0.813	0.279	4	LAMA5	LAMA5
0.831	0.679087	0.662	1.01635	0.995	0.955	4	MYL6	MYL6
0.83	1.34743	0.66	2.996	0.776	0.185	4	NEBL	NEBL
0.829	1.11008	0.658	2.24301	0.844	0.235	4	EPCAM	EPCAM
0.826	1.06219	0.652	1.85829	0.901	0.576	4	LOC105614854	name
0.826	1.20697	0.652	2.37612	0.821	0.309	4	TGFB2	TGFB2
0.825	1.2512	0.65	2.95348	0.764	0.212	4	ARHGEF26	ARHGEF26
0.825	0.850155	0.65	1.31788	0.975	0.841	4	S100A11	S100A11
0.822	1.00905	0.644	1.76966	0.895	0.404	4	CD9	CD9
0.82	0.97889	0.64	1.60079	0.942	0.53	4	NPNT	NPNT
0.82	0.889349	0.64	1.47853	0.94	0.717	4	APLP2	APLP2
0.82	1.06281	0.64	2.08657	0.841	0.412	4	PTGR1	PTGR1
0.819	1.19586	0.638	2.38057	0.811	0.342	4	LOC101108851	IDI1
0.816	1.05496	0.632	1.8984	0.865	0.395	4	CAV1	CAV1
0.815	0.933259	0.63	1.52128	0.935	0.704	4	MIF	MIF
0.806	1.1107	0.612	2.87787	0.716	0.147	4	PERP	PERP
0.806	1.12575	0.612	2.31958	0.797	0.333	4	PPP1R9A	PPP1R9A
0.805	1.16681	0.61	2.87674	0.725	0.196	4	VEGFA	VEGFA
0.803	1.09799	0.606	2.75833	0.729	0.194	4	MBOAT1	MBOAT1
0.802	1.34078	0.604	4.06587	0.658	0.087	4	RTKN2	RTKN2
0.8	1.31958	0.6	4.21094	0.647	0.074	4	COL4A3	COL4A3
0.798	0.973724	0.596	2.03484	0.802	0.359	4	LOC101107036	CNN2
0.797	1.02256	0.594	2.23277	0.738	0.177	4	KRT7	KRT7
0.797	1.18839	0.594	2.87099	0.713	0.185	4	ADM	ADM
0.796	1.01684	0.592	1.96655	0.81	0.315	4	SDPR	SDPR
0.796	1.05391	0.592	2.35742	0.758	0.25	4	PTPRF	PTPRF
0.795	0.831499	0.59	1.37151	0.93	0.734	4	SEPW1	SEPW1
0.791	0.908288	0.582	1.74718	0.837	0.356	4	TSPAN13	TSPAN13
0.79	1.11054	0.58	3.25212	0.662	0.126	4	EDN3	EDN3
0.789	0.983301	0.578	1.52151	0.934	0.664	4	ID1	ID1
0.787	1.08321	0.574	2.91705	0.683	0.164	4	ANKRD29	ANKRD29
0.784	0.978756	0.568	1.78606	0.858	0.521	4	GLS	GLS
0.783	0.859464	0.566	1.53745	0.851	0.43	4	CAV2	CAV2
0.783	0.783886	0.566	1.36717	0.837	0.251	4	WFDC2	WFDC2
0.781	0.989676	0.562	2.28108	0.709	0.184	4	KRT18	KRT18
0.781	0.954763	0.562	2.16947	0.729	0.2	4	CDH1	CDH1
0.778	1.04383	0.556	2.6586	0.678	0.159	4	FBP1	FBP1
0.777	0.546744	0.554	0.821818	0.993	0.961	4	EEF1A1	EEF1A1
0.777	0.813052	0.554	1.43209	0.876	0.605	4	PRDX5	PRDX5
0.775	0.861321	0.55	1.5315	0.866	0.541	4	UTRN	UTRN
0.775	0.992424	0.55	2.29908	0.724	0.272	4	BACE2	BACE2
0.775	0.829812	0.55	1.56494	0.834	0.403	4	TSTD1	TSTD1
0.774	0.760378	0.548	1.23317	0.912	0.531	4	THBS1	THBS1
0.773	0.966038	0.546	2.17568	0.738	0.291	4	LTBP3	LTBP3
0.773	0.861303	0.546	1.61469	0.828	0.35	4	ALCAM	ALCAM
0.772	1.01534	0.544	2.80524	0.651	0.152	4	GPM6A	GPM6A
0.772	0.936333	0.544	1.9724	0.734	0.213	4	KLF5	KLF5
0.771	1.25749	0.542	3.1483	0.644	0.16	4	PRSS23	PRSS23
0.77	0.810887	0.54	1.3911	0.868	0.479	4	LOC101114075	SULT1A1
0.77	1.1317	0.54	3.68996	0.604	0.097	4	PLCE1	PLCE1
0.767	0.992631	0.534	2.76523	0.645	0.154	4	DSG2	DSG2
0.765	0.353824	0.53	0.51926	0.999	0.978	4	LOC101115640	GNAS
0.764	0.84024	0.528	1.63607	0.78	0.338	4	ID4	ID4
0.763	0.686746	0.526	1.22626	0.808	0.249	4	CD24	CD24
0.763	1.00185	0.526	2.3131	0.695	0.245	4	SELENBP1	SELENBP1
0.762	1.13807	0.524	3.58419	0.594	0.101	4	SEMA6D	SEMA6D
0.762	1.08739	0.524	3.48977	0.591	0.096	4	SLC1A1	SLC1A1
0.762	1.07149	0.524	2.52756	0.665	0.195	4	BMP2	BMP2
0.755	0.867531	0.51	1.68946	0.795	0.465	4	SLC25A36	SLC25A36
0.753	0.867494	0.506	2.30504	0.647	0.175	4	PRSS22	PRSS22
0.752	1.02162	0.504	3.19308	0.587	0.116	4	DTNA	DTNA
0.752	0.911878	0.504	1.9159	0.679	0.187	4	LOC106991745	LOC106991745
0.75	0.905313	0.5	2.48373	0.626	0.16	4	MPZL2	MPZL2
0.749	0.828858	0.498	1.86527	0.716	0.306	4	PAWR	PAWR
0.749	0.818092	0.498	1.73565	0.745	0.397	4	GLRX5	GLRX5
0.747	0.840055	0.494	1.91394	0.705	0.287	4	MYOF	MYOF
0.746	0.85287	0.492	2.45313	0.616	0.155	4	PLEKHB1	PLEKHB1
0.744	0.557523	0.488	0.894014	0.96	0.821	4	GAPDH	GAPDH
0.744	0.907761	0.488	2.13952	0.673	0.271	4	KIAA0754	KIAA0754
0.743	0.944369	0.486	2.55367	0.615	0.174	4	GSAP	GSAP
0.743	0.881637	0.486	2.5684	0.599	0.138	4	VEPH1	VEPH1
0.742	0.931961	0.484	2.73637	0.592	0.153	4	CLIC5	CLIC5
0.742	0.929516	0.484	2.20445	0.666	0.27	4	LOC101105356	POGLUT3
0.741	0.640565	0.482	1.15981	0.841	0.532	4	EZR	EZR
0.741	0.565724	0.482	0.943138	0.913	0.573	4	LIMCH1	LIMCH1
0.741	0.830071	0.482	2.15062	0.637	0.179	4	IRX1	IRX1
0.738	0.897792	0.476	2.3634	0.627	0.216	4	LGMN	LGMN
0.736	0.899305	0.472	3.02428	0.559	0.118	4	SEMA3B	SEMA3B
0.735	0.77754	0.47	1.43392	0.808	0.566	4	CD59	CD59
0.735	0.884052	0.47	2.38721	0.617	0.201	4	FZD2	FZD2
0.734	0.80683	0.468	1.63778	0.747	0.416	4	PVRL3	PVRL3
0.733	0.905894	0.466	3.28414	0.537	0.094	4	C1H2orf54	C1H2orf54
0.731	0.559326	0.462	0.927981	0.916	0.657	4	EPHX1	EPHX1
0.73	0.462782	0.46	0.721303	0.967	0.803	4	SPTBN1	SPTBN1
0.729	0.801782	0.458	1.81698	0.658	0.247	4	GJA1	GJA1
0.729	0.875349	0.458	2.53658	0.584	0.171	4	GATA6	GATA6
0.729	0.809526	0.458	2.14843	0.61	0.18	4	CXADR	CXADR
0.728	0.740668	0.456	1.49198	0.752	0.421	4	AMOTL2	AMOTL2
0.727	0.856308	0.454	2.87898	0.551	0.136	4	LRRC1	LRRC1
0.726	0.331675	0.452	0.559331	0.887	0.635	4	TPM1	TPM1
0.726	0.899305	0.452	2.21308	0.627	0.236	4	LOXL3	LOXL3
0.726	0.748858	0.452	1.58983	0.724	0.395	4	CCSER2	CCSER2
0.724	0.80132	0.448	1.85309	0.675	0.337	4	WNK1	WNK1
0.724	0.887997	0.448	3.41448	0.514	0.087	4	DSC2	DSC2
0.724	0.533602	0.448	1.1439	0.552	0.124	4	S100A2	S100A2
0.722	0.548704	0.444	0.900032	0.93	0.839	4	TCEB2	TCEB2
0.721	0.971532	0.442	2.91307	0.538	0.124	4	AOX1	AOX1
0.72	0.608945	0.44	1.09439	0.855	0.64	4	CD164	CD164
0.72	0.828941	0.44	2.21257	0.582	0.164	4	GALNT5	GALNT5
0.719	0.876006	0.438	3.22556	0.515	0.103	4	BCAM	BCAM
0.719	0.493596	0.438	0.796896	0.936	0.863	4	SSR2	SSR2
0.718	0.469021	0.436	0.756838	0.944	0.809	4	TPM4	TPM4
0.718	0.721909	0.436	1.82041	0.617	0.201	4	EPDR1	EPDR1
0.716	0.548939	0.432	1.00056	0.82	0.503	4	DSTN	DSTN
0.714	0.848975	0.428	3.03071	0.505	0.1	4	CRLF1	CRLF1
0.714	0.692705	0.428	1.49895	0.671	0.282	4	LOC101117657	METTL7A
0.714	0.691798	0.428	1.37974	0.751	0.478	4	RCN2	RCN2
0.713	0.828342	0.426	2.51835	0.551	0.168	4	EPB41L5	EPB41L5
0.711	0.863617	0.422	3.38191	0.485	0.085	4	FRAS1	FRAS1
0.711	0.602142	0.422	0.988291	0.867	0.614	4	ID2	ID2
0.711	0.841221	0.422	2.94506	0.51	0.115	4	CGN	CGN
0.71	0.717501	0.42	1.74524	0.647	0.319	4	CCDC6	CCDC6
0.71	0.738796	0.42	2.14442	0.56	0.165	4	RAB25	RAB25
0.709	0.574365	0.418	0.966199	0.888	0.773	4	BSG	BSG
0.709	0.648444	0.418	1.37154	0.723	0.415	4	NDFIP2	NDFIP2
0.708	0.757313	0.416	1.6677	0.674	0.354	4	RAB11FIP2	RAB11FIP2
0.708	0.704945	0.416	1.8634	0.601	0.233	4	OCLN	OCLN
0.707	0.699495	0.414	1.60101	0.648	0.278	4	CGNL1	CGNL1
0.707	0.760641	0.414	2.24538	0.561	0.197	4	LOC101105348	SLC44A2
0.707	0.756547	0.414	2.19144	0.551	0.168	4	CD55	CD55
0.706	0.738469	0.412	1.54312	0.698	0.407	4	MYO9A	MYO9A
0.706	0.742136	0.412	2.38675	0.524	0.133	4	PRSS8	PRSS8
0.705	0.709901	0.41	1.35003	0.767	0.518	4	ALDOA	ALDOA
0.705	0.793405	0.41	3.03268	0.471	0.073	4	RCAN2	RCAN2
0.705	0.816856	0.41	2.68683	0.505	0.115	4	FBP2	FBP2
0.705	0.756565	0.41	2.8345	0.498	0.116	4	PRKCZ	PRKCZ
0.704	0.817224	0.408	3.03566	0.488	0.108	4	SAMD12	SAMD12
0.704	0.828817	0.408	2.71518	0.503	0.115	4	LOC106991518	NEBL
0.704	0.670622	0.408	1.53683	0.671	0.355	4	SNX4	SNX4
0.703	0.759742	0.406	2.39113	0.529	0.153	4	PPL	PPL
0.703	0.780697	0.406	2.39464	0.529	0.157	4	PDZD2	PDZD2
0.703	0.584529	0.406	1.07471	0.817	0.604	4	LOC101106452	CYBA
0.702	0.693687	0.404	1.62329	0.654	0.348	4	PIAS1	PIAS1
0.702	0.699482	0.404	1.6797	0.637	0.323	4	NPEPPS	NPEPPS

## Sheet: cluster5
myAUC	avg_diff	power	avg_log2FC	pct.1	pct.2	cluster	gene	genes_no_LOC
0.971	1.83391	0.942	2.8096	0.999	0.69	5	CALD1	CALD1
0.932	2.01753	0.864	4.06787	0.921	0.136	5	WFDC1	WFDC1
0.928	2.10748	0.856	4.31942	0.911	0.194	5	IGFBP7	IGFBP7
0.917	1.40342	0.834	2.27546	0.985	0.549	5	RARRES2	RARRES2
0.908	1.51456	0.816	2.30105	0.992	0.812	5	CST3	CST3
0.9	1.81138	0.8	5.22695	0.824	0.06	5	GUCY1B3	GUCY1B3
0.898	2.10661	0.796	3.65668	0.869	0.111	5	MYH11	MYH11
0.897	1.76131	0.794	4.54649	0.836	0.121	5	MFGE8	MFGE8
0.879	1.58721	0.758	2.5713	0.954	0.426	5	C15H11orf96	C15H11orf96
0.874	1.58518	0.748	4.20806	0.801	0.112	5	NOTCH3	NOTCH3
0.869	1.34072	0.738	2.52697	0.904	0.368	5	LHFP	LHFP
0.865	2.13359	0.73	3.46284	0.844	0.18	5	TAGLN	TAGLN
0.864	1.20254	0.728	2.08911	0.927	0.61	5	PPP1R12A	PPP1R12A
0.863	1.53037	0.726	3.79181	0.794	0.145	5	SEPT4	SEPT4
0.846	2.27138	0.692	7.70801	0.699	0.014	5	NDUFA4L2	NDUFA4L2
0.845	1.97656	0.69	2.91273	0.914	0.419	5	MGP	MGP
0.844	2.22988	0.688	7.54576	0.697	0.018	5	LOC101102327	COX4I2
0.843	1.94249	0.686	3.05095	0.808	0.151	5	ACTA2	ACTA2
0.841	1.68148	0.682	4.73189	0.711	0.039	5	PLN	PLN
0.833	0.969594	0.666	1.63809	0.944	0.397	5	SDC2	SDC2
0.833	1.01201	0.666	1.50809	0.991	0.793	5	COL4A1	COL4A1
0.823	0.951486	0.646	1.5028	0.97	0.842	5	SEPT7	SEPT7
0.823	1.38447	0.646	4.96014	0.671	0.032	5	CPE	CPE
0.82	1.65554	0.64	2.98139	0.761	0.183	5	TPM2	TPM2
0.82	1.53669	0.64	4.93267	0.673	0.053	5	GUCY1A3	GUCY1A3
0.819	1.33403	0.638	3.28209	0.735	0.152	5	SEMA5A	SEMA5A
0.819	1.06744	0.638	2.02176	0.864	0.402	5	PKIG	PKIG
0.818	1.7878	0.636	3.86454	0.717	0.133	5	MEST	MEST
0.814	1.73287	0.628	2.78089	0.92	0.637	5	TPM1	TPM1
0.798	1.07047	0.596	1.89032	0.88	0.472	5	TIMP1	TIMP1
0.796	1.1298	0.592	2.22486	0.791	0.257	5	MEF2C	MEF2C
0.796	2.21171	0.592	8.02665	0.596	0.007	5	RGS5	RGS5
0.79	1.44973	0.58	5.64271	0.599	0.034	5	LOC105611978	LOC105611978
0.785	1.18752	0.57	2.71085	0.709	0.212	5	ITGA1	ITGA1
0.784	0.928733	0.568	1.56901	0.915	0.702	5	MGST3	MGST3
0.782	1.07988	0.564	1.85992	0.852	0.448	5	LOC101115805	COL4A2
0.78	1.20974	0.56	6.52762	0.568	0.012	5	HEYL	HEYL
0.775	0.937524	0.55	1.84219	0.79	0.327	5	ANTXR1	ANTXR1
0.772	1.01673	0.544	2.19603	0.737	0.278	5	PDE5A	PDE5A
0.77	0.766362	0.54	1.41043	0.857	0.357	5	BGN	BGN
0.77	0.756847	0.54	1.11864	0.986	0.521	5	APOE	APOE
0.767	1.16765	0.534	3.76251	0.589	0.079	5	IL6R	IL6R
0.767	1.15729	0.534	3.49594	0.607	0.11	5	RAMP1	RAMP1
0.761	0.662951	0.522	0.991851	0.996	0.956	5	MYL6	MYL6
0.761	0.992776	0.522	2.58412	0.651	0.175	5	PRKG1	PRKG1
0.759	0.708711	0.518	1.33799	0.744	0.281	5	MYLK	MYLK
0.758	0.992992	0.516	1.91732	0.77	0.458	5	LIMS1	LIMS1
0.755	1.06789	0.51	3.6412	0.562	0.065	5	RASL12	RASL12
0.755	1.06283	0.51	3.01652	0.606	0.136	5	ARHGAP42	ARHGAP42
0.75	1.11516	0.5	2.69971	0.613	0.137	5	KCNJ8	KCNJ8
0.749	0.699273	0.498	1.10227	0.96	0.706	5	LGALS1	LGALS1
0.749	1.10069	0.498	3.31818	0.572	0.096	5	LOC105608416	LOC105608416
0.747	1.04026	0.494	2.63223	0.608	0.143	5	NCKAP5	NCKAP5
0.745	0.983795	0.49	2.45928	0.632	0.208	5	LOC101122183	CRIM1
0.743	0.793462	0.486	1.49997	0.788	0.393	5	PMEPA1	PMEPA1
0.739	0.996076	0.478	2.50654	0.609	0.158	5	REM1	REM1
0.738	1.35102	0.476	2.53207	0.673	0.276	5	PCDH18	PCDH18
0.736	0.705542	0.472	1.36379	0.816	0.551	5	ARPC1A	ARPC1A
0.735	0.92086	0.47	2.34	0.624	0.218	5	ISYNA1	ISYNA1
0.733	0.711521	0.466	1.28821	0.831	0.487	5	LAMA4	LAMA4
0.733	2.16964	0.466	5.39271	0.52	0.097	5	FAM162B	FAM162B
0.732	0.890894	0.464	1.53126	0.755	0.362	5	SLC2A3	SLC2A3
0.728	0.911412	0.456	2.26714	0.618	0.229	5	FAM107B	FAM107B
0.725	0.96218	0.45	3.20676	0.526	0.102	5	PEAR1	PEAR1
0.724	1.09341	0.448	2.37333	0.612	0.209	5	NR2F1	NR2F1
0.72	0.822499	0.44	1.93878	0.654	0.319	5	PTEN	PTEN
0.72	0.865426	0.44	1.87984	0.676	0.346	5	PEAK1	PEAK1
0.716	1.03071	0.432	2.94318	0.519	0.104	5	ITIH5	ITIH5
0.715	0.770358	0.43	2.27726	0.512	0.088	5	DES	DES
0.713	1.23699	0.426	2.69018	0.559	0.186	5	ARHGDIB	ARHGDIB
0.712	0.818781	0.424	3.57865	0.471	0.056	5	AXL	AXL
0.711	0.750614	0.422	1.58137	0.697	0.395	5	ACTN1	ACTN1
0.711	0.719359	0.422	1.77838	0.591	0.172	5	ABCC9	ABCC9
0.71	0.49173	0.42	0.776301	0.973	0.896	5	MRCL3	MRCL3
0.707	0.719462	0.414	1.46778	0.714	0.403	5	LOC101111776	MAP3K20
0.706	0.867921	0.412	5.50678	0.424	0.017	5	AFAP1L2	AFAP1L2
0.706	0.505192	0.412	0.86681	0.842	0.4	5	COL6A1	COL6A1
0.705	0.434485	0.41	0.674469	0.966	0.832	5	CALM1	CALM1
0.705	0.790235	0.41	1.99567	0.603	0.277	5	HIBADH	HIBADH
0.705	0.949894	0.41	6.87958	0.415	0.007	5	RGS7BP	RGS7BP
0.704	0.750952	0.408	1.85486	0.604	0.253	5	FAT1	FAT1
0.703	0.508039	0.406	0.804162	0.959	0.862	5	ITGB1	ITGB1
0.702	0.735126	0.404	1.38604	0.758	0.523	5	FLNA	FLNA
0.702	0.64942	0.404	1.25603	0.73	0.386	5	FILIP1	FILIP1
0.701	1.13578	0.402	6.38641	0.409	0.009	5	CDH6	CDH6

## Sheet: cluster6
myAUC	avg_diff	power	avg_log2FC	pct.1	pct.2	cluster	gene	genes_no_LOC
0.95	4.31218	0.9	7.27411	0.927	0.166	6	TFF3	TFF3
0.926	2.85532	0.852	4.23652	0.945	0.268	6	VMO1	VMO1
0.923	1.87886	0.846	3.76967	0.919	0.189	6	KRT7	KRT7
0.914	1.79261	0.828	4.10192	0.877	0.102	6	FAM129A	FAM129A
0.914	2.69235	0.828	5.40818	0.869	0.138	6	CLDN10	CLDN10
0.913	1.7344	0.826	2.77857	0.975	0.441	6	ANXA1	ANXA1
0.899	1.82832	0.798	3.0953	0.942	0.272	6	LOC101117946	KRT19
0.895	1.76804	0.79	3.14173	0.914	0.229	6	MME	MME
0.881	1.86891	0.762	3.50486	0.868	0.224	6	CLDN4	CLDN4
0.873	1.45027	0.746	2.8569	0.889	0.286	6	LOC101117657	METTL7A
0.872	1.65375	0.744	3.9446	0.81	0.14	6	PON3	PON3
0.87	1.40851	0.74	2.40744	0.938	0.272	6	KRT8	KRT8
0.869	1.90276	0.738	3.28017	0.875	0.22	6	TACSTD2	TACSTD2
0.863	1.76041	0.726	2.92617	0.893	0.268	6	WFDC2	WFDC2
0.857	1.11881	0.714	1.9293	0.951	0.418	6	CD9	CD9
0.857	1.2391	0.714	2.14039	0.938	0.508	6	DSTN	DSTN
0.855	1.21093	0.71	2.94515	0.825	0.161	6	PERP	PERP
0.847	1.26803	0.694	2.53077	0.856	0.225	6	KLF5	KLF5
0.844	1.46133	0.688	2.33471	0.946	0.57	6	PRDX6	PRDX6
0.843	1.60255	0.686	2.66723	0.901	0.48	6	HERPUD1	HERPUD1
0.841	1.24027	0.682	2.65126	0.832	0.214	6	CDH1	CDH1
0.84	1.51576	0.68	2.77434	0.831	0.238	6	GPRC5A	GPRC5A
0.837	1.26646	0.674	2.18583	0.92	0.539	6	EZR	EZR
0.828	1.13334	0.656	2.08569	0.867	0.315	6	LOC101113728	CLU
0.822	2.27638	0.644	5.6593	0.673	0.059	6	LOC101106871	CXCL17
0.821	1.56316	0.642	5.4145	0.666	0.035	6	FXYD3	FXYD3
0.82	1.21174	0.64	2.07922	0.87	0.265	6	CD24	CD24
0.816	1.04097	0.632	2.5346	0.776	0.193	6	MAL2	MAL2
0.816	0.896942	0.632	1.6619	0.918	0.414	6	TSTD1	TSTD1
0.814	1.33631	0.628	5.25896	0.65	0.031	6	EHF	EHF
0.813	1.26668	0.626	3.45639	0.71	0.13	6	C24H16orf89	C24H16orf89
0.813	1.20213	0.626	2.92466	0.756	0.171	6	CLDN7	CLDN7
0.812	1.04612	0.624	1.82367	0.892	0.298	6	TST	TST
0.811	1.16798	0.622	2.55457	0.787	0.198	6	KRT18	KRT18
0.81	0.863441	0.62	1.47185	0.941	0.636	6	SERP1	SERP1
0.808	4.73046	0.616	8.4719	0.636	0.045	6	LOC101110371	SCGB2A2
0.804	1.11476	0.608	2.66318	0.754	0.194	6	PTPN13	PTPN13
0.803	0.697528	0.606	1.09482	0.991	0.787	6	SPINT2	SPINT2
0.802	0.880713	0.604	1.7799	0.852	0.255	6	EPCAM	EPCAM
0.801	0.872796	0.602	1.31935	0.974	0.912	6	DDX5	DDX5
0.8	1.00282	0.6	1.55931	0.975	0.768	6	ANXA2	ANXA2
0.798	1.2727	0.596	2.52923	0.765	0.233	6	BMP3	BMP3
0.796	1.08769	0.592	2.62629	0.735	0.18	6	CDO1	CDO1
0.796	1.08804	0.592	2.60971	0.729	0.169	6	CFI	CFI
0.792	0.943293	0.584	2.54347	0.718	0.155	6	FOXA1	FOXA1
0.79	1.13848	0.58	5.22643	0.6	0.024	6	SOX2	SOX2
0.787	1.00804	0.574	3.12992	0.667	0.115	6	LYPD1	LYPD1
0.787	0.882208	0.574	2.23365	0.744	0.189	6	CXADR	CXADR
0.785	1.14307	0.57	3.17428	0.668	0.128	6	ARG2	ARG2
0.784	0.76366	0.568	1.27946	0.941	0.755	6	BZW1	BZW1
0.783	0.918283	0.566	1.59616	0.869	0.349	6	SDC4	SDC4
0.781	1.0702	0.562	2.67719	0.688	0.148	6	ADGRG6	ADGRG6
0.781	0.641052	0.562	0.996286	0.983	0.845	6	S100A11	S100A11
0.78	0.819829	0.56	1.52419	0.863	0.364	6	ALCAM	ALCAM
0.78	2.77752	0.56	5.39743	0.651	0.134	6	S100A2	S100A2
0.778	0.869506	0.556	2.93377	0.655	0.122	6	PLPP2	PLPP2
0.777	1.0936	0.554	2.63196	0.687	0.163	6	FMO2	FMO2
0.776	1.45256	0.552	2.51809	0.73	0.274	6	TNFRSF12A	TNFRSF12A
0.776	0.981772	0.552	2.81047	0.665	0.139	6	DSP	DSP
0.773	0.789572	0.546	1.24593	0.965	0.754	6	BTG1	BTG1
0.771	1.33271	0.542	4.10424	0.596	0.077	6	ATP6V1C2	ATP6V1C2
0.77	0.696051	0.54	1.06624	0.969	0.786	6	SAT1	SAT1
0.768	0.841512	0.536	1.76933	0.778	0.282	6	DMD	DMD
0.768	0.906392	0.536	1.57723	0.888	0.535	6	ARID5B	ARID5B
0.767	0.914706	0.534	1.5851	0.869	0.576	6	SRSF5	SRSF5
0.766	0.930257	0.532	4.12745	0.568	0.043	6	EMB	EMB
0.766	1.25199	0.532	1.93377	0.884	0.501	6	ATF3	ATF3
0.765	0.797066	0.53	2.14682	0.692	0.173	6	MPZL2	MPZL2
0.764	0.880724	0.528	1.91347	0.748	0.234	6	LMO7	LMO7
0.76	1.10601	0.52	1.67089	0.932	0.851	6	HSPA5	HSPA5
0.757	1.06728	0.514	2.90901	0.621	0.138	6	PARD6B	PARD6B
0.755	0.88009	0.51	1.67304	0.821	0.373	6	TSPAN13	TSPAN13
0.755	0.654232	0.51	1.2783	0.82	0.334	6	MGST1	MGST1
0.753	0.891046	0.506	3.36176	0.573	0.082	6	KIAA1324	KIAA1324
0.752	0.872572	0.504	1.87493	0.741	0.305	6	NEDD4L	NEDD4L
0.752	0.843335	0.504	2.0287	0.676	0.182	6	ELF3	ELF3
0.751	0.412196	0.502	0.600159	0.998	0.997	6	TPT1	TPT1
0.75	0.514117	0.5	0.977059	0.724	0.221	6	PTN	PTN
0.75	0.659815	0.5	1.2234	0.835	0.302	6	GSTT2B	GSTT2B
0.75	0.740368	0.5	2.35668	0.615	0.117	6	RAMP1	RAMP1
0.748	0.732281	0.496	1.47044	0.825	0.438	6	LOC105608205	LOC105608205
0.747	0.845404	0.494	2.95068	0.575	0.092	6	PRRG4	PRRG4
0.743	0.753219	0.486	1.84579	0.665	0.204	6	REL	REL
0.742	0.512621	0.484	0.899341	0.831	0.283	6	LOC101118990	name
0.742	1.15755	0.484	1.88864	0.801	0.468	6	CYR61	CYR61
0.738	0.647513	0.476	1.30437	0.827	0.427	6	PTGR1	PTGR1
0.737	0.892028	0.474	3.90505	0.522	0.057	6	KCNK1	KCNK1
0.732	0.736297	0.464	2.06063	0.648	0.222	6	LTA4H	LTA4H
0.732	1.54624	0.464	8.56171	0.465	0.002	6	CRISP3	CRISP3
0.731	0.912347	0.462	3.1469	0.54	0.098	6	RAB32	RAB32
0.729	0.863278	0.458	2.44478	0.61	0.189	6	AVPI1	AVPI1
0.729	0.667547	0.458	1.23346	0.833	0.477	6	TOB1	TOB1
0.728	0.852681	0.456	2.6984	0.565	0.134	6	IQGAP2	IQGAP2
0.727	0.166368	0.454	0.269241	0.883	0.481	6	NPC2	NPC2
0.722	0.579927	0.444	1.18012	0.792	0.365	6	MECOM	MECOM
0.721	1.18116	0.442	5.50338	0.45	0.009	6	AQP4	AQP4
0.72	0.883938	0.44	1.668	0.746	0.412	6	LMNA	LMNA
0.719	1.15845	0.438	3.25005	0.518	0.1	6	EDN1	EDN1
0.719	0.75986	0.438	2.1773	0.594	0.182	6	LOC101116336	CES1
0.718	0.783863	0.436	4.55291	0.459	0.028	6	FER1L6	FER1L6
0.717	1.22872	0.434	4.04535	0.499	0.083	6	ITPKC	ITPKC
0.716	0.89763	0.432	2.75238	0.545	0.137	6	STK17A	STK17A
0.715	0.709357	0.43	2.43415	0.546	0.125	6	BEX5	BEX5
0.715	0.979067	0.43	2.43759	0.571	0.164	6	LGALS3	LGALS3
0.715	0.667342	0.43	1.19669	0.805	0.493	6	IFRD1	IFRD1
0.714	3.17082	0.428	8.76819	0.44	0.017	6	SCGB3A2	SCGB3A2
0.713	0.901055	0.426	2.09064	0.622	0.243	6	YOD1	YOD1
0.712	0.612064	0.424	1.7764	0.625	0.234	6	ATL2	ATL2
0.712	0.761207	0.424	1.80114	0.654	0.275	6	NOL10	NOL10
0.712	0.680484	0.424	1.81851	0.622	0.192	6	PRSS22	PRSS22
0.712	0.734361	0.424	1.87807	0.633	0.244	6	OCLN	OCLN
0.712	0.729941	0.424	2.20538	0.56	0.147	6	MUC1	MUC1
0.711	0.562072	0.422	1.0583	0.828	0.414	6	ANXA3	ANXA3
0.711	0.900166	0.422	2.11477	0.634	0.268	6	GMNN	GMNN
0.711	0.773418	0.422	2.76122	0.512	0.102	6	TUFT1	TUFT1
0.71	0.620586	0.42	1.145	0.663	0.212	6	SFTPD	SFTPD
0.71	0.654623	0.42	1.16202	0.852	0.632	6	LOC101105607	SELENOK
0.71	0.494066	0.42	0.81754	0.948	0.711	6	MIF	MIF
0.709	0.669628	0.418	3.76294	0.458	0.045	6	LOC105609630	PPP1R14C
0.709	0.681893	0.418	1.28525	0.79	0.47	6	ETS2	ETS2
0.708	0.444991	0.416	0.657369	0.995	0.975	6	ACTG1	ACTG1
0.708	0.645782	0.416	2.76489	0.493	0.085	6	PLS1	PLS1
0.706	1.02533	0.412	1.68529	0.803	0.506	6	TM4SF1	TM4SF1
0.704	0.64341	0.408	2.02192	0.568	0.184	6	ALAS1	ALAS1
0.703	0.708746	0.406	2.17036	0.547	0.157	6	RASSF9	RASSF9
0.703	0.736338	0.406	3.67966	0.44	0.035	6	LOC101105208	PYCARD
0.703	0.795849	0.406	4.07926	0.443	0.044	6	PDZK1IP1	PDZK1IP1
0.702	0.798076	0.404	1.38674	0.814	0.602	6	MANF	MANF
0.702	0.656408	0.404	1.24953	0.779	0.469	6	CCNL1	CCNL1

## Sheet: cluster7
myAUC	avg_diff	power	avg_log2FC	pct.1	pct.2	cluster	gene	genes_no_LOC
0.997	5.39795	0.994	7.87474	0.999	0.602	7	LOC101106199	HBG
0.996	5.39188	0.992	7.85864	0.998	0.626	7	LOC101108797	HBA1
0.955	2.24553	0.91	3.67896	0.971	0.635	7	LOC101110916	ATP5IF1
0.954	2.5119	0.908	8.05989	0.912	0.011	7	ALAS2	ALAS2
0.948	3.00465	0.896	8.95554	0.898	0.012	7	HBM	HBM
0.934	1.89282	0.868	4.11701	0.922	0.2	7	FAM46C	FAM46C
0.928	2.01654	0.856	3.42385	0.956	0.471	7	GPX1	GPX1
0.917	1.86101	0.834	3.82848	0.914	0.267	7	EPB41	EPB41
0.881	2.02831	0.762	4.52035	0.83	0.178	7	FAM213A	FAM213A
0.881	1.08974	0.762	1.9283	0.945	0.651	7	GABARAPL2	GABARAPL2
0.865	1.29673	0.73	3.73398	0.808	0.134	7	IFRD2	IFRD2
0.85	2.73131	0.7	9.02926	0.704	0.01	7	AHSP	AHSP
0.85	2.22259	0.7	8.55457	0.704	0.007	7	TRIM10	TRIM10
0.834	1.9287	0.668	4.9694	0.719	0.119	7	HMBS	HMBS
0.828	1.11332	0.656	2.57138	0.841	0.295	7	R3HDM4	R3HDM4
0.828	1.64912	0.656	3.56097	0.776	0.256	7	BLVRB	BLVRB
0.814	2.39032	0.628	7.27461	0.643	0.028	7	TMCC2	TMCC2
0.81	2.12051	0.62	4.97486	0.693	0.15	7	XPO7	XPO7
0.791	1.6806	0.582	8.8451	0.585	0.005	7	LOC101105809	APOL3
0.788	1.17102	0.576	1.79913	0.983	0.871	7	FTL	FTL
0.782	0.895754	0.564	2.17067	0.797	0.296	7	NCOA4	NCOA4
0.78	0.815754	0.56	2.14842	0.76	0.26	7	SLC25A39	SLC25A39
0.769	0.808163	0.538	2.92276	0.638	0.114	7	MARCH2	MARCH2
0.764	1.19851	0.528	7.81263	0.532	0.005	7	NFE2	NFE2
0.76	0.775736	0.52	2.58219	0.653	0.145	7	LOC101107943	ISCA1
0.76	1.22523	0.52	5.04908	0.549	0.034	7	CCRL2	CCRL2
0.759	0.990031	0.518	4.79257	0.547	0.036	7	CHAC2	CHAC2
0.749	0.977648	0.498	3.08656	0.598	0.11	7	CDKN2D	CDKN2D
0.748	0.733701	0.496	6.8762	0.501	0.006	7	SLC22A1	SLC22A1
0.748	1.03596	0.496	5.37476	0.513	0.019	7	DUSP26	DUSP26
0.743	1.07059	0.486	8.5215	0.487	0.002	7	EPB42	EPB42
0.739	1.2812	0.478	2.98849	0.536	0.058	7	UBE2C	UBE2C
0.738	0.973054	0.476	4.19911	0.523	0.058	7	BPGM	BPGM
0.737	0.801682	0.474	2.74194	0.573	0.106	7	TUBA4A	TUBA4A
0.733	0.707927	0.466	2.68096	0.576	0.113	7	RCBTB1	RCBTB1
0.73	0.694299	0.46	1.8541	0.672	0.23	7	UCP2	UCP2
0.728	0.740005	0.456	2.81342	0.508	0.046	7	FXYD3	FXYD3
0.726	1.15734	0.452	3.44883	0.544	0.109	7	LOC101113341	CA2
0.726	1.03078	0.452	4.13072	0.487	0.04	7	SOX6	SOX6
0.725	4.1597	0.45	7.16051	0.516	0.084	7	LOC101105437	HBB
0.72	0.930976	0.44	9.11813	0.441	0.001	7	RHAG	RHAG
0.72	0.767777	0.44	3.97743	0.482	0.048	7	DMTN	DMTN
0.719	1.71205	0.438	9.77411	0.44	0.002	7	HEMGN	HEMGN
0.714	0.820593	0.428	2.8439	0.529	0.121	7	TRAK2	TRAK2
0.71	0.776488	0.42	9.13402	0.422	0.001	7	TRIM58	TRIM58
0.704	0.885479	0.408	8.62211	0.409	0.001	7	SLFN14	SLFN14
0.703	0.712486	0.406	1.91842	0.633	0.254	7	FBXO9	FBXO9
0.702	0.879803	0.404	2.15713	0.648	0.29	7	GDE1	GDE1
0.701	1.17809	0.402	2.75313	0.596	0.246	7	CPEB4	CPEB4

## Sheet: cluster8
myAUC	avg_diff	power	avg_log2FC	pct.1	pct.2	cluster	gene	genes_no_LOC
0.977	2.53666	0.954	3.86447	0.998	0.343	8	DCN	DCN
0.959	3.04946	0.918	4.58102	0.998	0.405	8	COL1A1	COL1A1
0.95	2.76741	0.9	4.12868	0.996	0.422	8	COL1A2	COL1A2
0.943	2.3894	0.886	3.52103	0.998	0.487	8	COL3A1	COL3A1
0.924	1.92813	0.848	3.31028	0.947	0.322	8	PCOLCE	PCOLCE
0.917	2.53948	0.834	6.71604	0.848	0.041	8	SERPINF1	SERPINF1
0.915	1.75232	0.83	2.57783	0.991	0.43	8	MGP	MGP
0.91	2.11711	0.82	3.6131	0.927	0.298	8	C3H2orf40	C3H2orf40
0.91	1.9901	0.82	3.48317	0.922	0.247	8	CCDC80	CCDC80
0.89	1.38228	0.78	2.15713	0.992	0.378	8	OGN	OGN
0.881	1.5763	0.762	3.10675	0.878	0.295	8	FBN1	FBN1
0.878	1.43855	0.756	2.17892	0.987	0.817	8	CST3	CST3
0.873	1.20856	0.746	1.98816	0.977	0.408	8	COL6A1	COL6A1
0.865	1.41645	0.73	2.36379	0.941	0.474	8	COL5A2	COL5A2
0.853	1.36597	0.706	2.05738	0.99	0.754	8	SPARC	SPARC
0.847	1.01121	0.694	1.66053	0.965	0.546	8	FSTL1	FSTL1
0.845	1.26916	0.69	2.10601	0.922	0.316	8	GPC3	GPC3
0.845	1.45455	0.69	3.23724	0.795	0.21	8	FBLN1	FBLN1
0.839	1.57704	0.678	3.15794	0.806	0.262	8	GSN	GSN
0.838	1.28789	0.676	2.41203	0.863	0.295	8	RBP4	RBP4
0.835	1.47133	0.67	2.732	0.832	0.241	8	AKAP12	AKAP12
0.833	1.31414	0.666	2.14021	0.92	0.441	8	PLAC9	PLAC9
0.831	1.96839	0.662	3.39419	0.786	0.224	8	PTN	PTN
0.83	1.06457	0.66	1.99934	0.886	0.382	8	TIMP2	TIMP2
0.82	1.35649	0.64	2.26817	0.893	0.476	8	IGFBP6	IGFBP6
0.813	1.93533	0.626	3.12537	0.761	0.217	8	DLK1	DLK1
0.799	1.10519	0.598	2.03942	0.841	0.528	8	RCN1	RCN1
0.798	1.23221	0.596	2.41716	0.767	0.238	8	KCTD12	KCTD12
0.796	0.993918	0.592	1.71508	0.848	0.263	8	CAPN6	CAPN6
0.793	1.02891	0.586	1.83909	0.864	0.369	8	BGN	BGN
0.793	2.69101	0.586	7.29091	0.598	0.021	8	LUM	LUM
0.793	0.807869	0.586	1.33221	0.928	0.367	8	COL6A3	COL6A3
0.791	0.810567	0.582	1.44399	0.899	0.482	8	TIMP1	TIMP1
0.791	1.25891	0.582	2.03738	0.885	0.476	8	ELN	ELN
0.79	1.24771	0.58	2.43901	0.753	0.24	8	COL14A1	COL14A1
0.79	1.15094	0.58	3.73006	0.637	0.072	8	GLT8D2	GLT8D2
0.789	1.01617	0.578	2.24812	0.758	0.305	8	GPX7	GPX7
0.788	0.916542	0.576	1.59478	0.841	0.264	8	TCF21	TCF21
0.788	1.1525	0.576	2.48572	0.702	0.148	8	MEST	MEST
0.784	0.983036	0.568	2.18647	0.753	0.294	8	PLPP1	PLPP1
0.783	1.19479	0.566	2.12227	0.785	0.282	8	TFPI2	TFPI2
0.782	0.924918	0.564	1.96008	0.721	0.155	8	PDGFRA	PDGFRA
0.78	0.86254	0.56	1.66183	0.835	0.384	8	LHFP	LHFP
0.779	0.534295	0.558	0.806247	0.997	0.952	8	PPIB	PPIB
0.776	0.967619	0.552	1.58058	0.901	0.563	8	RARRES2	RARRES2
0.776	0.672775	0.552	1.09839	0.958	0.796	8	FCGRT	FCGRT
0.771	0.931449	0.542	1.37381	0.973	0.533	8	APOE	APOE
0.77	1.06411	0.54	2.31333	0.714	0.243	8	ECM2	ECM2
0.767	0.777146	0.534	1.15755	0.978	0.674	8	GTL2	GTL2
0.76	1.02389	0.52	1.7851	0.793	0.32	8	VCAN	VCAN
0.758	1.1196	0.516	3.12014	0.606	0.123	8	LOC101107430	C1R
0.757	1.01024	0.514	2.14551	0.728	0.364	8	P4HA2	P4HA2
0.757	0.887327	0.514	2.39866	0.646	0.154	8	MMP23B	MMP23B
0.757	0.863184	0.514	1.62679	0.791	0.355	8	PLPP3	PLPP3
0.751	0.59316	0.502	0.957527	0.917	0.512	8	FN1	FN1
0.748	1.25587	0.496	3.17217	0.573	0.092	8	ASPN	ASPN
0.748	1.07891	0.496	2.47356	0.65	0.203	8	FBLN5	FBLN5
0.747	0.852808	0.494	1.83142	0.738	0.364	8	FKBP7	FKBP7
0.746	0.679016	0.492	1.11554	0.931	0.74	8	MFAP2	MFAP2
0.746	0.894979	0.492	2.23698	0.663	0.241	8	IL11RA	IL11RA
0.745	1.03349	0.49	3.23315	0.563	0.088	8	LRRC17	LRRC17
0.745	0.635231	0.49	1.00134	0.966	0.712	8	LGALS1	LGALS1
0.744	1.00995	0.488	2.85654	0.587	0.117	8	DKK3	DKK3
0.743	1.22261	0.486	5.75209	0.499	0.019	8	PDGFRL	PDGFRL
0.743	0.924382	0.486	1.98313	0.699	0.294	8	HTRA1	HTRA1
0.741	0.781993	0.482	1.41656	0.798	0.361	8	COLEC12	COLEC12
0.741	0.966502	0.482	2.98727	0.571	0.114	8	RCN3	RCN3
0.74	0.748107	0.48	1.64871	0.718	0.265	8	MXRA8	MXRA8
0.739	0.825702	0.478	1.45516	0.832	0.439	8	EDNRA	EDNRA
0.738	0.818744	0.476	1.53007	0.793	0.403	8	PMEPA1	PMEPA1
0.736	0.746751	0.472	1.48046	0.76	0.34	8	ANTXR1	ANTXR1
0.736	0.81908	0.472	1.9327	0.651	0.237	8	DAB2	DAB2
0.732	0.4916	0.464	0.762869	0.99	0.907	8	CD63	CD63
0.732	1.13913	0.464	2.40556	0.66	0.315	8	SERPING1	SERPING1
0.732	0.709777	0.464	1.60681	0.683	0.231	8	COL6A2	COL6A2
0.728	0.625164	0.456	0.936844	0.858	0.393	8	CA3	CA3
0.725	1.41205	0.45	7.20699	0.455	0.006	8	MYOC	MYOC
0.724	0.959839	0.448	2.02944	0.638	0.247	8	NUPR1	NUPR1
0.722	0.686408	0.444	1.3541	0.785	0.502	8	PRDX4	PRDX4
0.721	1.21434	0.442	4.76991	0.465	0.029	8	SFRP1	SFRP1
0.72	0.660794	0.44	1.43472	0.696	0.251	8	CDH11	CDH11
0.719	1.04519	0.438	6.07031	0.446	0.01	8	FNDC1	FNDC1
0.719	0.770582	0.438	2.16347	0.59	0.186	8	FKBP10	FKBP10
0.718	0.802144	0.436	1.73451	0.669	0.27	8	PTPRD	PTPRD
0.717	0.795304	0.434	2.49413	0.542	0.122	8	PRRX2	PRRX2
0.717	0.909592	0.434	2.54799	0.538	0.114	8	ITIH5	ITIH5
0.717	0.761395	0.434	1.43744	0.775	0.459	8	OLFML3	OLFML3
0.716	0.863072	0.432	3.03655	0.51	0.09	8	BOC	BOC
0.714	1.10366	0.428	2.88296	0.534	0.145	8	FAM46A	FAM46A
0.714	0.796804	0.428	1.92335	0.61	0.208	8	SGCD	SGCD
0.713	0.624484	0.426	1.14439	0.809	0.427	8	RUNX1T1	RUNX1T1
0.712	0.713683	0.424	1.63784	0.648	0.247	8	PGM5	PGM5
0.709	0.489489	0.418	0.777641	0.971	0.781	8	SEPP1	SEPP1
0.708	0.660219	0.416	1.28863	0.76	0.541	8	NUCB1	NUCB1
0.708	0.559894	0.416	1.11394	0.73	0.328	8	EMP3	EMP3
0.706	0.493208	0.412	0.821017	0.927	0.783	8	RABAC1	RABAC1
0.705	0.6619	0.41	1.46334	0.667	0.303	8	PLXDC2	PLXDC2
0.704	0.532194	0.408	0.954475	0.83	0.436	8	ZEB2	ZEB2
0.704	0.691897	0.408	1.5677	0.647	0.297	8	GLIPR2	GLIPR2
0.704	0.739999	0.408	1.84694	0.598	0.227	8	THY1	THY1
0.702	0.823786	0.404	2.91179	0.476	0.075	8	C1QTNF7	C1QTNF7

[truncated: 9 more sheets: cluster9, cluster10, cluster11, cluster12, cluster13, cluster14, cluster15, cluster16, cluster17]
