# Supplementary material for: Developmental dynamics of ovine lung in health and cystic fibrosis at single-cell resolution
Source: Funct Integr Genomics. 2026 Jul 31;26(1):213. doi: 10.1007/s10142-026-01981-2 (PMC13424028; doi:10.1007/s10142-026-01981-2)
Supplement: Supplementary file 8 — Supplementary file8 (XLSX 281 KB) [file 10142_2026_1981_MOESM8_ESM.xlsx]

## Sheet: Sheet1
TABLE S8 ClusterMarkers_test_roc_Dist_CF_d120_termwAlign_resolution0.2
Cell Numbers in each cluster by donor	0	1	2	3	4	5	6	7	8	9	10	11	12	13	14	15	16	17	18	19	20	21
axh050	1382	886	1316	983	1151	537	243	518	496	473	122	15	106	179	207	71	72	152	87	5	2	32
axh051	1969	796	2118	156	469	259	116	269	128	206	44	4	72	116	35	30	30	47	60	0	0	9
axh075	714	1145	711	1395	554	369	212	158	383	137	203	452	56	171	92	153	46	28	31	37	88	21
axh076	704	1002	701	1463	569	372	246	155	390	124	204	424	50	165	82	156	43	27	19	53	85	31
axh085	530	405	186	151	216	389	224	294	182	80	10	7	56	20	213	60	50	5	3	54	1	58
axh110	963	215	268	205	226	97	69	180	39	62	24	5	60	23	94	34	29	7	2	46	0	11
axh123	387	422	520	357	258	148	110	12	43	143	83	29	36	10	35	32	29	4	7	18	0	1
axh124	610	175	410	519	126	179	78	49	39	50	135	51	80	25	18	34	27	6	6	8	13	0
axh128	801	515	546	274	92	184	250	64	54	46	155	27	82	54	28	38	32	7	22	4	0	1
axh132	773	658	331	1075	474	365	169	62	107	192	125	43	82	41	15	26	42	31	12	6	23	4
axh133	765	1035	444	661	288	248	204	65	56	110	123	96	95	68	15	43	51	12	17	18	20	1
axh144	1768	321	152	250	451	331	224	135	76	90	6	8	171	105	76	35	102	13	2	6	0	18
axh145	2049	302	137	299	456	369	208	135	91	91	10	13	172	95	89	46	97	20	3	13	0	15

## Sheet: cluster0
myAUC	avg_diff	power	avg_log2FC	pct.1	pct.2	cluster	gene	genes_no_LOC
0.971	2.4199	0.942	3.94231	0.996	0.14	0	PECAM1	PECAM1
0.969	2.48242	0.938	3.94543	0.992	0.246	0	RAMP2	RAMP2
0.962	2.40673	0.924	3.76681	0.991	0.207	0	CLEC3B	CLEC3B
0.931	1.97357	0.862	4.20246	0.912	0.083	0	CDH5	CDH5
0.931	2.05272	0.862	3.15574	0.983	0.482	0	RGCC	RGCC
0.915	1.40409	0.83	2.17343	0.983	0.635	0	LOC101105867	IFITM1
0.913	2.19362	0.826	3.52772	0.952	0.444	0	EPAS1	EPAS1
0.906	2.09108	0.812	4.08535	0.881	0.188	0	ADGRF5	ADGRF5
0.905	1.76126	0.81	3.75518	0.873	0.092	0	ECSCR	ECSCR
0.901	1.82086	0.802	4.05565	0.856	0.097	0	CYYR1	CYYR1
0.901	1.71631	0.802	3.31764	0.897	0.204	0	S1PR1	S1PR1
0.898	1.23447	0.796	1.8804	0.984	0.769	0	IFITM3	IFITM3
0.891	1.4909	0.782	2.4884	0.939	0.465	0	TCF4	TCF4
0.891	1.50902	0.782	2.45181	0.948	0.485	0	TM4SF1	TM4SF1
0.885	1.88132	0.77	3.60835	0.841	0.088	0	PTPRB	PTPRB
0.881	1.13254	0.762	1.74862	0.985	0.777	0	SPTBN1	SPTBN1
0.88	1.89456	0.76	3.48838	0.843	0.147	0	THBD	THBD
0.876	1.15586	0.752	1.75391	0.991	0.847	0	CALM1	CALM1
0.876	1.80935	0.752	3.48071	0.839	0.154	0	CALCRL	CALCRL
0.875	2.00412	0.75	3.9693	0.817	0.121	0	LOC101115115	CD36
0.872	1.23105	0.744	1.83635	0.99	0.899	0	B2M	B2M
0.871	1.37226	0.742	2.2096	0.942	0.412	0	GNG11	GNG11
0.87	1.28261	0.74	2.33647	0.897	0.452	0	ARHGAP29	ARHGAP29
0.866	1.9464	0.732	3.28261	0.884	0.391	0	LIFR	LIFR
0.865	1.47718	0.73	2.77626	0.862	0.287	0	ETS1	ETS1
0.862	1.69492	0.724	4.52397	0.766	0.079	0	MYZAP	MYZAP
0.86	1.44387	0.72	2.80124	0.85	0.335	0	ADGRL2	ADGRL2
0.859	2.04857	0.718	4.00696	0.784	0.115	0	HPGD	HPGD
0.859	1.44026	0.718	2.45441	0.904	0.378	0	TBX3	TBX3
0.857	0.927833	0.714	1.35034	1	0.985	0	TMSB4X	TMSB4X
0.857	1.79277	0.714	4.46825	0.753	0.058	0	GPIHBP1	GPIHBP1
0.857	2.04582	0.714	4.96563	0.748	0.059	0	TNFSF10	TNFSF10
0.852	1.66657	0.704	3.55392	0.782	0.115	0	CLEC14A	CLEC14A
0.847	1.61179	0.694	3.86352	0.759	0.119	0	KDR	KDR
0.847	1.15137	0.694	1.966	0.919	0.468	0	CAV2	CAV2
0.843	1.25174	0.686	2.03272	0.936	0.647	0	LOC101122777	YBX3
0.843	1.79686	0.686	4.26783	0.736	0.08	0	LPAR6	LPAR6
0.841	1.60931	0.682	3.95945	0.738	0.075	0	TEK	TEK
0.84	1.69386	0.68	3.85157	0.758	0.17	0	DTNBP1	DTNBP1
0.839	1.46073	0.678	2.28666	0.923	0.475	0	SPARCL1	SPARCL1
0.839	1.31003	0.678	2.6005	0.82	0.221	0	CD34	CD34
0.837	1.77944	0.674	4.56917	0.713	0.06	0	PCDH17	PCDH17
0.836	1.45757	0.672	3.79409	0.73	0.092	0	LMO2	LMO2
0.835	1.29083	0.67	2.53117	0.817	0.19	0	EMCN	EMCN
0.83	1.01523	0.66	1.71592	0.913	0.635	0	RDX	RDX
0.828	1.64042	0.656	4.58503	0.693	0.063	0	DPP4	DPP4
0.825	1.80186	0.65	3.22544	0.748	0.14	0	LOC101117785	APOA1
0.823	0.987875	0.646	1.54496	0.944	0.735	0	LOC101120668	B2M
0.823	1.44293	0.646	4.52718	0.681	0.052	0	ROBO4	ROBO4
0.819	1.43137	0.638	4.74523	0.668	0.046	0	CLEC1A	CLEC1A
0.817	1.13654	0.634	1.74096	0.966	0.761	0	TXNIP	TXNIP
0.816	1.38756	0.632	2.92041	0.753	0.226	0	AHR	AHR
0.811	1.01557	0.622	1.88063	0.842	0.497	0	GNAI2	GNAI2
0.811	1.48797	0.622	4.69383	0.655	0.053	0	TM4SF18	TM4SF18
0.81	1.24711	0.62	2.69146	0.758	0.275	0	CCDC85B	CCDC85B
0.809	1.34724	0.618	2.68733	0.778	0.368	0	MVB12A	MVB12A
0.809	1.08009	0.618	1.92065	0.859	0.566	0	SH3GLB1	SH3GLB1
0.808	1.37361	0.616	3.30803	0.715	0.175	0	DOCK9	DOCK9
0.808	1.42436	0.616	3.70464	0.678	0.083	0	PALMD	PALMD
0.807	1.3786	0.614	4.10002	0.659	0.059	0	EGFL7	EGFL7
0.807	1.49004	0.614	3.00538	0.734	0.178	0	OLA-I	OLA-I
0.806	1.29372	0.612	3.1083	0.711	0.166	0	ELK3	ELK3
0.806	0.871159	0.612	1.50875	0.904	0.596	0	CNN3	CNN3
0.803	1.27119	0.606	3.99141	0.652	0.063	0	RASIP1	RASIP1
0.802	0.89136	0.604	1.49581	0.914	0.652	0	APP	APP
0.802	1.44676	0.604	4.51047	0.64	0.051	0	ADGRL4	ADGRL4
0.801	0.930425	0.602	1.63588	0.875	0.582	0	MSN	MSN
0.801	0.999921	0.602	1.70026	0.885	0.451	0	CAV1	CAV1
0.8	1.14684	0.6	1.90267	0.903	0.64	0	IL6ST	IL6ST
0.8	1.34611	0.6	3.54528	0.667	0.093	0	C1H1orf54	C1H1orf54
0.798	0.968759	0.596	1.47136	0.968	0.892	0	LOC101114849	LOC101114849
0.795	1.19337	0.59	1.96958	0.818	0.362	0	KLF2	KLF2
0.795	1.15616	0.59	2.74749	0.719	0.222	0	KIAA0355	KIAA0355
0.793	0.997167	0.586	2.07707	0.736	0.152	0	LAPTM5	LAPTM5
0.789	1.2379	0.578	3.01467	0.683	0.162	0	GYPC	GYPC
0.785	1.29718	0.57	3.40439	0.649	0.114	0	AFF3	AFF3
0.783	1.55949	0.566	4.0551	0.619	0.076	0	EDNRB	EDNRB
0.781	2.34822	0.562	4.70887	0.6	0.056	0	LYVE1	LYVE1
0.781	0.633436	0.562	0.935064	0.996	0.738	0	VIM	VIM
0.78	0.824431	0.56	1.23696	0.986	0.767	0	COL4A1	COL4A1
0.777	1.11237	0.554	2.61429	0.689	0.209	0	NPDC1	NPDC1
0.772	1.22468	0.544	2.52152	0.702	0.207	0	ENG	ENG
0.772	1.28187	0.544	2.22487	0.821	0.541	0	CALCOCO2	CALCOCO2
0.77	1.2505	0.54	3.78967	0.589	0.059	0	MMRN2	MMRN2
0.758	1.234	0.516	4.47836	0.547	0.04	0	LOC101120999	CLEC2B
0.757	1.66474	0.514	3.64753	0.57	0.07	0	PLVAP	PLVAP
0.757	1.12128	0.514	3.93755	0.561	0.06	0	ERG	ERG
0.756	1.10442	0.512	3.97962	0.556	0.058	0	ACVRL1	ACVRL1
0.755	1.15016	0.51	3.05731	0.607	0.139	0	FAM198B	FAM198B
0.753	1.15565	0.506	3.59609	0.569	0.088	0	KIAA1462	KIAA1462
0.753	1.11984	0.506	3.45714	0.57	0.083	0	THSD1	THSD1
0.752	0.940515	0.504	1.73987	0.787	0.457	0	TACC1	TACC1
0.751	0.853945	0.502	1.44268	0.796	0.371	0	HOPX	HOPX
0.751	1.10333	0.502	3.02816	0.597	0.126	0	FZD4	FZD4
0.748	1.04037	0.496	2.27238	0.684	0.291	0	RASAL2	RASAL2
0.746	1.36864	0.492	2.7156	0.683	0.324	0	SLC3A2	SLC3A2
0.745	0.943576	0.49	2.13918	0.652	0.215	0	LOC101113217	name
0.744	1.26825	0.488	2.49594	0.663	0.251	0	C26H8orf4	C26H8orf4
0.743	0.664627	0.486	1.11976	0.871	0.719	0	ITM2B	ITM2B
0.741	1.05784	0.482	3.14546	0.557	0.095	0	CLEC2D	CLEC2D
0.74	0.834131	0.48	1.60305	0.764	0.457	0	TJP1	TJP1
0.74	1.02405	0.48	1.92226	0.743	0.429	0	NRP1	NRP1
0.739	1.02602	0.478	3.61955	0.528	0.062	0	LDB2	LDB2
0.737	1.28436	0.474	2.27576	0.693	0.355	0	EMP1	EMP1
0.737	0.899731	0.474	2.00589	0.675	0.301	0	JUP	JUP
0.736	1.03818	0.472	4.10317	0.51	0.046	0	USHBP1	USHBP1
0.734	0.98363	0.468	3.83827	0.512	0.057	0	PRKCH	PRKCH
0.733	0.98001	0.466	2.30378	0.616	0.201	0	PAM	PAM
0.731	1.09968	0.462	3.79259	0.517	0.073	0	HECW2	HECW2
0.73	0.978841	0.46	2.84289	0.551	0.112	0	ELMO1	ELMO1
0.73	0.856336	0.46	1.55629	0.758	0.426	0	LOC101115805	COL4A2
0.729	0.890042	0.458	2.30716	0.589	0.164	0	GRASP	GRASP
0.729	1.01391	0.458	3.54891	0.513	0.068	0	HSPA12B	HSPA12B
0.729	0.983222	0.458	3.76243	0.507	0.064	0	SCARF1	SCARF1
0.728	1.56736	0.456	5.44139	0.475	0.025	0	ESM1	ESM1
0.728	1.07493	0.456	1.99354	0.701	0.364	0	PLK2	PLK2
0.728	1.00844	0.456	4.09545	0.494	0.05	0	ILDR2	ILDR2
0.727	1.10935	0.454	3.73835	0.508	0.072	0	ABCG2	ABCG2
0.727	0.826515	0.454	1.69594	0.707	0.417	0	LOC101106419	CYB5R3
0.727	0.882196	0.454	1.87894	0.677	0.328	0	KIAA1217	KIAA1217
0.724	1.01926	0.448	3.10589	0.53	0.11	0	C12H1orf115	C12H1orf115
0.722	1.01122	0.444	2.77359	0.555	0.161	0	SMAGP	SMAGP
0.722	0.794796	0.444	1.51021	0.762	0.492	0	LOC101106384	LOC101106384
0.721	0.994711	0.442	3.53416	0.484	0.046	0	SOX17	SOX17
0.721	0.989494	0.442	3.79979	0.491	0.065	0	PDGFB	PDGFB
0.721	1.14041	0.442	3.34464	0.514	0.092	0	ITGA4	ITGA4
0.721	1.01491	0.442	2.37234	0.59	0.175	0	ITGA1	ITGA1
0.721	1.43863	0.442	3.46506	0.521	0.119	0	CXCL16	CXCL16
0.72	1.03445	0.44	4.34911	0.469	0.037	0	FAM110D	FAM110D
0.72	1.03835	0.44	2.4464	0.6	0.221	0	CRYBG3	CRYBG3
0.718	0.599847	0.436	0.934259	0.906	0.596	0	SPARC	SPARC
0.718	0.861843	0.436	2.605	0.525	0.098	0	C25H10orf54	C25H10orf54
0.717	0.831434	0.434	1.96779	0.62	0.254	0	PEA15	PEA15
0.716	0.888052	0.432	2.54114	0.543	0.13	0	FOXF1	FOXF1
0.714	0.504878	0.428	0.859117	0.825	0.506	0	LOC101114239	AKAP2
0.714	0.956347	0.428	2.74395	0.524	0.125	0	LOC105613171	LOC105613171
0.711	0.950412	0.422	3.16118	0.493	0.088	0	RAPGEF5	RAPGEF5
0.711	0.815834	0.422	1.97743	0.611	0.26	0	PTPRM	PTPRM
0.708	0.734445	0.416	1.08652	0.956	0.899	0	HSPB1	HSPB1
0.708	0.77864	0.416	1.31934	0.786	0.522	0	ID3	ID3
0.708	0.877426	0.416	2.97498	0.489	0.086	0	TSPAN18	TSPAN18
0.707	0.570197	0.414	0.981574	0.848	0.659	0	TMOD3	TMOD3
0.707	0.682762	0.414	1.32615	0.74	0.489	0	REEP3	REEP3
0.707	0.782299	0.414	2.10658	0.527	0.123	0	PSMB9	PSMB9
0.707	0.775528	0.414	1.78845	0.631	0.318	0	RALB	RALB
0.705	0.917389	0.41	2.40935	0.541	0.166	0	HEG1	HEG1
0.704	0.934309	0.408	2.79865	0.513	0.138	0	BMPR2	BMPR2
0.704	0.857241	0.408	2.18859	0.551	0.17	0	ZEB1	ZEB1
0.703	0.842757	0.406	1.92741	0.573	0.196	0	MEF2C	MEF2C
0.703	1.21512	0.406	3.05411	0.497	0.122	0	SLCO2A1	SLCO2A1
0.702	0.9046	0.404	3.57596	0.45	0.055	0	SEMA6A	SEMA6A
0.702	0.871572	0.404	2.75791	0.504	0.129	0	FAM65A	FAM65A
0.701	0.936327	0.402	1.91206	0.633	0.318	0	ADGRE5	ADGRE5
0.701	0.90674	0.402	2.54458	0.517	0.145	0	LOC106990117	name

## Sheet: cluster1
myAUC	avg_diff	power	avg_log2FC	pct.1	pct.2	cluster	gene	genes_no_LOC
0.986	3.91858	0.972	5.75149	0.995	0.436	1	SFTPC	SFTPC
0.979	2.57983	0.958	4.45185	0.991	0.182	1	SLC34A2	SLC34A2
0.97	2.78401	0.94	4.71529	0.98	0.147	1	SFTPB	SFTPB
0.967	2.7395	0.934	5.42199	0.955	0.08	1	LAMP3	LAMP3
0.964	2.66679	0.928	4.35379	0.973	0.394	1	NPC2	NPC2
0.949	2.19345	0.898	4.30991	0.942	0.113	1	SFTPD	SFTPD
0.939	3.34754	0.878	5.67776	0.915	0.117	1	SFTPA1	SFTPA1
0.929	1.78515	0.858	3.47347	0.938	0.17	1	SFTA2	SFTA2
0.906	1.53661	0.812	2.89664	0.928	0.172	1	MME	MME
0.9	1.41044	0.8	2.57478	0.944	0.371	1	CTSH	CTSH
0.9	1.46192	0.8	2.15115	0.998	0.958	1	LOC101115640	GNAS
0.899	1.67145	0.798	2.5223	0.905	0.197	1	VMO1	VMO1
0.893	1.74443	0.786	4.27968	0.835	0.079	1	PEBP4	PEBP4
0.878	1.46381	0.756	2.68049	0.907	0.271	1	SDC4	SDC4
0.863	1.16545	0.726	2.28053	0.909	0.203	1	NKX2-1	NKX2-1
0.861	1.49122	0.722	4.54173	0.764	0.069	1	TMEM229B	TMEM229B
0.859	1.10324	0.718	1.82853	0.937	0.244	1	WFDC2	WFDC2
0.858	1.41146	0.716	2.92443	0.861	0.256	1	LRRK2	LRRK2
0.853	1.12913	0.706	1.92442	0.944	0.273	1	TST	TST
0.853	1.60555	0.706	5.95958	0.723	0.029	1	MUC15	MUC15
0.848	1.0007	0.696	1.55708	0.969	0.852	1	LOC105606223	ATP5F1E
0.844	1.03889	0.688	1.86339	0.921	0.232	1	GSTT2B	GSTT2B
0.843	1.10644	0.686	2.45939	0.835	0.156	1	MATN4	MATN4
0.831	1.00564	0.662	2.04916	0.867	0.207	1	EPCAM	EPCAM
0.828	0.955642	0.656	1.61832	0.95	0.503	1	LOC101114075	SULT1A1
0.825	1.30742	0.65	2.85816	0.775	0.144	1	LOC106991745	LOC106991745
0.823	0.886621	0.646	1.52259	0.94	0.612	1	SERP1	SERP1
0.82	2.3615	0.64	3.95893	0.772	0.215	1	FABP5	FABP5
0.818	0.734262	0.636	1.18552	0.935	0.254	1	LOC101118990	name
0.814	1.0344	0.628	2.37309	0.797	0.257	1	TMEM50B	TMEM50B
0.813	1.3992	0.626	2.77563	0.778	0.258	1	CTSZ	CTSZ
0.809	1.18671	0.618	3.26957	0.712	0.129	1	FGFR2	FGFR2
0.808	0.737573	0.616	1.16777	0.985	0.679	1	SPINT2	SPINT2
0.804	1.20203	0.608	3.05415	0.712	0.149	1	MID1IP1	MID1IP1
0.801	0.786889	0.602	1.40698	0.843	0.188	1	CLDN18	CLDN18
0.799	1.06569	0.598	1.97487	0.781	0.19	1	CD24	CD24
0.799	0.930738	0.598	2.17807	0.754	0.157	1	PRR15L	PRR15L
0.797	0.90937	0.594	1.7382	0.858	0.309	1	ALCAM	ALCAM
0.796	1.14921	0.592	2.65338	0.711	0.135	1	FMO2	FMO2
0.795	0.970265	0.59	2.24837	0.765	0.209	1	PKDCC	PKDCC
0.795	0.794226	0.59	1.48024	0.866	0.366	1	TSTD1	TSTD1
0.79	0.900052	0.58	1.483	0.867	0.258	1	KRT8	KRT8
0.787	0.807639	0.574	1.79666	0.737	0.157	1	CLDN4	CLDN4
0.787	2.68933	0.574	5.90057	0.6	0.038	1	TFF2	TFF2
0.786	0.9424	0.572	2.65112	0.69	0.135	1	EPDR1	EPDR1
0.783	1.11313	0.566	2.70302	0.71	0.195	1	SLC12A2	SLC12A2
0.783	0.589442	0.566	0.978213	0.877	0.255	1	LOC101117946	KRT19
0.781	0.897531	0.562	1.83829	0.818	0.364	1	EML4	EML4
0.781	0.774636	0.562	1.31377	0.914	0.567	1	PRDX5	PRDX5
0.777	1.00157	0.554	3.12541	0.637	0.1	1	ANK3	ANK3
0.772	0.74921	0.544	1.32793	0.751	0.215	1	HHIP	HHIP
0.771	1.0815	0.542	4.18277	0.588	0.061	1	CDS1	CDS1
0.771	0.651109	0.542	0.969761	0.987	0.941	1	GNB2L1	GNB2L1
0.77	0.619889	0.54	1.01504	0.944	0.471	1	LOC105616898	BCAM
0.768	0.931903	0.536	1.85936	0.778	0.318	1	ATP1B1	ATP1B1
0.767	0.787113	0.534	2.0461	0.696	0.158	1	IRX1	IRX1
0.766	0.981012	0.532	3.10081	0.616	0.101	1	SLC39A8	SLC39A8
0.765	0.607366	0.53	0.921534	0.987	0.929	1	EEF1A1	EEF1A1
0.765	0.498878	0.53	0.878792	0.817	0.229	1	PDPN	PDPN
0.761	0.786776	0.522	2.34079	0.652	0.136	1	RAB25	RAB25
0.759	0.404684	0.518	0.670243	0.826	0.245	1	AGER	AGER
0.758	0.630897	0.516	0.981517	0.967	0.848	1	ATP5G2	ATP5G2
0.757	0.72967	0.514	1.89195	0.687	0.165	1	MAL2	MAL2
0.756	0.52007	0.512	0.755771	0.996	0.984	1	MT-COX3	MT-COX3
0.756	0.735877	0.512	1.57261	0.775	0.293	1	MECOM	MECOM
0.755	1.21305	0.51	4.00521	0.561	0.066	1	SPRY3	SPRY3
0.754	0.921698	0.508	3.45749	0.573	0.074	1	FRRS1L	FRRS1L
0.754	0.855287	0.508	4.0076	0.549	0.05	1	SLC22A31	SLC22A31
0.751	0.485189	0.502	0.826258	0.746	0.187	1	COL4A4	COL4A4
0.749	0.889329	0.498	2.83338	0.588	0.099	1	GALNT5	GALNT5
0.748	0.700328	0.496	1.21952	0.866	0.386	1	NPNT	NPNT
0.748	0.853667	0.496	2.32666	0.652	0.188	1	NOL10	NOL10
0.747	0.790495	0.494	2.64443	0.601	0.126	1	DRAM1	DRAM1
0.747	0.758601	0.494	1.85565	0.662	0.163	1	NEBL	NEBL
0.746	0.633743	0.492	1.35063	0.746	0.235	1	TMEM238	TMEM238
0.744	0.427135	0.488	0.620383	0.996	0.986	1	MT-ATP6	MT-ATP6
0.744	0.933627	0.488	3.1019	0.559	0.078	1	CFI	CFI
0.743	0.656204	0.486	1.51533	0.687	0.18	1	MYH14	MYH14
0.743	0.675555	0.486	1.44042	0.731	0.26	1	ERRFI1	ERRFI1
0.742	0.925951	0.484	3.02873	0.575	0.111	1	PRRG3	PRRG3
0.739	0.690941	0.478	1.76428	0.647	0.156	1	PLEKHB1	PLEKHB1
0.737	0.980157	0.474	3.75378	0.517	0.049	1	LOC101113398	CL43
0.737	0.708235	0.474	1.63737	0.727	0.305	1	ASAH1	ASAH1
0.737	0.827554	0.474	3.34286	0.531	0.062	1	PODN	PODN
0.736	0.933298	0.472	2.91321	0.575	0.122	1	BMP1	BMP1
0.736	0.78852	0.472	1.85341	0.694	0.275	1	CAT	CAT
0.735	0.939524	0.47	4.34645	0.506	0.046	1	PLCXD1	PLCXD1
0.735	0.541263	0.47	1.0596	0.787	0.301	1	MGST1	MGST1
0.735	0.612125	0.47	1.05509	0.833	0.377	1	PHLDA1	PHLDA1
0.734	1.60296	0.468	5.342	0.489	0.027	1	S100G	S100G
0.734	0.749116	0.468	2.08296	0.635	0.187	1	LOC101116121	CYP4V2
0.734	0.78994	0.468	2.63623	0.566	0.105	1	IRX5	IRX5
0.733	0.711459	0.466	2.29633	0.585	0.122	1	PRSS8	PRSS8
0.732	0.77639	0.464	3.1669	0.531	0.075	1	LOC106991591	LOC106991591
0.73	0.841338	0.46	2.33127	0.586	0.138	1	PTPN13	PTPN13
0.728	0.761292	0.456	2.39013	0.582	0.145	1	PRRG1	PRRG1
0.728	0.767125	0.456	1.79282	0.636	0.18	1	PRSS35	PRSS35
0.727	0.834043	0.454	2.27633	0.59	0.148	1	CPM	CPM
0.727	0.669983	0.454	1.87012	0.638	0.201	1	AGPAT2	AGPAT2
0.726	0.717396	0.452	1.69553	0.68	0.253	1	LOC101103156	C6H4orf48
0.726	0.740108	0.452	2.25052	0.57	0.118	1	FBP1	FBP1
0.726	0.539843	0.452	0.954621	0.86	0.517	1	LOC101122294	CD46
0.724	0.40835	0.448	0.595603	0.995	0.981	1	MT-ND4	MT-ND4
0.724	0.732789	0.448	2.41906	0.556	0.112	1	ANO1	ANO1
0.723	0.588907	0.446	1.44644	0.647	0.18	1	CDH1	CDH1
0.721	0.644737	0.442	1.40473	0.722	0.299	1	CGNL1	CGNL1
0.721	0.981153	0.442	1.83243	0.653	0.211	1	KRT18	KRT18
0.721	0.676865	0.442	1.75243	0.629	0.187	1	PTPRF	PTPRF
0.719	0.741017	0.438	2.07258	0.605	0.2	1	TMEM97	TMEM97
0.719	0.827298	0.438	4.08612	0.475	0.045	1	ETV5	ETV5
0.717	0.657587	0.434	1.82521	0.617	0.199	1	LOC101111911	DDT
0.716	0.525643	0.432	0.911804	0.868	0.503	1	DSTN	DSTN
0.715	0.626318	0.43	1.20524	0.82	0.509	1	EIF2S3	EIF2S3
0.715	0.623833	0.43	1.91638	0.572	0.137	1	PRSS22	PRSS22
0.715	0.668879	0.43	1.5685	0.627	0.184	1	KLF5	KLF5
0.715	0.679902	0.43	1.99076	0.566	0.134	1	MUC1	MUC1
0.714	0.372934	0.428	0.542734	0.995	0.982	1	MT-CYTB	MT-CYTB
0.711	0.661906	0.422	2.2896	0.546	0.141	1	ZDHHC3	ZDHHC3
0.711	0.492851	0.422	0.816751	0.919	0.683	1	MIF	MIF
0.709	0.38467	0.418	0.561738	0.998	0.985	1	LOC101123279	RPL27A
0.709	0.48184	0.418	1.34703	0.571	0.135	1	PON3	PON3
0.709	0.398604	0.418	0.706956	0.69	0.221	1	GSTA1-1	GSTA1-1
0.709	0.487245	0.418	0.820228	0.917	0.758	1	CLTA	CLTA
0.709	0.44041	0.418	0.720863	0.938	0.81	1	SSR2	SSR2
0.708	0.581833	0.416	1.21433	0.77	0.441	1	LOC101102122	RPLP1
0.708	0.566529	0.416	1.61459	0.579	0.149	1	CLDN7	CLDN7
0.708	0.585885	0.416	1.38185	0.708	0.338	1	CERS2	CERS2
0.707	0.723052	0.414	2.09161	0.555	0.152	1	SYTL2	SYTL2
0.706	0.508597	0.412	0.746183	0.994	0.976	1	MT-COX1	MT-COX1
0.706	0.748011	0.412	1.66133	0.675	0.316	1	LOC101107687	H2AJ
0.706	0.611869	0.412	1.51835	0.66	0.27	1	MBIP	MBIP
0.705	0.785735	0.41	5.34849	0.424	0.018	1	C5	C5
0.705	0.498691	0.41	0.840027	0.859	0.509	1	LRRFIP1	LRRFIP1
0.704	0.584453	0.408	1.13787	0.771	0.401	1	APBB2	APBB2
0.704	0.634163	0.408	1.82444	0.547	0.133	1	ELF3	ELF3
0.703	1.20816	0.406	3.00466	0.52	0.152	1	TLCD2	TLCD2
0.701	0.650882	0.402	3.33098	0.451	0.054	1	SEC14L2	SEC14L2

## Sheet: cluster2
myAUC	avg_diff	power	avg_log2FC	pct.1	pct.2	cluster	gene	genes_no_LOC
0.98	2.48273	0.96	4.15827	0.996	0.221	2	AGER	AGER
0.966	2.20621	0.932	3.91263	0.982	0.206	2	PDPN	PDPN
0.961	2.20518	0.922	3.5814	0.992	0.246	2	LOC101118990	name
0.958	2.25195	0.916	4.01241	0.969	0.182	2	GSTA1-1	GSTA1-1
0.956	2.42479	0.912	4.20028	0.972	0.155	2	COL4A4	COL4A4
0.954	1.75038	0.908	2.84131	0.993	0.464	2	LOC105616898	BCAM
0.954	2.05494	0.908	3.72533	0.973	0.17	2	CLDN18	CLDN18
0.944	1.93624	0.888	3.57557	0.957	0.158	2	TACSTD2	TACSTD2
0.935	1.81635	0.87	2.82154	0.99	0.605	2	PRDX6	PRDX6
0.932	2.19979	0.864	4.55793	0.911	0.088	2	AQP5	AQP5
0.927	1.65019	0.854	2.73509	0.976	0.492	2	LRRFIP1	LRRFIP1
0.926	1.27907	0.852	2.01254	0.994	0.678	2	SPINT2	SPINT2
0.922	1.61344	0.844	3.11005	0.943	0.181	2	GPRC5A	GPRC5A
0.921	1.54719	0.842	2.62808	0.974	0.357	2	PHLDA1	PHLDA1
0.916	1.72629	0.832	2.83843	0.967	0.244	2	KRT8	KRT8
0.916	1.67968	0.832	2.75587	0.973	0.241	2	LOC101117946	KRT19
0.915	1.77447	0.83	3.64152	0.911	0.173	2	EDIL3	EDIL3
0.915	1.76088	0.83	3.57764	0.917	0.18	2	LMO7	LMO7
0.912	1.58247	0.824	3.76131	0.891	0.132	2	LAMB3	LAMB3
0.911	1.58461	0.822	2.84251	0.947	0.229	2	GSTT2B	GSTT2B
0.903	1.15045	0.806	1.77093	0.994	0.768	2	ANXA2	ANXA2
0.9	1.18211	0.8	1.78188	0.996	0.839	2	S100A10	S100A10
0.899	1.46945	0.798	3.07099	0.901	0.213	2	TMEM238	TMEM238
0.896	1.67198	0.792	4.08261	0.854	0.105	2	LAMA3	LAMA3
0.892	2.02669	0.784	4.45161	0.834	0.076	2	COL4A3	COL4A3
0.891	1.37199	0.782	2.2932	0.971	0.521	2	EMP2	EMP2
0.89	1.42647	0.78	2.42785	0.953	0.272	2	TST	TST
0.887	1.66428	0.774	3.54554	0.857	0.138	2	SPOCK2	SPOCK2
0.887	1.1988	0.774	1.9789	0.974	0.643	2	APLP2	APLP2
0.886	1.45235	0.772	3.30726	0.868	0.154	2	MYH14	MYH14
0.882	1.73912	0.764	3.56686	0.863	0.187	2	ADM	ADM
0.877	1.32684	0.754	2.41765	0.932	0.416	2	NBEAL1	NBEAL1
0.877	1.24515	0.754	1.95938	0.98	0.501	2	ANXA1	ANXA1
0.875	1.30993	0.75	2.56199	0.905	0.204	2	NKX2-1	NKX2-1
0.874	1.26205	0.748	1.99915	0.975	0.731	2	CALM2	CALM2
0.873	1.41028	0.746	3.33797	0.837	0.167	2	ARHGEF26	ARHGEF26
0.871	1.29343	0.742	2.03308	0.986	0.73	2	AHNAK	AHNAK
0.868	1.39177	0.736	2.64864	0.886	0.287	2	MGST1	MGST1
0.866	1.61817	0.732	4.37981	0.78	0.086	2	LOC105605335	LOC105615771
0.864	1.2437	0.728	2.52507	0.884	0.205	2	EPCAM	EPCAM
0.864	1.27435	0.728	2.48352	0.89	0.354	2	WWC2	WWC2
0.864	1.51732	0.728	2.62334	0.92	0.37	2	SDPR	SDPR
0.862	1.28693	0.724	2.61792	0.868	0.298	2	PTGR1	PTGR1
0.858	1.20932	0.716	2.06296	0.939	0.475	2	ANXA3	ANXA3
0.857	1.32335	0.714	3.3199	0.8	0.128	2	PERP	PERP
0.855	1.31229	0.71	2.64517	0.838	0.167	2	KRT7	KRT7
0.849	1.31884	0.698	2.57233	0.866	0.362	2	GLRX5	GLRX5
0.848	1.25424	0.696	2.75505	0.832	0.218	2	DMD	DMD
0.846	1.31636	0.692	2.18264	0.939	0.553	2	EZR	EZR
0.846	1.42326	0.692	3.08245	0.813	0.203	2	SLC26A2	SLC26A2
0.846	0.977021	0.692	1.61149	0.955	0.685	2	SEPW1	SEPW1
0.845	1.09196	0.69	1.9007	0.926	0.561	2	LOC105614854	name
0.844	1.32477	0.688	2.91608	0.819	0.234	2	AGRN	AGRN
0.843	1.3644	0.686	3.70387	0.757	0.105	2	DTNA	DTNA
0.843	1.24636	0.686	2.06274	0.915	0.248	2	WFDC2	WFDC2
0.837	0.964305	0.674	1.59648	0.958	0.448	2	LIMCH1	LIMCH1
0.837	1.04675	0.674	1.76352	0.933	0.565	2	PRDX5	PRDX5
0.837	1.33222	0.674	2.31018	0.804	0.18	2	S100A2	S100A2
0.836	1.23213	0.672	2.65532	0.822	0.253	2	PPP1R9A	PPP1R9A
0.836	1.26811	0.672	3.56196	0.746	0.119	2	ANKRD29	ANKRD29
0.835	1.32413	0.67	2.46156	0.826	0.187	2	KRT18	KRT18
0.833	1.24814	0.666	3.13497	0.765	0.139	2	PLEKHB1	PLEKHB1
0.832	0.920616	0.664	1.40709	0.985	0.842	2	S100A11	S100A11
0.83	1.16958	0.66	2.59777	0.797	0.162	2	MATN4	MATN4
0.83	1.01415	0.66	1.67964	0.952	0.518	2	EPHX1	EPHX1
0.828	1.43898	0.656	4.4255	0.698	0.057	2	SEMA3E	SEMA3E
0.827	1.2374	0.654	3.38209	0.737	0.134	2	VEGFA	VEGFA
0.823	1.16574	0.646	3.11085	0.741	0.132	2	GPM6A	GPM6A
0.821	1.16921	0.642	3.19112	0.735	0.128	2	DSG2	DSG2
0.82	1.20972	0.64	2.91908	0.754	0.15	2	NEBL	NEBL
0.817	1.05332	0.634	2.0037	0.873	0.386	2	APBB2	APBB2
0.817	1.26473	0.634	2.89549	0.767	0.197	2	CLIC5	CLIC5
0.817	1.02083	0.634	1.94362	0.864	0.309	2	ALCAM	ALCAM
0.816	1.00112	0.632	1.98472	0.84	0.277	2	ID4	ID4
0.809	1.2962	0.618	4.40766	0.659	0.057	2	RTKN2	RTKN2
0.809	1.06633	0.618	2.78383	0.739	0.174	2	MBOAT1	MBOAT1
0.809	1.08133	0.618	2.56734	0.755	0.165	2	CDH1	CDH1
0.808	1.25492	0.616	3.19378	0.72	0.17	2	DDX47	DDX47
0.808	0.660265	0.616	0.978467	0.998	0.962	2	MYL6	MYL6
0.807	0.959881	0.614	1.70107	0.894	0.47	2	CADM1	CADM1
0.804	1.04663	0.608	2.68891	0.729	0.154	2	IRX1	IRX1
0.804	1.2936	0.608	3.1489	0.707	0.124	2	FLRT3	FLRT3
0.803	1.6358	0.606	2.90235	0.812	0.358	2	POR	POR
0.8	1.13	0.6	2.4142	0.766	0.221	2	SELENBP1	SELENBP1
0.799	1.2221	0.598	2.77875	0.741	0.224	2	HSD17B11	HSD17B11
0.799	1.07923	0.598	2.47618	0.766	0.24	2	LAMA5	LAMA5
0.798	1.03494	0.596	2.49867	0.745	0.218	2	BACE2	BACE2
0.797	1.21641	0.594	3.52547	0.669	0.096	2	SEMA6D	SEMA6D
0.796	1.44985	0.592	3.90838	0.655	0.086	2	NOXO1	NOXO1
0.796	0.807776	0.592	1.32554	0.94	0.681	2	MIF	MIF
0.794	1.12109	0.588	1.93825	0.88	0.522	2	GOLGA4	GOLGA4
0.793	1.84029	0.586	4.96916	0.62	0.049	2	SCEL	SCEL
0.792	1.11727	0.584	3.74041	0.644	0.081	2	SLC1A1	SLC1A1
0.791	0.82558	0.582	1.40253	0.919	0.507	2	LOC101114075	SULT1A1
0.79	1.01977	0.58	2.27772	0.769	0.294	2	WNK1	WNK1
0.79	1.36091	0.58	2.98321	0.693	0.145	2	SERPINE1	SERPINE1
0.789	0.796735	0.578	1.27145	0.948	0.555	2	CD9	CD9
0.789	1.10101	0.578	2.29239	0.764	0.295	2	LOC101108851	IDI1
0.788	0.896996	0.576	1.5513	0.882	0.384	2	NPNT	NPNT
0.787	1.08602	0.574	3.06087	0.677	0.136	2	FZD2	FZD2
0.787	1.00373	0.574	2.30142	0.723	0.171	2	KLF5	KLF5
0.785	0.804643	0.57	1.34706	0.933	0.488	2	CAV1	CAV1
0.785	0.83371	0.57	1.42847	0.905	0.498	2	DSTN	DSTN
0.784	1.07106	0.568	2.49515	0.709	0.164	2	PRR15L	PRR15L
0.782	1.25478	0.564	2.5749	0.754	0.326	2	TMEM165	TMEM165
0.782	1.07406	0.564	3.42999	0.64	0.102	2	KRTCAP3	KRTCAP3
0.781	0.939358	0.562	1.95959	0.793	0.313	2	LOC443411	FXYD6
0.781	1.20792	0.562	1.98005	0.893	0.505	2	PMP22	PMP22
0.779	0.986624	0.558	2.49846	0.697	0.178	2	PTPRF	PTPRF
0.777	1.08254	0.554	2.49219	0.694	0.172	2	PRSS35	PRSS35
0.777	0.917812	0.554	2.02204	0.763	0.29	2	PAWR	PAWR
0.777	0.776537	0.554	1.44822	0.834	0.371	2	TSTD1	TSTD1
0.775	1.00792	0.55	2.98222	0.651	0.129	2	PPL	PPL
0.774	0.920572	0.548	2.18255	0.728	0.231	2	MYOF	MYOF
0.774	1.11249	0.548	4.57969	0.578	0.04	2	INHA	INHA
0.773	0.810204	0.546	1.44442	0.879	0.507	2	UTRN	UTRN
0.773	1.00111	0.546	2.49596	0.698	0.206	2	LOC101105356	POGLUT3
0.773	0.964373	0.546	3.21717	0.627	0.107	2	PRKCZ	PRKCZ
0.771	0.986371	0.542	2.15717	0.693	0.156	2	LOC106991745	LOC106991745
0.77	1.09326	0.54	3.46068	0.613	0.097	2	LOC105610494	MISP3
0.77	0.779105	0.54	1.49358	0.837	0.387	2	TSPAN13	TSPAN13
0.769	0.734647	0.538	1.31111	0.897	0.606	2	CD164	CD164
0.768	0.846024	0.536	1.86279	0.755	0.298	2	LOC101107036	CNN2
0.768	0.84973	0.536	1.74185	0.801	0.391	2	NDFIP2	NDFIP2
0.767	0.757675	0.534	1.3274	0.903	0.618	2	FERMT2	FERMT2
0.765	0.954527	0.53	2.51978	0.666	0.178	2	LGMN	LGMN
0.764	0.867111	0.528	1.90917	0.734	0.244	2	GJA1	GJA1
0.764	0.903923	0.528	2.62156	0.641	0.131	2	MPZL2	MPZL2
0.763	0.984502	0.526	2.188	0.7	0.225	2	TGFB2	TGFB2
0.762	0.685177	0.524	1.15383	0.924	0.513	2	CAV2	CAV2
0.762	0.926441	0.524	2.82956	0.628	0.133	2	TMOD1	TMOD1
0.762	0.804097	0.524	1.22687	0.972	0.911	2	YBX1	YBX1
0.761	0.974921	0.522	2.55552	0.661	0.168	2	LOXL3	LOXL3
0.761	0.960463	0.522	2.55956	0.664	0.189	2	TP53BP2	TP53BP2
0.761	0.985807	0.522	1.87444	0.814	0.443	2	CAPN2	CAPN2
0.76	1.15618	0.52	1.91664	0.865	0.533	2	LOC101114239	AKAP2
0.759	1.56726	0.518	4.84504	0.546	0.038	2	HSD17B13	HSD17B13
0.759	1.07989	0.518	3.56087	0.586	0.087	2	TM7SF2	TM7SF2
0.759	1.84632	0.518	4.78639	0.548	0.039	2	DPEP1	DPEP1
0.758	1.01834	0.516	3.77035	0.569	0.065	2	PLCE1	PLCE1
0.758	0.997379	0.516	3.20575	0.596	0.098	2	ITGB6	ITGB6
0.758	0.877627	0.516	2.41734	0.639	0.14	2	CLDN7	CLDN7
0.756	0.875893	0.512	2.24399	0.665	0.169	2	MAL2	MAL2
0.756	0.8914	0.512	2.94784	0.606	0.122	2	LRRC1	LRRC1
0.754	0.72482	0.508	1.17938	0.913	0.614	2	ID2	ID2
0.751	0.922388	0.502	3.37614	0.571	0.089	2	SAMD12	SAMD12
0.75	0.651295	0.5	1.27029	0.74	0.199	2	SFTA2	SFTA2
0.748	0.727611	0.496	1.40132	0.832	0.501	2	SMAP1	SMAP1
0.748	0.957095	0.496	3.57916	0.552	0.07	2	EDN3	EDN3
0.747	0.770322	0.494	1.44213	0.699	0.202	2	CD24	CD24
0.747	0.965723	0.494	2.88584	0.594	0.122	2	FADS3	FADS3
0.747	0.82016	0.494	1.59472	0.808	0.44	2	NFE2L2	NFE2L2
0.746	0.843136	0.492	1.80486	0.738	0.328	2	PVRL3	PVRL3
0.744	0.83215	0.488	2.12203	0.67	0.238	2	TMEM65	TMEM65
0.744	0.692466	0.488	1.25608	0.871	0.573	2	CTNNA1	CTNNA1
0.744	0.849543	0.488	1.67147	0.8	0.42	2	FGFR1	FGFR1
0.743	0.822921	0.486	2.47286	0.602	0.134	2	PRSS22	PRSS22
0.743	0.772964	0.486	1.81129	0.706	0.264	2	OCLN	OCLN
0.741	0.782631	0.482	1.68802	0.702	0.24	2	LOC101117657	METTL7A
0.741	0.821618	0.482	1.64626	0.774	0.394	2	TEAD1	TEAD1
0.74	0.830444	0.48	2.24221	0.62	0.164	2	SGMS2	SGMS2
0.74	0.930428	0.48	3.72001	0.532	0.065	2	DSC2	DSC2
0.739	0.929596	0.478	1.54302	0.832	0.409	2	HOPX	HOPX
0.739	0.771077	0.478	1.681	0.74	0.369	2	RAB21	RAB21
0.739	0.884993	0.478	3.13461	0.554	0.087	2	PLA2R1	PLA2R1
0.739	0.90299	0.478	2.7166	0.578	0.117	2	FBP1	FBP1
0.739	0.849964	0.478	1.98009	0.683	0.258	2	KIAA0754	KIAA0754
0.738	0.743376	0.476	1.59376	0.667	0.2	2	LGALS3	LGALS3
0.738	0.805077	0.476	2.30303	0.622	0.177	2	NDRG2	NDRG2
0.738	0.833014	0.476	2.66816	0.574	0.111	2	PARD6B	PARD6B
0.737	0.818374	0.474	1.76895	0.728	0.328	2	MYO9A	MYO9A
0.737	0.841846	0.474	2.783	0.572	0.119	2	EPB41L5	EPB41L5
0.735	0.796121	0.47	2.10186	0.643	0.214	2	MPP5	MPP5
0.734	0.831975	0.468	2.98841	0.551	0.101	2	BCAM	BCAM
0.733	0.742873	0.466	1.60466	0.723	0.299	2	CGNL1	CGNL1
0.733	0.754548	0.466	2.24958	0.597	0.144	2	RAB25	RAB25
0.732	0.811819	0.464	2.52228	0.581	0.143	2	GATA6	GATA6
0.73	0.840144	0.46	3.23112	0.529	0.083	2	CGN	CGN
0.729	1.05425	0.458	2.45363	0.631	0.243	2	LPIN2	LPIN2
0.728	0.814606	0.456	1.86611	0.698	0.317	2	CUX1	CUX1
0.728	0.759615	0.456	2.32887	0.578	0.137	2	CXADR	CXADR
0.727	0.764148	0.454	1.77028	0.686	0.286	2	RAB11FIP2	RAB11FIP2
0.727	0.554259	0.454	1.03621	0.809	0.39	2	CTSH	CTSH
0.727	0.834533	0.454	2.52586	0.578	0.148	2	ATP11A	ATP11A
0.725	0.820017	0.45	2.9893	0.529	0.09	2	SEMA3B	SEMA3B
0.725	0.881703	0.45	2.03095	0.605	0.173	2	LOC105603284	LOC105605167
0.725	0.882855	0.45	3.37567	0.512	0.073	2	ITGB4	ITGB4
0.724	0.739861	0.448	2.37926	0.563	0.125	2	PRSS8	PRSS8
0.724	0.72099	0.448	1.7879	0.669	0.268	2	TWSG1	TWSG1
0.723	0.815844	0.446	2.19526	0.583	0.151	2	AOX1	AOX1
0.723	0.77893	0.446	2.6802	0.535	0.096	2	VEPH1	VEPH1
0.722	0.838394	0.444	3.09271	0.521	0.091	2	EXO5	EXO5
0.721	0.712487	0.442	1.79731	0.657	0.269	2	CCDC6	CCDC6
0.72	0.744178	0.44	1.44921	0.775	0.438	2	GLS	GLS
0.72	0.711395	0.44	1.72169	0.678	0.298	2	NFYC	NFYC
0.719	0.639998	0.438	1.18097	0.825	0.494	2	ALDH2	ALDH2
0.718	0.671789	0.436	1.6048	0.684	0.316	2	CBY1	CBY1
0.718	0.638191	0.436	1.02394	0.925	0.778	2	TXN	TXN
0.718	0.766662	0.436	2.11298	0.597	0.191	2	MAGI3	MAGI3
0.717	0.238953	0.434	0.406237	0.716	0.222	2	SLC34A2	SLC34A2
0.717	0.743595	0.434	1.53057	0.662	0.248	2	PRSS23	PRSS23
0.716	0.737304	0.432	2.23645	0.55	0.127	2	SMIM5	SMIM5
0.715	0.851003	0.43	2.24931	0.599	0.215	2	KIF1C	KIF1C
0.714	0.53095	0.428	0.87841	0.926	0.767	2	BSG	BSG
0.714	0.729797	0.428	2.46064	0.542	0.133	2	STXBP2	STXBP2
0.714	1.03396	0.428	2.94949	0.533	0.14	2	ADIPOR2	ADIPOR2
0.713	0.633685	0.426	1.18215	0.819	0.49	2	PLS3	PLS3
0.713	0.669303	0.426	1.37907	0.749	0.395	2	ADAM10	ADAM10
0.712	0.66266	0.424	1.46292	0.705	0.355	2	CCSER2	CCSER2
0.712	0.51022	0.424	0.913245	0.872	0.628	2	PSAP	PSAP
0.712	0.748278	0.424	3.00488	0.499	0.084	2	EPS8L1	EPS8L1
0.712	0.712084	0.424	2.20223	0.565	0.166	2	LOC101105348	SLC44A2
0.712	0.793455	0.424	2.29495	0.55	0.137	2	MUC1	MUC1
0.711	0.579945	0.422	1.07321	0.827	0.567	2	MDH1	MDH1
0.711	0.604972	0.422	0.953618	0.956	0.809	2	LOC101104348	LOC101104348
0.71	0.658834	0.42	1.62326	0.653	0.282	2	SNX4	SNX4
0.709	0.721145	0.418	2.1962	0.55	0.146	2	OSBPL3	OSBPL3
0.709	0.638406	0.418	1.32218	0.756	0.438	2	VAMP8	VAMP8
0.709	0.69957	0.418	1.82741	0.622	0.253	2	SOD1	SOD1
0.708	0.713005	0.416	1.83688	0.615	0.224	2	BMPR1A	BMPR1A
0.708	0.744806	0.416	2.34698	0.524	0.115	2	DSP	DSP
0.708	0.685805	0.416	1.75809	0.629	0.258	2	NPEPPS	NPEPPS
0.707	0.726314	0.414	1.7957	0.625	0.244	2	MAGI1	MAGI1
0.707	1.57038	0.414	3.54053	0.489	0.099	2	C14H19orf33	C14H19orf33
0.707	0.71569	0.414	2.5421	0.511	0.107	2	FOXA2	FOXA2
0.705	0.656846	0.41	1.88784	0.559	0.154	2	EPDR1	EPDR1
0.705	0.663497	0.41	1.8776	0.563	0.162	2	CD55	CD55
0.704	0.62379	0.408	1.66774	0.585	0.193	2	STX11	STX11
0.704	0.746281	0.408	3.10378	0.473	0.075	2	PHACTR1	PHACTR1
0.704	0.752126	0.408	2.83933	0.484	0.084	2	FBP2	FBP2
0.704	0.759461	0.408	3.36523	0.464	0.064	2	C1H2orf54	C1H2orf54
0.703	0.403924	0.406	0.623702	0.981	0.798	2	SPTBN1	SPTBN1
0.703	0.76738	0.406	2.13624	0.573	0.194	2	SUN1	SUN1
0.702	0.639197	0.404	1.59686	0.633	0.274	2	HPCAL1	HPCAL1
0.701	0.723928	0.402	2.74565	0.481	0.087	2	FRMD3	FRMD3
0.701	0.719022	0.402	1.51615	0.719	0.404	2	GSK3B	GSK3B
0.701	0.654968	0.402	1.61664	0.629	0.258	2	PHLDB2	PHLDB2

## Sheet: cluster3
myAUC	avg_diff	power	avg_log2FC	pct.1	pct.2	cluster	gene	genes_no_LOC
0.988	3.09445	0.976	4.9051	0.997	0.153	3	CA3	CA3
0.972	2.30969	0.944	3.92892	0.991	0.187	3	OGN	OGN
0.968	2.3038	0.936	3.419	1	0.357	3	APOE	APOE
0.957	2.16882	0.914	3.99022	0.966	0.168	3	COL6A3	COL6A3
0.949	2.16089	0.898	4.37763	0.94	0.087	3	GPC3	GPC3
0.948	2.34281	0.896	4.838	0.929	0.08	3	TCF21	TCF21
0.944	2.10008	0.888	3.61716	0.957	0.307	3	FN1	FN1
0.939	1.87765	0.878	3.12164	0.977	0.267	3	PPP1R14A	PPP1R14A
0.937	1.46428	0.874	2.27624	0.975	0.21	3	COL1A2	COL1A2
0.937	1.6769	0.874	2.53127	0.993	0.289	3	COL3A1	COL3A1
0.934	2.12583	0.868	3.90784	0.933	0.297	3	GSTM3	GSTM3
0.931	1.96684	0.862	4.43582	0.902	0.117	3	COLEC12	COLEC12
0.93	1.55745	0.86	2.2872	0.999	0.607	3	IGF2	IGF2
0.93	1.21568	0.86	1.91152	0.971	0.203	3	COL1A1	COL1A1
0.916	1.88227	0.832	4.12421	0.88	0.182	3	LOC101108092	GSTM1
0.901	1.44806	0.802	2.27902	0.976	0.728	3	MACF1	MACF1
0.9	1.47709	0.8	2.43612	0.962	0.448	3	LIMCH1	LIMCH1
0.896	1.5244	0.792	2.64151	0.946	0.24	3	COL6A1	COL6A1
0.896	1.83182	0.792	4.1853	0.841	0.158	3	LOC101108705	GSTM1
0.879	1.87372	0.758	6.19109	0.771	0.028	3	PHEX	PHEX
0.874	1.22896	0.748	1.79179	0.992	0.398	3	MGP	MGP
0.873	1.46352	0.746	2.73054	0.882	0.342	3	MYH10	MYH10
0.868	1.81899	0.736	4.57006	0.771	0.053	3	PCOLCE2	PCOLCE2
0.858	1.65683	0.716	3.57675	0.798	0.193	3	COL4A5	COL4A5
0.858	1.73033	0.716	4.09009	0.772	0.121	3	CFH	CFH
0.852	1.90793	0.704	4.48385	0.741	0.052	3	CAPN6	CAPN6
0.841	1.29296	0.682	1.98129	0.949	0.494	3	GTL2	GTL2
0.839	1.45936	0.678	2.95975	0.758	0.097	3	CCDC80	CCDC80
0.838	1.44568	0.676	2.39007	0.871	0.288	3	PLAC9	PLAC9
0.838	0.941307	0.676	1.50101	0.971	0.706	3	SEPP1	SEPP1
0.836	1.71853	0.672	5.78008	0.689	0.029	3	SPON1	SPON1
0.835	1.5332	0.67	5.51829	0.687	0.028	3	COL13A1	COL13A1
0.829	1.44493	0.658	2.96752	0.763	0.141	3	NEXN	NEXN
0.828	1.6239	0.656	5.14645	0.678	0.036	3	MEOX2	MEOX2
0.823	0.80814	0.646	1.2731	0.976	0.861	3	LAPTM4A	LAPTM4A
0.818	1.36268	0.636	3.48046	0.707	0.11	3	COL6A2	COL6A2
0.811	1.47327	0.622	3.8505	0.68	0.083	3	CAMK2N1	CAMK2N1
0.811	1.25962	0.622	2.52517	0.772	0.243	3	PLPP3	PLPP3
0.809	1.14212	0.618	2.3092	0.754	0.152	3	ROBO2	ROBO2
0.807	1.073	0.614	2.15988	0.77	0.248	3	TIMP2	TIMP2
0.805	1.11886	0.61	2.22309	0.755	0.17	3	PCOLCE	PCOLCE
0.804	0.817367	0.608	1.34799	0.924	0.501	3	PMP22	PMP22
0.799	1.45038	0.598	4.066	0.647	0.082	3	OLFML2A	OLFML2A
0.796	0.864574	0.592	1.43602	0.92	0.522	3	EPHX1	EPHX1
0.795	1.34476	0.59	3.73863	0.649	0.101	3	LOC101114941	CFHR3
0.794	1.00383	0.588	2.00082	0.774	0.206	3	BGN	BGN
0.794	0.974142	0.588	1.68103	0.867	0.386	3	NPNT	NPNT
0.794	1.07724	0.588	2.228	0.76	0.277	3	PKIG	PKIG
0.793	1.26057	0.586	3.17011	0.677	0.164	3	PLXDC2	PLXDC2
0.792	1.17899	0.584	3.00064	0.669	0.112	3	FHL1	FHL1
0.792	0.823062	0.584	1.43398	0.88	0.39	3	FSTL1	FSTL1
0.788	0.711847	0.576	1.10293	0.898	0.388	3	ELN	ELN
0.786	0.69925	0.572	1.09819	0.826	0.209	3	DCN	DCN
0.785	0.914816	0.57	1.65724	0.812	0.32	3	COL5A2	COL5A2
0.781	0.944362	0.562	1.64377	0.815	0.383	3	IGFBP6	IGFBP6
0.781	1.52998	0.562	5.29444	0.583	0.031	3	LOC101114226	VCAM-1
0.78	1.03952	0.56	2.13939	0.753	0.34	3	LOC101109941	LY75
0.778	1.16434	0.556	2.44943	0.663	0.127	3	VCAN	VCAN
0.777	1.11503	0.554	2.70985	0.673	0.196	3	LOXL1	LOXL1
0.776	1.17777	0.552	2.43739	0.714	0.257	3	RUNX1T1	RUNX1T1
0.775	0.701077	0.55	1.12276	0.947	0.811	3	LOC105609918	LOC105609918
0.769	1.39936	0.538	5.66233	0.554	0.022	3	ITGA8	ITGA8
0.769	1.14093	0.538	2.52842	0.683	0.244	3	OLFML3	OLFML3
0.768	0.994526	0.536	1.88192	0.767	0.316	3	ALDH1A1	ALDH1A1
0.768	0.896527	0.536	1.67136	0.798	0.368	3	EVA1B	EVA1B
0.767	0.980114	0.534	1.93432	0.753	0.316	3	LAMA4	LAMA4
0.766	1.14702	0.532	3.17031	0.606	0.092	3	CDH11	CDH11
0.765	1.2185	0.53	3.07002	0.614	0.118	3	BMP3	BMP3
0.761	1.18181	0.522	3.40147	0.592	0.107	3	PTPRD	PTPRD
0.76	0.391644	0.52	0.621485	0.943	0.568	3	CALD1	CALD1
0.758	1.1631	0.516	3.27732	0.595	0.123	3	NID2	NID2
0.757	0.936306	0.514	1.78922	0.77	0.416	3	LAMC1	LAMC1
0.753	0.887825	0.506	1.72932	0.737	0.296	3	ZEB2	ZEB2
0.753	1.19131	0.506	2.97102	0.613	0.18	3	IL33	IL33
0.752	0.864992	0.504	1.52605	0.689	0.225	3	HHIP	HHIP
0.75	0.658151	0.5	1.30047	0.647	0.141	3	ABI3BP	ABI3BP
0.748	1.14708	0.496	3.44795	0.55	0.064	3	FIBIN	FIBIN
0.745	0.939802	0.49	2.21127	0.602	0.116	3	COL14A1	COL14A1
0.745	1.22508	0.49	3.3712	0.569	0.122	3	LOC101107401	GSTM1
0.743	0.6212	0.486	1.04162	0.895	0.524	3	RARRES2	RARRES2
0.743	0.69385	0.486	1.27589	0.647	0.19	3	TFPI2	TFPI2
0.742	1.08286	0.484	3.38046	0.547	0.089	3	WASF3	WASF3
0.739	1.15025	0.478	3.52253	0.545	0.107	3	BMP5	BMP5
0.738	1.09238	0.476	2.0762	0.675	0.307	3	GSN	GSN
0.737	1.11547	0.474	3.89194	0.521	0.069	3	ADAMTS7	ADAMTS7
0.736	0.811675	0.472	1.56921	0.717	0.295	3	EDNRA	EDNRA
0.734	1.58485	0.468	5.7588	0.482	0.02	3	LOC101122683	OVOS2
0.732	1.03549	0.464	2.92741	0.545	0.099	3	SLIT3	SLIT3
0.731	0.833756	0.462	1.60635	0.741	0.457	3	ZYX	ZYX
0.73	0.595997	0.46	0.989734	0.907	0.751	3	FCGRT	FCGRT
0.727	0.463682	0.454	0.72049	0.967	0.619	3	SPARC	SPARC
0.726	0.60175	0.452	0.941988	0.965	0.866	3	MT-ND5	MT-ND5
0.725	0.998525	0.45	2.84418	0.538	0.122	3	FBLN5	FBLN5
0.721	1.07672	0.442	3.40932	0.512	0.11	3	C24H16orf62	C24H16orf62
0.721	1.09496	0.442	3.88279	0.488	0.064	3	MFAP4	MFAP4
0.721	0.647551	0.442	1.14993	0.817	0.574	3	MBNL2	MBNL2
0.72	0.952522	0.44	2.86033	0.523	0.107	3	LOC105606599	HOXA7
0.72	0.803037	0.44	1.89539	0.568	0.141	3	RBP4	RBP4
0.719	0.956958	0.438	2.88069	0.512	0.086	3	REM1	REM1
0.718	0.55026	0.436	0.876835	0.93	0.731	3	MARCKS	MARCKS
0.717	0.99762	0.434	3.70226	0.478	0.054	3	TMEM119	TMEM119
0.716	0.923879	0.432	2.18546	0.591	0.222	3	RIMKLB	RIMKLB
0.715	0.805656	0.43	1.51568	0.669	0.276	3	NUPR1	NUPR1
0.715	0.748856	0.43	1.5864	0.63	0.213	3	COL15A1	COL15A1
0.715	1.04548	0.43	4.51808	0.455	0.033	3	SVEP1	SVEP1
0.714	1.02429	0.428	3.08313	0.51	0.115	3	LBH	LBH
0.713	1.00097	0.426	2.88536	0.521	0.137	3	LOC105610454	LBH
0.713	0.381907	0.426	0.575217	0.992	0.969	3	SERF2	SERF2
0.713	0.921992	0.426	2.89595	0.502	0.094	3	TMEM45A	TMEM45A
0.712	1.05194	0.424	3.24074	0.501	0.115	3	SLIT2	SLIT2
0.712	0.89844	0.424	2.24605	0.524	0.105	3	TNC	TNC
0.711	0.894818	0.422	2.47342	0.518	0.107	3	ABCC9	ABCC9
0.709	0.396418	0.418	0.606594	0.982	0.913	3	PPIB	PPIB
0.709	0.80794	0.418	1.7327	0.643	0.333	3	CELF2	CELF2
0.709	0.492749	0.418	0.788458	0.936	0.862	3	SUMO2	SUMO2
0.707	0.920918	0.414	2.16254	0.566	0.201	3	ECM2	ECM2
0.706	1.02852	0.412	4.68037	0.432	0.023	3	CACNA1D	CACNA1D
0.705	0.451551	0.41	0.723497	0.881	0.475	3	GNG11	GNG11
0.705	0.56023	0.41	0.859197	0.942	0.86	3	LOC105609544	LOC105609544
0.704	0.70862	0.408	1.33416	0.725	0.452	3	CDKN1C	CDKN1C
0.704	1.05512	0.408	4.69735	0.429	0.026	3	ISLR	ISLR
0.703	0.80527	0.406	1.90338	0.521	0.123	3	PCDH18	PCDH18
0.701	1.01426	0.402	3.26994	0.469	0.094	3	LOC101104153	TACC3

## Sheet: cluster4
myAUC	avg_diff	power	avg_log2FC	pct.1	pct.2	cluster	gene	genes_no_LOC
0.91	1.62046	0.82	2.50752	0.972	0.222	4	DCN	DCN
0.909	1.80951	0.818	3.67027	0.891	0.153	4	SERPINE2	SERPINE2
0.884	1.62457	0.768	3.67604	0.841	0.12	4	PID1	PID1
0.867	1.36155	0.734	2.31223	0.919	0.408	4	FSTL1	FSTL1
0.86	1.28779	0.72	2.1048	0.926	0.308	4	PLAC9	PLAC9
0.858	1.71262	0.716	3.72614	0.793	0.169	4	NDNF	NDNF
0.852	2.01574	0.704	3.67509	0.82	0.289	4	CD44	CD44
0.85	1.82279	0.7	4.01723	0.759	0.086	4	TGFBI	TGFBI
0.849	1.42921	0.698	2.83554	0.831	0.189	4	F2R	F2R
0.837	1.54588	0.674	2.45444	0.9	0.426	4	THBS1	THBS1
0.833	1.91102	0.666	4.78124	0.705	0.066	4	PDGFRA	PDGFRA
0.833	1.0089	0.666	1.48088	0.999	0.624	4	IGF2	IGF2
0.828	1.96655	0.656	3.66901	0.755	0.166	4	COL12A1	COL12A1
0.828	1.53314	0.656	2.98942	0.778	0.175	4	ROBO2	ROBO2
0.82	2.0989	0.64	4.00287	0.729	0.155	4	ABI3BP	ABI3BP
0.816	1.15148	0.632	2.18437	0.827	0.345	4	TGFBR3	TGFBR3
0.813	1.42907	0.626	2.71711	0.77	0.243	4	SDC2	SDC2
0.809	1.36579	0.618	2.0926	0.888	0.41	4	ELN	ELN
0.809	0.594956	0.618	0.882029	0.995	0.385	4	APOE	APOE
0.797	1.00642	0.594	1.56846	0.735	0.14	4	ACTA2	ACTA2
0.796	1.33005	0.592	3.22329	0.681	0.152	4	SEMA3C	SEMA3C
0.795	1.35563	0.59	3.03744	0.7	0.186	4	FLRT2	FLRT2
0.795	1.32909	0.59	2.90516	0.706	0.176	4	NES	NES
0.791	1.0156	0.582	1.80807	0.838	0.338	4	COL5A2	COL5A2
0.791	0.832431	0.582	1.22472	0.995	0.774	4	VIM	VIM
0.79	0.428618	0.58	0.650873	0.938	0.324	4	COL3A1	COL3A1
0.786	0.737373	0.572	1.17848	0.758	0.192	4	TAGLN	TAGLN
0.786	0.799494	0.572	1.38478	0.877	0.276	4	COL6A1	COL6A1
0.779	0.545148	0.558	0.859444	0.948	0.583	4	CALD1	CALD1
0.779	1.58868	0.558	2.31359	0.853	0.436	4	MGP	MGP
0.775	1.16991	0.55	2.53905	0.706	0.265	4	SPRY1	SPRY1
0.77	1.23063	0.54	2.73586	0.674	0.218	4	MAP2	MAP2
0.767	0.958641	0.534	2.06639	0.735	0.333	4	ANXA6	ANXA6
0.759	1.0009	0.518	1.58026	0.879	0.457	4	C15H11orf96	C15H11orf96
0.757	1.33801	0.514	2.87658	0.65	0.236	4	EFEMP1	EFEMP1
0.751	1.15485	0.502	4.50496	0.533	0.041	4	EPB41L3	EPB41L3
0.75	0.976742	0.5	2.55086	0.614	0.131	4	TBX4	TBX4
0.749	1.00621	0.498	1.94749	0.729	0.303	4	PMEPA1	PMEPA1
0.748	1.20316	0.496	4.09884	0.538	0.058	4	WNT11	WNT11
0.747	0.996567	0.494	2.1713	0.658	0.208	4	ANTXR1	ANTXR1
0.744	1.633	0.488	3.98654	0.526	0.043	4	MFAP5	MFAP5
0.741	1.1265	0.482	3.69441	0.526	0.052	4	GPC6	GPC6
0.738	1.05345	0.476	3.4158	0.533	0.073	4	ITGA9	ITGA9
0.738	0.846872	0.476	1.56093	0.773	0.389	4	EVA1B	EVA1B
0.733	0.768088	0.466	1.52346	0.696	0.238	4	BGN	BGN
0.73	0.811242	0.46	1.22658	0.891	0.643	4	JUNB	JUNB
0.73	0.780341	0.46	1.43195	0.79	0.505	4	SKIL	SKIL
0.729	1.01355	0.458	2.27157	0.619	0.222	4	NET1	NET1
0.723	1.06317	0.446	3.6179	0.5	0.071	4	LTBP2	LTBP2
0.723	0.898798	0.446	1.73635	0.714	0.372	4	PDLIM1	PDLIM1
0.72	1.05915	0.44	2.13047	0.649	0.29	4	FILIP1L	FILIP1L
0.716	0.876275	0.432	2.26589	0.558	0.141	4	MXRA8	MXRA8
0.715	0.790363	0.43	1.66939	0.68	0.359	4	LPP	LPP
0.712	0.932952	0.424	2.86583	0.515	0.119	4	LHFPL2	LHFPL2
0.709	0.628654	0.418	1.2571	0.746	0.435	4	PPIC	PPIC
0.709	0.725957	0.418	1.28559	0.769	0.5	4	CADM1	CADM1
0.709	0.413327	0.418	0.619749	0.988	0.797	4	COL4A1	COL4A1
0.707	0.927582	0.414	2.22698	0.533	0.122	4	TNC	TNC
0.704	0.480331	0.408	0.981481	0.641	0.206	4	PCOLCE	PCOLCE
0.702	0.563256	0.404	1.10974	0.674	0.279	4	ENG	ENG
0.702	0.755617	0.404	1.46111	0.671	0.321	4	ZEB2	ZEB2
0.702	0.725526	0.404	1.46898	0.632	0.238	4	EMP3	EMP3
0.701	0.982879	0.402	3.21884	0.468	0.079	4	MYBPC2	MYBPC2

## Sheet: cluster5
myAUC	avg_diff	power	avg_log2FC	pct.1	pct.2	cluster	gene	genes_no_LOC
0.978	2.07177	0.956	3.19209	0.999	0.589	5	CALD1	CALD1
0.936	2.11648	0.872	4.00421	0.936	0.239	5	IGFBP7	IGFBP7
0.921	1.64655	0.842	2.51879	0.987	0.726	5	CST3	CST3
0.914	2.58881	0.828	4.06893	0.918	0.196	5	TAGLN	TAGLN
0.902	2.50198	0.804	4.55699	0.85	0.085	5	MYH11	MYH11
0.892	2.52105	0.784	3.89179	0.876	0.145	5	ACTA2	ACTA2
0.891	2.04696	0.782	5.54737	0.803	0.035	5	PLN	PLN
0.886	2.51366	0.772	4.17859	0.845	0.139	5	TPM2	TPM2
0.886	1.56231	0.772	2.47813	0.948	0.286	5	WFDC1	WFDC1
0.877	2.43288	0.754	3.82098	0.94	0.605	5	TPM1	TPM1
0.865	1.18567	0.73	1.93082	0.968	0.544	5	RARRES2	RARRES2
0.865	1.6142	0.73	4.41802	0.776	0.099	5	MFGE8	MFGE8
0.864	1.61501	0.728	2.51698	0.961	0.463	5	C15H11orf96	C15H11orf96
0.862	1.65907	0.724	5.53602	0.743	0.038	5	GUCY1B3	GUCY1B3
0.858	1.26327	0.716	2.21439	0.914	0.556	5	PPP1R12A	PPP1R12A
0.851	1.5192	0.702	3.97329	0.763	0.119	5	SEPT4	SEPT4
0.837	1.19993	0.674	1.95055	0.923	0.318	5	PPP1R14A	PPP1R14A
0.836	1.54584	0.672	4.81635	0.707	0.061	5	NOTCH3	NOTCH3
0.834	1.58172	0.668	2.90297	0.813	0.237	5	MYLK	MYLK
0.83	1.27274	0.66	2.38742	0.832	0.252	5	SDC2	SDC2
0.83	1.18752	0.66	2.33358	0.843	0.304	5	PKIG	PKIG
0.828	1.12816	0.656	1.82397	0.944	0.497	5	LGALS1	LGALS1
0.828	1.23001	0.656	2.43956	0.835	0.302	5	LHFP	LHFP
0.818	2.04519	0.636	7.14554	0.646	0.019	5	LOC101102327	COX4I2
0.803	1.00626	0.606	1.46604	0.911	0.443	5	MGP	MGP
0.799	1.19762	0.598	2.76723	0.649	0.058	5	DES	DES
0.798	0.807123	0.596	1.19383	0.956	0.403	5	APOE	APOE
0.795	0.841529	0.59	1.24352	0.996	0.964	5	MYL6	MYL6
0.785	1.46602	0.57	5.21401	0.596	0.037	5	GUCY1A3	GUCY1A3
0.78	1.26084	0.56	3.45194	0.639	0.107	5	SEMA5A	SEMA5A
0.773	1.23114	0.546	2.05785	0.866	0.462	5	TIMP1	TIMP1
0.768	1.04571	0.536	2.86196	0.639	0.133	5	PRKG1	PRKG1
0.765	0.853567	0.53	1.36739	0.95	0.807	5	SEPT7	SEPT7
0.764	0.825305	0.528	1.61258	0.77	0.245	5	BGN	BGN
0.76	0.9258	0.52	1.73299	0.787	0.318	5	EDNRA	EDNRA
0.758	1.14978	0.516	4.65443	0.541	0.03	5	CPE	CPE
0.757	0.741275	0.514	1.10638	0.989	0.802	5	COL4A1	COL4A1
0.755	1.41429	0.51	5.0924	0.532	0.027	5	CCDC3	CCDC3
0.753	1.94729	0.506	7.20762	0.515	0.015	5	NDUFA4L2	NDUFA4L2
0.749	1.07618	0.498	2.88166	0.604	0.144	5	RAMP1	RAMP1
0.743	1.09687	0.486	6.35736	0.495	0.011	5	HEYL	HEYL
0.739	0.961535	0.478	1.68417	0.818	0.544	5	FLNA	FLNA
0.739	0.7895	0.478	1.5092	0.765	0.324	5	ZEB2	ZEB2
0.738	1.23683	0.476	4.39068	0.513	0.05	5	LOC105611978	LOC105611978
0.737	0.808219	0.474	1.59822	0.74	0.326	5	FILIP1	FILIP1
0.737	1.03918	0.474	4.09336	0.509	0.04	5	RASL12	RASL12
0.736	0.331751	0.472	0.491548	0.992	0.972	5	FTH1	FTH1
0.733	0.91211	0.466	1.88968	0.682	0.25	5	MEF2C	MEF2C
0.732	0.930375	0.464	2.12239	0.637	0.228	5	LOC101122183	CRIM1
0.729	0.90956	0.458	2.0671	0.649	0.238	5	PDE5A	PDE5A
0.729	0.955193	0.458	2.63318	0.578	0.166	5	SMARCD3	SMARCD3
0.724	1.48547	0.448	4.20597	0.493	0.058	5	MEST	MEST
0.724	0.755223	0.448	1.46593	0.757	0.438	5	CHCHD10	CHCHD10
0.723	1.48163	0.446	3.16896	0.559	0.147	5	PCDH18	PCDH18
0.721	0.961793	0.442	2.92047	0.536	0.124	5	SMTN	SMTN
0.72	0.876981	0.44	1.87065	0.652	0.266	5	GLIPR2	GLIPR2
0.72	0.800494	0.44	1.69609	0.649	0.239	5	ITGA1	ITGA1
0.72	0.91757	0.44	2.98742	0.522	0.102	5	PEAR1	PEAR1
0.717	0.983293	0.434	2.88947	0.524	0.111	5	ARHGAP42	ARHGAP42
0.714	0.873431	0.428	2.38146	0.559	0.161	5	LOC101115476	FXYD1
0.713	0.737623	0.426	1.43919	0.72	0.347	5	LAMA4	LAMA4
0.713	0.833239	0.426	1.81411	0.622	0.221	5	ANTXR1	ANTXR1
0.71	1.12766	0.42	5.53686	0.435	0.018	5	PARM1	PARM1
0.71	0.733698	0.42	1.93462	0.57	0.146	5	TBX4	TBX4
0.707	0.669331	0.414	1.3186	0.695	0.316	5	PMEPA1	PMEPA1
0.706	0.72472	0.412	1.49687	0.697	0.384	5	ACTN1	ACTN1
0.706	0.917155	0.412	1.66336	0.644	0.27	5	SLC2A3	SLC2A3
0.706	1.68766	0.412	3.70174	0.448	0.038	5	ACTG2	ACTG2
0.705	1.14122	0.41	2.19812	0.612	0.273	5	ARHGDIB	ARHGDIB
0.705	1.07678	0.41	2.42059	0.501	0.105	5	CXCL12	CXCL12
0.705	0.771226	0.41	1.33658	0.829	0.637	5	MGST3	MGST3
0.704	0.606103	0.408	1.16654	0.785	0.525	5	ARPC1A	ARPC1A
0.703	0.792894	0.406	1.93561	0.585	0.216	5	NR2F2	NR2F2
0.702	1.53951	0.404	2.93852	0.516	0.143	5	PTN	PTN
0.702	0.809244	0.404	2.07609	0.572	0.212	5	GJC1	GJC1
0.701	0.961761	0.402	3.75794	0.452	0.067	5	ITGA7	ITGA7

## Sheet: cluster6
myAUC	avg_diff	power	avg_log2FC	pct.1	pct.2	cluster	gene	genes_no_LOC
0.955	4.25486	0.91	7.24314	0.931	0.131	6	TFF3	TFF3
0.918	2.82736	0.836	4.21146	0.932	0.26	6	VMO1	VMO1
0.904	1.72691	0.808	3.17339	0.924	0.225	6	KRT7	KRT7
0.895	1.61027	0.79	3.59689	0.867	0.163	6	PON3	PON3
0.895	4.73488	0.79	7.79779	0.813	0.082	6	LOC101110371	SCGB2A2
0.894	1.63231	0.788	3.50917	0.864	0.131	6	FAM129A	FAM129A
0.888	1.6474	0.776	2.61361	0.957	0.309	6	LOC101117946	KRT19
0.881	2.59617	0.762	5.62835	0.799	0.098	6	CLDN10	CLDN10
0.867	1.60255	0.734	2.81287	0.889	0.243	6	MME	MME
0.865	1.57554	0.73	2.52277	0.927	0.308	6	WFDC2	WFDC2
0.861	1.79757	0.722	3.50018	0.828	0.207	6	CLDN4	CLDN4
0.856	1.38963	0.712	2.69889	0.872	0.276	6	LOC101117657	METTL7A
0.854	1.72945	0.708	2.78523	0.841	0.176	6	LOC101106871	CXCL17
0.834	2.34724	0.668	3.85288	0.82	0.236	6	S100A2	S100A2
0.819	0.968483	0.638	1.73312	0.911	0.41	6	TSTD1	TSTD1
0.818	1.01183	0.636	1.63461	0.92	0.312	6	KRT8	KRT8
0.817	1.18846	0.634	2.83023	0.767	0.172	6	PTPN13	PTPN13
0.816	1.59304	0.632	5.70292	0.652	0.028	6	FXYD3	FXYD3
0.814	1.26656	0.628	4.8332	0.658	0.042	6	EHF	EHF
0.81	1.24159	0.62	3.32387	0.704	0.124	6	C24H16orf89	C24H16orf89
0.808	0.991244	0.616	1.5454	0.964	0.545	6	ANXA1	ANXA1
0.806	1.46076	0.612	2.44028	0.862	0.486	6	HERPUD1	HERPUD1
0.805	1.07437	0.61	2.28031	0.772	0.186	6	FMO2	FMO2
0.803	0.960323	0.606	1.73283	0.836	0.245	6	KRT18	KRT18
0.803	1.14164	0.606	2.39036	0.776	0.219	6	KLF5	KLF5
0.8	0.944207	0.6	2.15752	0.774	0.19	6	PERP	PERP
0.798	0.930094	0.596	1.55669	0.926	0.534	6	DSTN	DSTN
0.793	0.922625	0.586	1.54596	0.898	0.336	6	TST	TST
0.79	1.20256	0.58	2.1836	0.79	0.256	6	GPRC5A	GPRC5A
0.79	0.855779	0.58	1.44251	0.924	0.642	6	SERP1	SERP1
0.787	0.986278	0.574	1.72378	0.849	0.373	6	LOC101113728	CLU
0.783	0.812109	0.566	1.24349	0.957	0.712	6	SAT1	SAT1
0.782	1.07718	0.564	2.95791	0.669	0.127	6	CDO1	CDO1
0.781	1.0739	0.562	1.91341	0.785	0.243	6	CD24	CD24
0.781	1.37587	0.562	2.37182	0.775	0.238	6	TACSTD2	TACSTD2
0.78	1.02429	0.56	2.23561	0.743	0.219	6	CDH1	CDH1
0.777	1.25901	0.554	2.78746	0.683	0.16	6	BMP3	BMP3
0.771	1.07215	0.542	4.71218	0.564	0.023	6	SOX2	SOX2
0.77	0.868983	0.54	1.57925	0.758	0.196	6	SFTPD	SFTPD
0.769	3.98764	0.538	7.62542	0.578	0.066	6	SCGB3A2	SCGB3A2
0.769	0.741556	0.538	1.19077	0.782	0.231	6	SFTPB	SFTPB
0.767	1.0117	0.534	2.46591	0.691	0.184	6	CLDN7	CLDN7
0.764	1.24142	0.528	3.88637	0.588	0.08	6	ATP6V1C2	ATP6V1C2
0.762	0.832699	0.524	1.97821	0.714	0.212	6	MAL2	MAL2
0.759	0.908795	0.518	1.6226	0.808	0.333	6	SDC4	SDC4
0.755	0.687913	0.51	1.29754	0.833	0.343	6	MGST1	MGST1
0.752	0.553884	0.504	0.875221	0.977	0.707	6	SPINT2	SPINT2
0.751	0.788335	0.502	2.60524	0.617	0.132	6	PLPP2	PLPP2
0.75	1.0315	0.5	2.8635	0.601	0.121	6	CFI	CFI
0.748	1.29672	0.496	4.41525	0.513	0.016	6	AQP4	AQP4
0.744	0.750883	0.488	1.55548	0.79	0.391	6	LOC105608205	LOC105608205
0.743	0.728114	0.486	1.95709	0.658	0.177	6	MPZL2	MPZL2
0.743	0.842207	0.486	2.14976	0.641	0.167	6	ELF3	ELF3
0.743	1.27408	0.486	1.99593	0.802	0.44	6	ATF3	ATF3
0.74	0.709051	0.48	1.12583	0.934	0.717	6	BTG1	BTG1
0.74	0.634262	0.48	1.27998	0.78	0.271	6	EPCAM	EPCAM
0.74	0.901324	0.48	2.46365	0.613	0.149	6	DSP	DSP
0.74	0.792547	0.48	2.42241	0.603	0.136	6	FOXA1	FOXA1
0.739	0.804299	0.478	1.24312	0.915	0.642	6	PRDX6	PRDX6
0.737	0.625209	0.474	1.02316	0.94	0.766	6	PRDX1	PRDX1
0.734	0.756695	0.468	2.09665	0.63	0.175	6	CXADR	CXADR
0.73	0.644434	0.46	1.06961	0.892	0.59	6	EZR	EZR
0.73	0.852002	0.46	1.5249	0.809	0.464	6	ARID5B	ARID5B
0.729	0.16979	0.458	0.274545	0.854	0.451	6	NPC2	NPC2
0.729	0.811227	0.458	3.02328	0.535	0.085	6	LYPD1	LYPD1
0.728	0.844629	0.456	3.29343	0.521	0.076	6	KIAA1324	KIAA1324
0.726	0.67109	0.452	1.38952	0.761	0.338	6	MECOM	MECOM
0.725	1.06438	0.45	1.61743	0.908	0.786	6	HSPA5	HSPA5
0.725	1.15023	0.45	7.34434	0.454	0.005	6	LOC101118202	LGALS9
0.724	0.655053	0.448	1.84869	0.608	0.155	6	RAMP1	RAMP1
0.722	0.88668	0.444	4.40535	0.476	0.039	6	PDZK1IP1	PDZK1IP1
0.721	0.931785	0.442	2.80312	0.538	0.11	6	ARG2	ARG2
0.721	0.724946	0.442	2.39807	0.561	0.128	6	MET	MET
0.72	0.68312	0.44	1.4662	0.692	0.267	6	ALAS1	ALAS1
0.716	0.680831	0.432	1.03459	0.965	0.916	6	DDX5	DDX5
0.716	0.63633	0.432	1.20476	0.771	0.363	6	ALCAM	ALCAM
0.716	0.730348	0.432	1.94807	0.593	0.173	6	MUC1	MUC1
0.715	1.34122	0.43	8.14397	0.433	0.004	6	CRISP3	CRISP3
0.714	0.664712	0.428	2.05864	0.547	0.121	6	PRRG4	PRRG4
0.713	0.471314	0.426	0.974998	0.589	0.149	6	PTN	PTN
0.713	0.976077	0.426	2.52329	0.582	0.197	6	GMNN	GMNN
0.71	0.877621	0.42	2.75049	0.507	0.092	6	LOC101113398	CL43
0.71	0.999809	0.42	6.61771	0.425	0.007	6	KNG1	KNG1
0.709	0.547991	0.418	0.898555	0.935	0.704	6	MIF	MIF
0.709	0.636659	0.418	1.40914	0.717	0.348	6	CDC42EP5	CDC42EP5
0.708	0.770197	0.416	2.43738	0.53	0.127	6	IQGAP2	IQGAP2
0.708	1.11596	0.416	1.98495	0.655	0.318	6	TNFRSF12A	TNFRSF12A
0.708	0.56666	0.416	0.945042	0.916	0.762	6	BZW1	BZW1
0.705	0.598475	0.41	1.43117	0.646	0.249	6	CTSC	CTSC
0.705	0.542892	0.41	1.11182	0.748	0.355	6	PTGR1	PTGR1
0.704	0.670221	0.408	1.86374	0.597	0.215	6	LTA4H	LTA4H
0.703	0.801898	0.406	2.28147	0.542	0.155	6	PARD6B	PARD6B
0.702	0.670703	0.404	1.87771	0.583	0.177	6	PRSS22	PRSS22
0.701	0.466478	0.402	0.725239	0.953	0.859	6	ATP5G2	ATP5G2
0.701	0.830565	0.402	2.62279	0.507	0.117	6	CLDN3	CLDN3
0.701	0.714998	0.402	1.99737	0.579	0.201	6	AVPI1	AVPI1
0.701	0.623054	0.402	2.30475	0.463	0.059	6	EMB	EMB
0.701	0.656366	0.402	2.9295	0.47	0.073	6	PLS1	PLS1

## Sheet: cluster7
myAUC	avg_diff	power	avg_log2FC	pct.1	pct.2	cluster	gene	genes_no_LOC
0.98	3.08377	0.96	8.92124	0.962	0.012	7	TYROBP	TYROBP
0.966	2.78407	0.932	6.03032	0.952	0.083	7	LCP1	LCP1
0.951	2.85168	0.902	4.50596	0.972	0.236	7	SRGN	SRGN
0.942	3.08416	0.884	8.73665	0.889	0.011	7	PLEK	PLEK
0.931	2.0029	0.862	5.34868	0.885	0.026	7	PTPRC	PTPRC
0.928	2.24914	0.856	6.16098	0.872	0.034	7	FCER1G	FCER1G
0.923	2.58224	0.846	6.32505	0.864	0.032	7	CORO1A	CORO1A
0.916	1.924	0.832	4.07337	0.909	0.169	7	COTL1	COTL1
0.915	2.53629	0.83	7.32104	0.841	0.03	7	TLR2	TLR2
0.912	1.73103	0.824	2.61394	0.993	0.712	7	SAT1	SAT1
0.91	4.45697	0.82	8.04552	0.84	0.063	7	CXCL8	CXCL8
0.907	1.52936	0.814	2.64454	0.955	0.514	7	LOC101106452	CYBA
0.905	1.58829	0.81	2.61424	0.959	0.523	7	GPX1	GPX1
0.902	1.8644	0.804	4.41933	0.854	0.098	7	TNFRSF1B	TNFRSF1B
0.901	1.8253	0.802	5.8426	0.818	0.019	7	CD53	CD53
0.891	1.3993	0.782	2.56296	0.939	0.254	7	LAPTM5	LAPTM5
0.887	1.84402	0.774	4.70229	0.803	0.032	7	IL2RG	IL2RG
0.882	1.74626	0.764	6.312	0.777	0.019	7	PSTPIP1	PSTPIP1
0.879	2.03729	0.758	3.44166	0.913	0.389	7	NFKBIA	NFKBIA
0.877	2.42313	0.754	4.41853	0.873	0.3	7	SOD2	SOD2
0.875	5.11033	0.75	10.1716	0.766	0.037	7	S100A9	S100A9
0.872	2.53741	0.744	8.35905	0.748	0.006	7	C5AR1	C5AR1
0.871	1.88699	0.742	5.7883	0.759	0.017	7	FYB	FYB
0.869	1.82722	0.738	3.60082	0.863	0.243	7	BASP1	BASP1
0.866	2.84771	0.732	8.31781	0.74	0.018	7	IL1RN	IL1RN
0.866	1.5856	0.732	7.5295	0.739	0.008	7	SPI1	SPI1
0.864	1.40804	0.728	3.55831	0.819	0.172	7	FAM49B	FAM49B
0.863	1.1691	0.726	1.93129	0.954	0.666	7	ARPC1B	ARPC1B
0.86	1.15781	0.72	1.89528	0.96	0.723	7	ARPC2	ARPC2
0.86	2.18456	0.72	5.51273	0.74	0.023	7	SAMSN1	SAMSN1
0.856	0.832062	0.712	1.27632	0.989	0.916	7	OAZ1	OAZ1
0.856	2.36183	0.712	6.4418	0.729	0.039	7	CTSS	CTSS
0.854	2.35276	0.708	9.40586	0.71	0.006	7	MS4A8	MS4A8
0.854	1.51741	0.708	5.75042	0.725	0.023	7	APBB1IP	APBB1IP
0.853	1.38819	0.706	3.1585	0.819	0.22	7	EFHD2	EFHD2
0.843	1.68441	0.686	5.38833	0.715	0.042	7	PLAUR	PLAUR
0.842	1.33998	0.684	2.14013	0.953	0.671	7	GAPDH	GAPDH
0.838	1.49078	0.676	6.90994	0.685	0.01	7	HCLS1	HCLS1
0.836	1.60462	0.672	6.39177	0.684	0.023	7	CYBB	CYBB
0.835	1.42993	0.67	5.21865	0.689	0.019	7	LCP2	LCP2
0.835	1.60728	0.67	3.20084	0.791	0.233	7	METRNL	METRNL
0.834	1.61571	0.668	2.94679	0.838	0.291	7	BIRC3	BIRC3
0.832	1.21901	0.664	2.77738	0.8	0.207	7	LYN	LYN
0.832	1.67967	0.664	8.15854	0.668	0.007	7	CLEC4A	CLEC4A
0.827	1.27054	0.654	2.79281	0.774	0.137	7	FAM129A	FAM129A
0.827	3.23837	0.654	8.88343	0.659	0.011	7	LOC101114790	CCL15
0.825	1.74683	0.65	3.29243	0.784	0.24	7	LGALS3	LGALS3
0.825	2.3493	0.65	4.51599	0.768	0.226	7	PNP	PNP
0.825	1.42546	0.65	5.07742	0.672	0.021	7	RAC2	RAC2
0.824	1.22006	0.648	5.74116	0.665	0.022	7	LOC101115509	CSF2RA
0.821	1.36941	0.642	5.17671	0.668	0.041	7	CHI3L1	CHI3L1
0.816	1.35039	0.632	2.38546	0.875	0.437	7	LDHA	LDHA
0.815	1.23953	0.63	2.74271	0.792	0.276	7	GRN	GRN
0.812	1.39826	0.624	2.15965	0.945	0.547	7	ANXA1	ANXA1
0.811	1.24135	0.622	3.25043	0.73	0.161	7	RHOG	RHOG
0.81	1.44979	0.62	7.75326	0.624	0.007	7	PLBD1	PLBD1
0.81	1.04207	0.62	1.91967	0.894	0.523	7	ACTR3	ACTR3
0.81	3.70616	0.62	9.34545	0.626	0.012	7	SDS	SDS
0.809	1.40865	0.618	9.73636	0.619	0.002	7	NFAM1	NFAM1
0.808	1.42037	0.616	9.03898	0.617	0.003	7	CFP	CFP
0.808	1.42149	0.616	6.74917	0.624	0.011	7	SLC2A6	SLC2A6
0.808	1.49192	0.616	5.1535	0.648	0.047	7	FGR	FGR
0.806	1.12302	0.612	3.30181	0.695	0.092	7	IL6R	IL6R
0.805	1.63141	0.61	8.64128	0.612	0.003	7	LOC101117971	CCR1
0.804	2.19415	0.608	7.1678	0.62	0.02	7	UPP1	UPP1
0.803	3.65485	0.606	10.1585	0.612	0.012	7	LOC101114535	CCL3
0.802	1.0015	0.604	1.76746	0.91	0.58	7	SDCBP	SDCBP
0.802	4.99015	0.604	10.1348	0.62	0.036	7	LOC101103771	S100A12
0.801	1.6291	0.602	3.82852	0.673	0.101	7	TNFAIP3	TNFAIP3
0.801	1.15622	0.602	5.22616	0.618	0.015	7	PARVG	PARVG
0.8	1.28776	0.6	2.74482	0.782	0.314	7	LOC101105553	RIDA
0.8	2.04005	0.6	8.40386	0.602	0.005	7	AIF1	AIF1
0.799	1.12642	0.598	1.8225	0.951	0.701	7	MCL1	MCL1
0.799	1.29535	0.598	2.77111	0.762	0.226	7	PDE4B	PDE4B
0.797	1.09086	0.594	2.08614	0.852	0.415	7	SARS	SARS
0.795	3.24397	0.59	6.90612	0.62	0.055	7	PTX3	PTX3
0.794	1.29114	0.588	8.83045	0.59	0.002	7	LST1	LST1
0.794	1.28286	0.588	2.5079	0.837	0.373	7	VASP	VASP
0.794	0.916442	0.588	1.66457	0.889	0.573	7	ARPC5	ARPC5
0.793	1.17	0.586	1.97839	0.87	0.651	7	PSAP	PSAP
0.793	1.43755	0.586	2.63262	0.772	0.308	7	CTSZ	CTSZ
0.793	1.19643	0.586	4.28775	0.63	0.057	7	SIRPA	SIRPA
0.792	4.5811	0.584	10.2744	0.595	0.021	7	S100A8	S100A8
0.79	2.294	0.58	6.6558	0.597	0.024	7	IL1A	IL1A
0.788	1.28073	0.576	2.85569	0.748	0.256	7	PTPN1	PTPN1
0.787	1.37446	0.574	2.73462	0.793	0.333	7	SERPINB1	SERPINB1
0.787	1.12398	0.574	3.18117	0.664	0.099	7	GMFG	GMFG
0.786	1.20695	0.572	5.60991	0.588	0.022	7	PTPN6	PTPN6
0.785	1.64759	0.57	6.94638	0.582	0.017	7	GPR84	GPR84
0.785	0.985546	0.57	1.81379	0.857	0.383	7	UCP2	UCP2
0.784	1.65456	0.568	10.5841	0.569	0.001	7	CLEC4D	CLEC4D
0.782	1.90044	0.564	5.53338	0.589	0.031	7	DUSP2	DUSP2
0.78	1.14493	0.56	4.96333	0.583	0.028	7	PIK3AP1	PIK3AP1
0.779	2.31526	0.558	4.92756	0.642	0.145	7	HMOX1	HMOX1
0.779	1.58986	0.558	3.85878	0.667	0.154	7	MXD1	MXD1
0.779	1.8142	0.558	9.19866	0.562	0.004	7	IGSF6	IGSF6
0.779	1.03347	0.558	2.94547	0.664	0.121	7	GPSM3	GPSM3
0.778	1.28917	0.556	5.59326	0.576	0.025	7	TLR4	TLR4
0.777	1.17079	0.554	3.32939	0.636	0.108	7	ARG2	ARG2
0.777	1.46956	0.554	8.33391	0.557	0.003	7	FCGR3A	FCGR3A
0.776	0.919304	0.552	1.7748	0.797	0.276	7	ARHGDIB	ARHGDIB
0.776	1.31497	0.552	2.83093	0.708	0.224	7	DUSP6	DUSP6
0.776	0.894388	0.552	1.5845	0.908	0.574	7	ALDOA	ALDOA
0.776	1.02399	0.552	1.76026	0.88	0.61	7	CSTB	CSTB
0.775	1.21354	0.55	2.74826	0.71	0.226	7	STX11	STX11
0.775	1.10213	0.55	5.51631	0.562	0.012	7	BIN2	BIN2
0.775	1.97305	0.55	9.60546	0.551	0.002	7	FCN1	FCN1
0.775	1.68225	0.55	8.99863	0.552	0.003	7	MEFV	MEFV
0.775	1.22351	0.55	2.51633	0.767	0.326	7	TARS	TARS
0.774	1.1457	0.548	1.67065	0.994	0.973	7	HSP90AA1	HSP90AA1
0.774	1.46125	0.548	7.14365	0.553	0.006	7	BCL2L15	BCL2L15
0.773	1.11923	0.546	2.64467	0.693	0.197	7	REL	REL
0.772	1.15324	0.544	2.39162	0.775	0.325	7	HIF1A	HIF1A
0.77	1.14627	0.54	2.45753	0.723	0.273	7	NFKB1	NFKB1
0.77	0.932075	0.54	1.86129	0.811	0.413	7	IFNGR2	IFNGR2
0.769	1.22649	0.538	2.31413	0.732	0.256	7	EMP3	EMP3
0.767	1.04904	0.534	1.96649	0.844	0.491	7	PICALM	PICALM
0.767	1.11253	0.534	7.94456	0.536	0.003	7	CD86	CD86
0.766	1.36389	0.532	2.90841	0.708	0.272	7	TSPO	TSPO
0.764	2.1919	0.528	5.89517	0.551	0.034	7	BCL2A1	BCL2A1
0.764	1.11848	0.528	6.04115	0.534	0.005	7	ALOX5AP	ALOX5AP
0.762	0.951903	0.524	5.3692	0.537	0.012	7	WAS	WAS
0.762	1.04902	0.524	2.96098	0.622	0.12	7	DENND4A	DENND4A
0.762	1.04217	0.524	1.87077	0.876	0.557	7	PTP4A2	PTP4A2
0.761	1.22523	0.522	3.17698	0.652	0.18	7	RNF149	RNF149
0.761	0.939151	0.522	5.62986	0.533	0.012	7	LAT2	LAT2
0.76	1.9454	0.52	9.92279	0.522	0.002	7	IL1B	IL1B
0.76	1.16829	0.52	8.88461	0.522	0.002	7	HCK	HCK
0.759	1.22141	0.518	2.99743	0.662	0.192	7	FGD4	FGD4
0.759	1.01394	0.518	1.59344	0.921	0.718	7	BTG1	BTG1
0.759	1.08683	0.518	2.60817	0.702	0.228	7	BACH1	BACH1
0.758	0.838339	0.516	1.84157	0.757	0.325	7	PTPN18	PTPN18
0.757	0.863963	0.514	1.62993	0.822	0.37	7	ADGRE5	ADGRE5
0.757	1.07735	0.514	3.33156	0.605	0.114	7	LOC105601854	GLRX1
0.757	0.988164	0.514	4.08365	0.559	0.053	7	PTPRJ	PTPRJ
0.757	1.19387	0.514	2.57524	0.675	0.217	7	NFKBIZ	NFKBIZ
0.756	0.789247	0.512	1.21966	0.954	0.885	7	PFN1	PFN1
0.755	0.899709	0.51	2.66484	0.62	0.132	7	RAB32	RAB32
0.755	1.06298	0.51	5.99408	0.521	0.01	7	SUSD3	SUSD3
0.754	0.934859	0.508	2.87813	0.602	0.111	7	TNFAIP8	TNFAIP8
0.754	1.14669	0.508	6.76373	0.514	0.006	7	EVI2B	EVI2B
0.752	1.34673	0.504	4.83154	0.522	0.019	7	TAGAP	TAGAP
0.752	0.956796	0.504	1.78769	0.85	0.508	7	CAP1	CAP1
0.749	1.18484	0.498	4.85328	0.525	0.033	7	LOC101105208	PYCARD
0.748	1.10386	0.496	4.03614	0.544	0.063	7	LIPA	LIPA
0.747	1.07153	0.494	2.71241	0.648	0.204	7	TNIP1	TNIP1
0.747	1.13094	0.494	2.75512	0.618	0.154	7	PMAIP1	PMAIP1
0.747	1.01143	0.494	2.08352	0.709	0.276	7	GLIPR2	GLIPR2
0.747	1.32669	0.494	2.04772	0.809	0.505	7	HSPH1	HSPH1
0.746	0.851258	0.492	4.39071	0.511	0.016	7	CD37	CD37
0.746	1.08689	0.492	3.12225	0.593	0.136	7	SOAT1	SOAT1
0.745	0.826375	0.49	2.46215	0.617	0.147	7	STK10	STK10
0.744	0.880639	0.488	1.6209	0.838	0.54	7	LOC101110145	PARP6
0.744	1.00264	0.488	3.83708	0.543	0.068	7	PDXK	PDXK
0.743	1.09254	0.486	6.99562	0.493	0.009	7	NCF2	NCF2
0.742	0.644831	0.484	1.4394	0.634	0.127	7	TGFBI	TGFBI
0.739	1.14835	0.478	2.47407	0.666	0.246	7	RASGEF1B	RASGEF1B
0.739	0.867938	0.478	5.09755	0.491	0.012	7	FERMT3	FERMT3
0.739	0.586687	0.478	1.09325	0.76	0.319	7	CD44	CD44
0.738	0.912942	0.476	2.0771	0.702	0.277	7	RAB8B	RAB8B
0.738	2.27032	0.476	8.91986	0.481	0.007	7	RETN	RETN
0.738	2.16659	0.476	7.12348	0.485	0.011	7	TNFAIP6	TNFAIP6
0.738	0.830598	0.476	2.183	0.647	0.18	7	WIPF1	WIPF1
0.736	1.09167	0.472	5.42652	0.489	0.02	7	PSTPIP2	PSTPIP2
0.735	1.24076	0.47	3.10469	0.59	0.153	7	SLC1A5	SLC1A5
0.734	2.48785	0.468	3.69907	0.709	0.371	7	LOC101104661	name
0.734	1.32938	0.468	5.52189	0.486	0.024	7	LOC101109746	HLA-DMB
0.734	0.966932	0.468	2.33535	0.667	0.265	7	PGD	PGD
0.733	0.856613	0.466	6.17339	0.475	0.009	7	NCF4	NCF4
0.733	1.19582	0.466	7.08855	0.472	0.008	7	NCF1	NCF1
0.732	1.01027	0.464	2.42014	0.617	0.175	7	C25H10orf54	C25H10orf54
0.732	1.08685	0.464	4.14326	0.512	0.065	7	CD68	CD68
0.731	1.33356	0.462	6.95527	0.47	0.011	7	SNX10	SNX10
0.731	0.850437	0.462	1.99048	0.603	0.138	7	KCTD12	KCTD12
0.73	0.779545	0.46	5.19139	0.471	0.01	7	DOCK2	DOCK2
0.729	1.01921	0.458	7.154	0.462	0.005	7	HK3	HK3
0.729	0.852114	0.458	1.80348	0.711	0.309	7	BAZ1A	BAZ1A
0.729	1.38573	0.458	2.38981	0.725	0.347	7	RGS2	RGS2
0.728	1.11475	0.456	2.25772	0.653	0.249	7	SGK1	SGK1
0.728	2.7275	0.456	6.06962	0.512	0.081	7	CFD	CFD
0.728	1.05945	0.456	3.85886	0.514	0.068	7	RAB31	RAB31
0.727	0.762835	0.454	3.93431	0.49	0.035	7	SLC43A3	SLC43A3
0.726	1.03969	0.452	2.42927	0.596	0.163	7	PRDM1	PRDM1
0.726	1.44469	0.452	8.05366	0.454	0.003	7	NLRP3	NLRP3
0.726	0.876885	0.452	3.62969	0.505	0.06	7	IL4R	IL4R
0.726	1.91056	0.452	5.0917	0.487	0.051	7	CD83	CD83
0.726	1.89714	0.452	7.40645	0.459	0.009	7	TNF	TNF
0.726	0.782309	0.452	2.57877	0.567	0.131	7	SMAP2	SMAP2
0.725	0.96777	0.45	3.02761	0.547	0.116	7	LYST	LYST
0.725	1.54052	0.45	4.65648	0.493	0.059	7	EMB	EMB
0.725	3.04277	0.45	6.13341	0.514	0.109	7	G0S2	G0S2
0.725	1.21661	0.45	8.34719	0.453	0.003	7	CSF3R	CSF3R
0.724	1.0395	0.448	2.85568	0.56	0.121	7	TNNI2	TNNI2
0.724	0.803746	0.448	1.96177	0.672	0.26	7	ELF1	ELF1
0.723	1.28093	0.446	4.44033	0.493	0.065	7	TMEM154	TMEM154
0.722	1.23414	0.444	9.5123	0.445	0.001	7	CLEC5A	CLEC5A
0.722	0.805006	0.444	1.64682	0.748	0.439	7	ATP6V1E1	ATP6V1E1
0.722	0.578236	0.444	1.04818	0.865	0.634	7	ARPC3	ARPC3
0.721	0.882669	0.442	5.43843	0.454	0.013	7	ICAM3	ICAM3
0.721	1.1609	0.442	2.38972	0.681	0.304	7	HMGB2	HMGB2
0.72	0.654961	0.44	1.15455	0.874	0.595	7	TPM3	TPM3
0.719	1.28551	0.438	9.61807	0.438	0.001	7	CSF1R	CSF1R
0.719	0.834954	0.438	2.30675	0.613	0.209	7	NUP50	NUP50
0.719	1.05455	0.438	4.21171	0.487	0.062	7	GSR	GSR
0.718	0.708167	0.436	1.41298	0.798	0.473	7	ACTR2	ACTR2
0.717	0.767544	0.434	1.57858	0.767	0.428	7	SH3BGRL	SH3BGRL
0.717	1.36861	0.434	4.69337	0.479	0.065	7	IFI30	IFI30
0.717	1.17633	0.434	3.47804	0.521	0.107	7	CYTIP	CYTIP
0.717	1.23643	0.434	8.37171	0.437	0.003	7	P2RY13	P2RY13
0.716	0.83248	0.432	4.16958	0.455	0.023	7	EMILIN2	EMILIN2
0.716	1.80072	0.432	8.83056	0.434	0.003	7	CXCR2	CXCR2
0.716	0.985188	0.432	1.45827	0.961	0.917	7	HSPA8	HSPA8
0.716	1.03188	0.432	2.17763	0.685	0.324	7	NRIP1	NRIP1
0.716	1.26912	0.432	7.73144	0.437	0.005	7	C1H1orf162	C1H1orf162
0.715	0.834891	0.43	6.50265	0.436	0.006	7	MYO1F	MYO1F
0.715	0.85355	0.43	7.0302	0.435	0.005	7	SYK	SYK
0.714	0.798257	0.428	2.00399	0.635	0.238	7	DIAPH1	DIAPH1
0.713	1.10528	0.426	2.78724	0.572	0.189	7	ZC3H12C	ZC3H12C
0.713	0.83014	0.426	3.08435	0.505	0.092	7	RGS19	RGS19
0.711	0.763715	0.422	2.02887	0.612	0.224	7	MAPK6	MAPK6
0.711	0.906209	0.422	3.17069	0.506	0.101	7	TCIRG1	TCIRG1
0.711	2.68433	0.422	4.8024	0.479	0.084	7	S100A4	S100A4
0.71	0.753187	0.42	6.87437	0.423	0.004	7	LOC101106542	LILRA6
0.709	0.905842	0.418	3.44922	0.477	0.07	7	CAPG	CAPG
0.709	1.35854	0.418	7.28783	0.422	0.006	7	F13A1	F13A1
0.709	0.739018	0.418	1.7845	0.666	0.307	7	TKT	TKT
0.707	0.895395	0.414	2.23066	0.577	0.2	7	CD55	CD55
0.706	1.09674	0.412	3.33662	0.497	0.105	7	ASRGL1	ASRGL1
0.706	0.814643	0.412	5.68218	0.421	0.008	7	ARHGAP30	ARHGAP30
0.705	0.822691	0.41	2.09104	0.61	0.249	7	HEBP1	HEBP1
0.705	1.86467	0.41	7.58858	0.418	0.012	7	IL1R2	IL1R2
0.705	0.818042	0.41	5.14632	0.422	0.012	7	RGS10	RGS10
0.705	0.741864	0.41	3.39944	0.467	0.062	7	PAK1	PAK1
0.705	1.34627	0.41	4.64955	0.441	0.037	7	FAM65B	FAM65B
0.704	1.68082	0.408	2.46634	0.945	0.974	7	FTH1	FTH1
0.704	0.681461	0.408	2.17958	0.543	0.145	7	DOCK8	DOCK8
0.703	0.650787	0.406	1.61789	0.628	0.241	7	LITAF	LITAF
0.703	0.706292	0.406	1.69956	0.621	0.236	7	CSRNP1	CSRNP1
0.703	0.678549	0.406	1.61129	0.651	0.295	7	HN1	HN1
0.702	0.641423	0.404	1.17499	0.802	0.536	7	SRSF5	SRSF5
0.702	0.883648	0.404	2.66369	0.53	0.145	7	PYGL	PYGL
0.702	1.12569	0.404	9.40476	0.406	0.001	7	ADGRE1	ADGRE1
0.702	0.731863	0.404	2.43863	0.49	0.081	7	DOCK10	DOCK10
0.701	0.80724	0.402	6.11706	0.409	0.007	7	LOC105605819	LOC106990827
0.701	0.818546	0.402	1.7583	0.681	0.33	7	FKBP11	FKBP11
0.701	0.555668	0.402	1.4772	0.628	0.222	7	FXYD5	FXYD5

## Sheet: cluster8
myAUC	avg_diff	power	avg_log2FC	pct.1	pct.2	cluster	gene	genes_no_LOC
0.958	3.16648	0.916	4.86258	0.988	0.274	8	COL1A1	COL1A1
0.955	2.99216	0.91	4.5499	0.988	0.282	8	COL1A2	COL1A2
0.937	2.29102	0.874	3.4866	0.971	0.262	8	DCN	DCN
0.93	2.4096	0.86	3.58393	0.99	0.355	8	COL3A1	COL3A1
0.918	1.97347	0.836	3.54781	0.924	0.219	8	PCOLCE	PCOLCE
0.911	2.80645	0.822	8.27235	0.826	0.015	8	SERPINF1	SERPINF1
0.887	1.74789	0.774	3.46391	0.874	0.238	8	FBN1	FBN1
0.884	1.81468	0.768	3.30352	0.907	0.292	8	TIMP2	TIMP2
0.883	1.92696	0.766	4.51507	0.816	0.113	8	FBLN1	FBLN1
0.883	1.85214	0.766	3.72104	0.859	0.171	8	RBP4	RBP4
0.876	1.37343	0.752	1.99814	0.987	0.454	8	MGP	MGP
0.875	1.36411	0.75	2.08262	0.986	0.734	8	CST3	CST3
0.874	1.91913	0.748	3.49486	0.848	0.156	8	CCDC80	CCDC80
0.873	1.8759	0.746	3.27824	0.895	0.334	8	GSN	GSN
0.87	1.24269	0.74	2.07841	0.964	0.305	8	COL6A1	COL6A1
0.869	1.44056	0.738	2.4617	0.935	0.362	8	COL5A2	COL5A2
0.867	1.39227	0.734	2.11392	0.99	0.651	8	SPARC	SPARC
0.861	1.3276	0.722	2.1397	0.941	0.265	8	OGN	OGN
0.86	2.41534	0.72	4.064	0.845	0.226	8	TFPI2	TFPI2
0.851	1.42014	0.702	2.27807	0.917	0.341	8	PLAC9	PLAC9
0.847	1.52233	0.694	3.12156	0.806	0.154	8	COL14A1	COL14A1
0.847	2.08702	0.694	4.01966	0.789	0.144	8	C3H2orf40	C3H2orf40
0.846	1.12885	0.692	1.93865	0.914	0.245	8	COL6A3	COL6A3
0.844	1.37188	0.688	2.45581	0.854	0.17	8	GPC3	GPC3
0.841	2.69752	0.682	7.07815	0.692	0.019	8	LUM	LUM
0.838	1.08827	0.676	1.82994	0.947	0.434	8	FSTL1	FSTL1
0.836	1.65476	0.672	2.50746	0.936	0.434	8	ELN	ELN
0.825	2.57843	0.65	5.06168	0.694	0.072	8	DLK1	DLK1
0.82	1.38981	0.64	2.66808	0.784	0.173	8	VCAN	VCAN
0.811	1.42224	0.622	2.36307	0.868	0.422	8	IGFBP6	IGFBP6
0.81	1.32884	0.62	2.33951	0.83	0.308	8	NUPR1	NUPR1
0.806	1.128	0.612	2.06952	0.858	0.477	8	RCN1	RCN1
0.793	1.13826	0.586	2.14928	0.806	0.292	8	PLPP3	PLPP3
0.79	1.1331	0.58	2.12489	0.804	0.259	8	BGN	BGN
0.788	1.19602	0.576	2.50626	0.7	0.123	8	PCOLCE2	PCOLCE2
0.786	1.26232	0.572	3.75713	0.631	0.079	8	LOC101107430	C1R
0.784	1.15449	0.568	2.32461	0.698	0.118	8	CAPN6	CAPN6
0.783	1.62697	0.566	3.00444	0.682	0.148	8	PTN	PTN
0.78	1.00014	0.56	2.63687	0.679	0.134	8	MMP23B	MMP23B
0.779	1.3302	0.558	2.19399	0.883	0.473	8	TIMP1	TIMP1
0.776	0.827078	0.552	1.52817	0.75	0.166	8	TCF21	TCF21
0.775	0.606796	0.55	0.921865	0.989	0.919	8	PPIB	PPIB
0.772	1.13741	0.544	2.49841	0.724	0.257	8	SERPING1	SERPING1
0.77	0.916646	0.54	1.39755	0.951	0.537	8	GTL2	GTL2
0.767	0.918497	0.534	1.97579	0.757	0.304	8	PLPP1	PLPP1
0.764	0.960996	0.528	2.08364	0.722	0.23	8	ECM2	ECM2
0.761	1.03025	0.522	1.90928	0.739	0.24	8	AKAP12	AKAP12
0.761	1.9296	0.522	8.22562	0.526	0.007	8	PI16	PI16
0.76	1.20693	0.52	5.78642	0.534	0.016	8	PDGFRL	PDGFRL
0.758	0.732245	0.516	1.08293	0.918	0.42	8	APOE	APOE
0.758	1.16666	0.516	3.11206	0.601	0.094	8	ITIH5	ITIH5
0.751	0.75494	0.502	1.79708	0.683	0.167	8	COL6A2	COL6A2
0.749	0.881003	0.498	1.84486	0.714	0.275	8	GLIPR2	GLIPR2
0.748	0.721183	0.496	1.10186	0.757	0.241	8	CA3	CA3
0.748	1.03525	0.496	2.56873	0.63	0.158	8	FBLN5	FBLN5
0.748	0.867219	0.496	2.0115	0.68	0.212	8	PLXDC2	PLXDC2
0.747	0.933289	0.494	2.34552	0.65	0.204	8	GPX7	GPX7
0.746	0.690926	0.492	1.16556	0.811	0.373	8	FN1	FN1
0.743	1.00875	0.486	2.42902	0.623	0.153	8	LOC101114941	CFHR3
0.743	0.938075	0.486	3.29996	0.549	0.068	8	OAF	OAF
0.74	1.35584	0.48	7.31912	0.485	0.007	8	FAP	FAP
0.738	0.875854	0.476	2.83896	0.559	0.09	8	PRRX2	PRRX2
0.738	0.800568	0.476	1.53888	0.757	0.325	8	PMEPA1	PMEPA1
0.737	0.836259	0.474	1.93466	0.69	0.283	8	FKBP7	FKBP7
0.736	0.994442	0.472	4.07385	0.508	0.039	8	GLT8D2	GLT8D2
0.736	0.936028	0.472	3.10036	0.548	0.086	8	RCN3	RCN3
0.736	1.02241	0.472	2.32619	0.601	0.138	8	KCTD12	KCTD12
0.735	1.02104	0.47	2.13337	0.699	0.329	8	FKBP11	FKBP11
0.734	0.653103	0.468	1.1124	0.901	0.701	8	LOC101102183	SEC61G
0.732	0.920514	0.464	1.92054	0.714	0.356	8	P4HA2	P4HA2
0.731	0.810999	0.462	2.01305	0.624	0.161	8	MXRA8	MXRA8
0.73	0.859473	0.46	2.03385	0.638	0.22	8	DAB2	DAB2
0.727	0.718956	0.454	1.17431	0.86	0.513	8	LGALS1	LGALS1
0.727	1.4372	0.454	3.14954	0.518	0.069	8	MFAP5	MFAP5
0.725	0.895084	0.45	1.9047	0.624	0.187	8	CFH	CFH
0.723	0.877723	0.446	3.00486	0.515	0.069	8	C1QTNF7	C1QTNF7
0.723	0.749736	0.446	1.78855	0.566	0.105	8	PDGFRA	PDGFRA
0.722	0.692071	0.444	1.42437	0.733	0.321	8	LHFP	LHFP
0.721	0.849767	0.442	2.72186	0.542	0.115	8	BICC1	BICC1
0.721	0.714619	0.442	1.2426	0.854	0.561	8	MFAP2	MFAP2
0.721	0.662428	0.442	1.16326	0.861	0.618	8	RRBP1	RRBP1
0.72	0.857613	0.44	3.34506	0.496	0.06	8	LOX	LOX
0.72	0.813636	0.44	1.88021	0.659	0.295	8	KDELR3	KDELR3
0.72	1.08245	0.44	5.722	0.452	0.015	8	C1S	C1S
0.719	0.715486	0.438	1.84713	0.592	0.141	8	CDH11	CDH11
0.718	0.687416	0.436	1.3702	0.685	0.257	8	EMP3	EMP3
0.716	0.466229	0.432	0.736278	0.964	0.872	8	LAPTM4A	LAPTM4A
0.715	0.717658	0.43	1.56683	0.714	0.369	8	PRDX4	PRDX4
0.715	1.06122	0.43	3.05691	0.493	0.063	8	ASPN	ASPN
0.715	0.554924	0.43	0.904151	0.937	0.78	8	RABAC1	RABAC1
0.71	0.653087	0.42	1.35815	0.634	0.2	8	COLEC12	COLEC12
0.709	0.745365	0.418	1.64763	0.661	0.276	8	HTRA1	HTRA1
0.708	0.670734	0.416	1.10889	0.894	0.559	8	RARRES2	RARRES2
0.708	1.45506	0.416	5.20133	0.435	0.021	8	DPT	DPT
0.707	1.62448	0.414	6.15618	0.43	0.022	8	LOC101123672	C4
0.705	1.16003	0.41	3.88591	0.453	0.047	8	TNXB	TNXB
0.705	0.704842	0.41	1.92575	0.572	0.176	8	ARHGAP10	ARHGAP10
0.704	0.680367	0.408	1.11864	0.916	0.746	8	ITM2B	ITM2B
0.703	0.626423	0.406	1.1146	0.831	0.585	8	SERPINH1	SERPINH1
0.702	0.548784	0.404	1.09132	0.784	0.451	8	PPIC	PPIC
0.702	0.662131	0.404	1.22737	0.788	0.53	8	CKAP4	CKAP4
0.702	0.465829	0.404	0.710187	0.977	0.898	8	EEF1B2	EEF1B2
0.701	0.624795	0.402	1.38315	0.641	0.232	8	ANTXR1	ANTXR1

[truncated: 13 more sheets: cluster9, cluster10, cluster11, cluster12, cluster13, cluster14, cluster15, cluster16, cluster17, cluster18, cluster19, cluster20, cluster21]
